# Supplementary material for: Single-cell analysis of breast cancer metastasis reveals epithelial-mesenchymal plasticity signatures associated with poor outcomes
Source: J Clin Invest. 2024 Sep 3;134(17):e164227. doi: 10.1172/JCI164227 (PMC11364385; doi:10.1172/JCI164227)
Supplement: Supplemental table 5 [file jci-134-164227-s199.xlsx]

## Sheet: J55454_SS2
gene	p_val	avg_log2FC	pct.1	pct.2	p_val_adj
FDCSP	0.00760354	6.27889	0.627	0.004	1
RARRES1	3.65567e-07	4.70378	0.314	0.106	0.0124443
B2M	8.53166e-70	4.59697	0.98	0.777	2.90426e-65
S100B	4.52659e-13	4.48812	0.765	0.177	1.5409e-08
KRT81	8.10345e-23	4.24583	0.647	0.207	2.7585e-18
CCL5	1.00089e-05	4.22607	0.275	0.01	0.340712
HLA-B	1.89592e-34	4.10111	0.941	0.416	6.45389e-30
RPL23A	5.65392e-74	3.76402	1	0.924	1.92465e-69
S100A11	1.03695e-74	3.68872	1	0.932	3.52988e-70
SAA1	8.18835e-19	3.6883	0.51	0.168	2.78739e-14
TMSB4X	2.87464e-46	3.4352	0.961	0.934	9.78557e-42
B4GALT1	7.3128e-62	3.34451	0.804	0.535	2.48935e-57
FKBP9	4.26913e-31	3.29788	0.804	0.509	1.45325e-26
ISG15	1.76066e-20	3.26913	0.608	0.466	5.99347e-16
LCN2	2.71857e-13	3.1572	0.196	0.187	9.25429e-09
IL32	3.91834e-23	3.14633	0.745	0.148	1.33384e-18
PSMB4	5.83211e-36	3.04191	0.922	0.855	1.98531e-31
IFITM3	5.62484e-12	3.02755	0.843	0.633	1.91475e-07
PSMB3	3.3964e-58	2.98569	0.765	0.727	1.15617e-53
PSMB9	2.93848e-08	2.93092	0.353	0.042	0.00100029
PSMB6	1.34186e-57	2.87937	0.843	0.681	4.56783e-53
PDCD5	3.65006e-52	2.77906	0.863	0.676	1.24252e-47
NDUFC1	1.67608e-65	2.75128	0.941	0.81	5.70556e-61
FTLP3	6.2159e-11	2.75	0.863	0.63	2.11596e-06
FTH1	1.96041e-26	2.74117	0.882	0.934	6.67343e-22
TNFSF13B	1.42319e-11	2.72313	0.392	0.05	4.84467e-07
RPL19	3.40992e-26	2.68968	0.961	0.925	1.16077e-21
FTL	6.29257e-05	2.67924	0.902	0.871	1
AC073861.1	4.81635e-09	2.67605	1	0.932	0.000163953
FTH1P20	6.01722e-12	2.62184	0.941	0.876	2.04832e-07
MT-CO2	2.86414e-17	2.59383	0.804	0.905	9.74982e-13
SDF2	1.89855e-27	2.58699	0.608	0.386	6.46285e-23
ZG16B	3.24914e-06	2.58695	0.216	0.329	0.110604
PLA2G16	2.79428e-30	2.57559	0.451	0.217	9.512e-26
FNDC3B	3.07845e-24	2.55172	0.647	0.4	1.04793e-19
RPS18	1.04019e-14	2.4744	1	0.988	3.54092e-10
RPL23AP65	1.46963e-16	2.41632	0.98	0.458	5.00278e-12
MMP7	1.3933e-07	2.41166	0.431	0.22	0.00474292
TNFSF10	0.000840937	2.32858	0.157	0.052	1
SUB1	1.4371e-39	2.24935	0.824	0.761	4.89202e-35
CSTB	4.6921e-27	2.21655	0.843	0.8	1.59724e-22
COA3	2.66816e-38	2.20792	0.49	0.563	9.08268e-34
VCX3A	2.94137e-09	2.19255	0.529	0.003	0.000100127
NPC2	8.27144e-14	2.19128	0.51	0.535	2.81568e-09
DYNLT1	8.93734e-29	2.16615	0.647	0.735	3.04236e-24
SEC62	1.39938e-53	2.13287	0.922	0.691	4.76364e-49
PSMB1	7.50825e-16	2.10464	0.765	0.75	2.55588e-11
UCA1	6.55819e-12	2.06772	0.294	0.009	2.23247e-07
PDZK1IP1	6.20926e-14	2.04974	0.235	0.291	2.1137e-09
S100A10	5.79781e-23	2.04286	0.941	0.799	1.97363e-18
TSTD1	8.59931e-26	2.03397	0.863	0.832	2.92729e-21
RPS27	2.62313e-22	2.01389	1	0.963	8.92941e-18
MIEN1	6.21149e-26	2.01197	0.431	0.601	2.11445e-21
S100A4	1.64503e-05	2.00806	0.471	0.45	0.559986
LSM6	1.98445e-35	2.00606	0.588	0.365	6.75526e-31
SSR3	3.47705e-15	1.99791	0.725	0.658	1.18362e-10
CMTM7	2.54635e-11	1.96899	0.294	0.296	8.66803e-07
S100A6	6.68067e-11	1.96816	0.98	0.882	2.27417e-06
IFI6	0.000265183	1.96244	0.765	0.403	1
FTH1P11	2.61696e-08	1.949	0.765	0.348	0.000890838
MRPS24	1.07008e-40	1.93642	0.686	0.642	3.64266e-36
IFI27	7.77259e-06	1.93334	0.137	0.032	0.264587
UFC1	7.46332e-25	1.92553	0.784	0.668	2.54059e-20
PFN1	4.38936e-39	1.91235	0.902	0.927	1.49418e-34
PSMB8	3.14053e-09	1.90661	0.431	0.201	0.000106907
NUPR1	6.90257e-16	1.89907	0.529	0.61	2.3497e-11
C15orf48	1.8455e-07	1.89713	0.255	0.026	0.00628226
NDUFB10	9.14305e-20	1.87575	0.804	0.793	3.11239e-15
RPL23AP42	1.31243e-30	1.87246	1	0.594	4.46765e-26
GTSF1	2.46422e-09	1.8718	0.373	0.009	8.38846e-05
MYDGF	1.88861e-20	1.87056	0.686	0.711	6.429e-16
RPS18P12	4.57654e-09	1.85961	1	0.692	0.00015579
PSMD8	1.01349e-23	1.83756	0.588	0.712	3.45004e-19
FTH1P7	1.10743e-09	1.8218	0.902	0.517	3.76979e-05
PTGFRN	1.30725e-09	1.7924	0.373	0.196	4.45e-05
FXYD5	1.09037e-12	1.79232	0.608	0.525	3.71171e-08
CLEC7A	4.67981e-12	1.79192	0.431	0.059	1.59305e-07
MRPS14	3.08397e-24	1.78778	0.431	0.528	1.04981e-19
RPL18AP3	0.000417451	1.78675	1	0.921	1
MRPL55	1.2107e-32	1.78579	0.412	0.663	4.12135e-28
MGST1	4.12628e-15	1.76196	0.804	0.704	1.40463e-10
ATP5MC1	3.33562e-29	1.76188	0.627	0.728	1.13548e-24
SRPRB	6.67965e-18	1.75893	0.667	0.56	2.27382e-13
RSRC1	4.89381e-17	1.74083	0.588	0.458	1.6659e-12
LAMTOR2	1.70482e-26	1.73794	0.627	0.721	5.80337e-22
SH3BGRL3	3.21912e-10	1.70512	0.667	0.681	1.09582e-05
GTF3C6	3.58184e-38	1.70071	0.549	0.639	1.2193e-33
HLA-C	4.88257e-07	1.69771	0.882	0.632	0.0166208
PFDN2	1.37853e-25	1.69083	0.647	0.731	4.69265e-21
ANAPC11	1.20641e-34	1.68461	0.863	0.845	4.10673e-30
INSL6	0.00160962	1.68433	0.176	0.012	1
FAM222B	1.77271e-13	1.68309	0.275	0.278	6.03448e-09
CXCL14	2.52354e-05	1.68021	0.216	0.009	0.85904
GSTP1	1.07519e-10	1.65388	0.784	0.591	3.66004e-06
SELENOM	6.02944e-14	1.65347	0.529	0.46	2.05248e-09
PADI2	2.4414e-26	1.63783	0.824	0.319	8.31075e-22
COLGALT1	0.000162626	1.63577	0.647	0.478	1
HLA-A	0.00021644	1.61611	0.843	0.535	1
NIPAL3	1.40435e-20	1.60725	0.353	0.399	4.78055e-16
MRPS21	3.46424e-23	1.60386	0.706	0.74	1.17926e-18
RBM8A	1.01105e-29	1.60147	0.529	0.758	3.44171e-25
RPS12	5.12371e-11	1.59679	0.961	0.932	1.74416e-06
PPIA	8.19286e-20	1.5922	0.961	0.964	2.78893e-15
SLC15A1	2.10762e-18	1.59144	0.216	0.181	7.17454e-14
CKS1B	9.2435e-14	1.58708	0.549	0.653	3.14658e-09
SUN1	1.24354e-10	1.58359	0.216	0.44	4.23314e-06
NDUFA4	1.77488e-20	1.57399	0.941	0.86	6.04187e-16
AL122020.1	1.83161e-05	1.57074	1	0.845	0.623497
HLA-F	3.96533e-10	1.565	0.49	0.141	1.34984e-05
MRPL51	1.11542e-15	1.53753	0.686	0.735	3.79701e-11
EIF3B	3.147e-11	1.5316	0.392	0.593	1.07127e-06
SRI	4.78362e-21	1.52857	0.373	0.583	1.62839e-16
RAB13	2.68401e-14	1.51192	0.608	0.64	9.13664e-10
MPC2	2.24262e-30	1.49538	0.451	0.614	7.63411e-26
CYSTM1	2.82959e-31	1.49019	0.373	0.492	9.6322e-27
NDUFB6	7.41891e-37	1.48838	0.569	0.679	2.52547e-32
MRPL13	4.7412e-23	1.47802	0.608	0.748	1.61395e-18
TOMM5	4.76306e-28	1.47776	0.608	0.659	1.62139e-23
RPS2P55	2.89523e-05	1.47369	0.804	0.859	0.985564
UBB	9.94706e-12	1.46894	0.863	0.929	3.38608e-07
NMB	2.50324e-21	1.46775	0.275	0.361	8.52129e-17
NDUFA12	8.4191e-29	1.46517	0.549	0.632	2.86595e-24
IL27RA	2.83312e-06	1.46103	0.392	0.268	0.0964423
RPL23AP2	2.8772e-16	1.44772	0.961	0.413	9.79426e-12
SAA2	2.86378e-11	1.44464	0.51	0.035	9.74859e-07
GSTO1	3.18759e-14	1.43914	0.353	0.531	1.08509e-09
NDUFAB1	7.46e-24	1.43414	0.627	0.741	2.53946e-19
ZNF706	1.50577e-23	1.42391	0.627	0.786	5.12579e-19
IFT20	1.70864e-20	1.4192	0.333	0.317	5.8164e-16
CNPY2	4.62876e-21	1.40626	0.529	0.66	1.57568e-16
TMSB4XP8	2.39859e-38	1.40336	0.922	0.807	8.16503e-34
MICOS13	7.00576e-16	1.40064	0.627	0.649	2.38483e-11
VCX3B	6.54028e-10	1.396	0.49	0.001	2.22638e-05
COX7A1	2.88526e-05	1.39494	0.627	0	0.982172
RPL18A	1.19686e-05	1.39395	1	0.955	0.407422
UBE2L3	3.58425e-35	1.38605	0.529	0.65	1.22011e-30
TMSB4XP4	1.34737e-14	1.38602	0.902	0.44	4.58657e-10
SOD1	3.71561e-18	1.3814	0.843	0.875	1.26483e-13
COX6A1	4.88321e-39	1.38096	0.843	0.925	1.66229e-34
CD74	0.00263134	1.38057	0.392	0.154	1
FTH1P10	1.25071e-07	1.37709	0.843	0.719	0.00425754
RPL11	3.31006e-08	1.37456	0.804	0.865	0.00112678
C12orf57	5.29038e-21	1.36961	0.49	0.691	1.8009e-16
KRTCAP3	1.09301e-14	1.36939	0.294	0.447	3.72073e-10
RPL23AP74	5.75664e-18	1.36084	0.863	0.17	1.95962e-13
KCNK6	0.000131837	1.36035	0.216	0.206	1
PIGS	4.6766e-07	1.34662	0.431	0.317	0.0159196
ADD1	8.36782e-16	1.34103	0.098	0.399	2.84849e-11
NDUFA13	1.87259e-12	1.34088	0.843	0.858	6.3745e-08
FXYD3	2.59699e-05	1.33749	0.608	0.376	0.88404
SOD2	0.00129854	1.33702	0.49	0.445	1
MESD	1.47352e-23	1.33411	0.333	0.522	5.016e-19
ARL2	2.60972e-23	1.33108	0.314	0.429	8.88373e-19
SSR2	8.5832e-06	1.32537	0.725	0.719	0.292181
LGALS1	1.48407e-15	1.32068	0.784	0.804	5.05192e-11
AC024293.1	7.47182e-06	1.3181	0.824	0.824	0.254348
SELENOH	1.84568e-16	1.31623	0.647	0.757	6.28286e-12
TCEAL4	2.77832e-17	1.31252	0.235	0.64	9.45769e-13
CASC3	8.93531e-13	1.3113	0.255	0.285	3.04167e-08
EMG1	1.32593e-17	1.30663	0.294	0.473	4.51359e-13
PSME2	2.68818e-26	1.30198	0.373	0.683	9.15084e-22
RPS16	1.15846e-05	1.29365	0.902	0.914	0.39435
ECH1	8.28248e-14	1.29321	0.569	0.655	2.81944e-09
POLR2F	1.84222e-28	1.29145	0.451	0.652	6.2711e-24
UQCRH	4.7193e-19	1.28553	0.627	0.788	1.6065e-14
GNG5	3.2289e-19	1.28517	0.569	0.729	1.09915e-14
NDUFS6	1.27227e-27	1.28083	0.529	0.718	4.33092e-23
CALM1	4.57747e-23	1.28078	0.784	0.794	1.55822e-18
ADAM19	2.35709e-07	1.2763	0.157	0.171	0.00802379
MRPL14	2.29352e-21	1.27556	0.51	0.691	7.80738e-17
AC079250.1	4.29557e-06	1.27498	0.98	0.771	0.146225
RPS28	2.78141e-07	1.27399	0.882	0.934	0.0094682
LYRM4	5.61867e-19	1.27215	0.275	0.439	1.91265e-14
SPAG7	9.56688e-14	1.27203	0.314	0.459	3.25666e-09
RPL10A	5.57302e-12	1.26765	0.784	0.904	1.89711e-07
UBE2L6	0.0410273	1.26216	0.216	0.135	1
AC112491.1	3.84345e-26	1.26122	0.98	0.604	1.30835e-21
COMMD1	1.58892e-07	1.26078	0.412	0.509	0.00540883
BCL2A1	3.39297e-06	1.25779	0.235	0.006	0.1155
NOP10	9.09137e-31	1.25061	0.569	0.671	3.09479e-26
UQCR10	1.50895e-37	1.24987	0.667	0.806	5.1366e-33
B3GNT7	2.37243e-06	1.24374	0.294	0.142	0.0807598
RASSF3	1.5468e-22	1.24317	0.549	0.242	5.26545e-18
RPL27	3.33778e-15	1.24317	0.843	0.917	1.13621e-10
CNIH4	1.80417e-22	1.2407	0.412	0.623	6.14158e-18
PIR	6.24755e-08	1.23647	0.255	0.157	0.00212673
TBCB	1.19238e-18	1.23288	0.451	0.649	4.05899e-14
MALSU1	9.13234e-25	1.23115	0.235	0.443	3.10874e-20
RNF181	1.46482e-18	1.23062	0.451	0.689	4.9864e-14
SNHG17	1.12004e-08	1.22504	0.196	0.358	0.000381272
ROMO1	1.99899e-20	1.22206	0.902	0.829	6.80475e-16
NUDT5	1.74823e-10	1.22173	0.412	0.555	5.95114e-06
DTNB	8.32163e-17	1.22109	0.059	0.317	2.83276e-12
RPS18P9	2.96575e-10	1.2203	0.98	0.754	1.00957e-05
RPL21	1.54883e-10	1.21797	0.863	0.919	5.27238e-06
MT1E	9.34547e-20	1.21709	0.431	0.342	3.18129e-15
RNF114	8.03266e-27	1.21648	0.216	0.555	2.7344e-22
RAMP1	4.76912e-09	1.21638	0.216	0.056	0.000162346
GAL	0.036048	1.21264	0.255	0.268	1
SELENOK	3.6046e-15	1.21096	0.431	0.61	1.22704e-10
CHMP2A	4.12802e-21	1.20817	0.333	0.672	1.40522e-16
OST4	1.04381e-16	1.20467	0.765	0.866	3.55324e-12
FTH1P8	7.96262e-11	1.2033	0.882	0.544	2.71056e-06
RNF20	2.56634e-12	1.20323	0.098	0.269	8.73607e-08
FAAP24	0.00022617	1.19839	0.176	0.112	1
LMAN1	7.27022e-11	1.18999	0.451	0.57	2.47486e-06
FAM133A	1.37485e-05	1.18994	0.275	0.013	0.468014
COL11A1	0.00548171	1.18933	0.412	0.006	1
MRPL24	2.70509e-16	1.18903	0.333	0.594	9.20839e-12
POP4	3.45593e-17	1.18065	0.392	0.413	1.17643e-12
C1RL	1.20322e-10	1.17586	0.118	0.235	4.09589e-06
PTRHD1	4.32655e-26	1.17578	0.314	0.458	1.4728e-21
RBP7	0.000118532	1.17377	0.373	0.376	1
CCDC167	1.1024e-16	1.16847	0.353	0.502	3.75269e-12
GPX1	2.90339e-15	1.15702	0.49	0.609	9.88344e-11
FTH1P5	3.71803e-09	1.15292	0.529	0.122	0.000126566
TMSB10	3.48395e-15	1.15198	0.961	0.977	1.18597e-10
AC005884.2	1.02071e-15	1.1499	0.922	0.207	3.47461e-11
HAGH	4.08603e-13	1.14899	0.235	0.391	1.39093e-08
FTH1P12	5.29636e-12	1.14702	0.647	0.161	1.80293e-07
PRDX4	1.5499e-05	1.14217	0.706	0.767	0.527601
ERAL1	0.0286016	1.13974	0.275	0.295	1
HLA-DRB1	0.000158446	1.13964	0.216	0.088	1
RPS9	2.28875e-05	1.136	0.843	0.892	0.779113
IFT43	1.0431e-10	1.13004	0.196	0.342	3.55083e-06
RABEP1	1.52843e-11	1.1262	0.294	0.363	5.20293e-07
RPS10	1.64051e-07	1.12612	0.863	0.928	0.00558447
EPB41L2	1.36228e-07	1.12107	0.235	0.298	0.00463733
PRPS2	6.6271e-16	1.12065	0.529	0.37	2.25593e-11
HSD17B10	7.89971e-15	1.12062	0.471	0.672	2.68914e-10
RPS4X	1.06976e-06	1.12013	0.804	0.876	0.0364157
RPL30	0.0160774	1.11935	0.98	0.974	1
FTH1P16	1.67572e-10	1.11676	0.647	0.203	5.70433e-06
RPL34	0.00599249	1.11308	0.98	0.944	1
CTAG2	0.00559469	1.10917	0.196	0.012	1
FTH1P2	1.03608e-06	1.10835	0.471	0.155	0.0352692
NDUFA6	2.97513e-32	1.10321	0.549	0.676	1.01276e-27
NNMT	2.89195e-18	1.09854	0.118	0.178	9.84448e-14
NAXE	6.47877e-14	1.09329	0.627	0.663	2.20544e-09
FABP7	4.02679e-08	1.09134	0.255	0.292	0.00137076
PWP1	1.15824e-07	1.08529	0.294	0.433	0.00394275
HCFC1R1	1.55577e-13	1.08007	0.392	0.521	5.296e-09
UQCRFS1	1.31728e-11	1.07473	0.588	0.587	4.48416e-07
ANXA2P2	6.46635e-08	1.07459	0.824	0.613	0.00220121
LINC01588	1.8589e-14	1.07423	0.078	0.157	6.32788e-10
TMEM258	2.54057e-19	1.07006	0.706	0.773	8.64834e-15
TRMT112	7.8105e-12	1.0679	0.627	0.781	2.65877e-07
RNASE1	8.52226e-12	1.06312	0.078	0.168	2.90106e-07
S100P	4.05572e-11	1.06304	0.431	0.529	1.38061e-06
ATP5IF1	2.39809e-26	1.05896	0.608	0.803	8.16335e-22
TOMM7	3.38579e-22	1.05694	0.588	0.781	1.15256e-17
FAM162A	1.60326e-15	1.05376	0.294	0.614	5.45766e-11
PSMB10	1.53963e-06	1.05157	0.314	0.327	0.0524107
ZIC4	5.00257e-06	1.05123	0.02	0.04	0.170293
DNPH1	4.67355e-12	1.04814	0.451	0.597	1.59092e-07
PSMD4	4.59585e-09	1.04772	0.745	0.701	0.000156447
MRPL40	1.26341e-16	1.0474	0.333	0.481	4.30079e-12
IL4R	7.74684e-06	1.04567	0.02	0.046	0.26371
MRPL58	2.16517e-26	1.0432	0.216	0.489	7.37044e-22
NDUFS8	7.95148e-19	1.03912	0.471	0.679	2.70676e-14
BOLA3	2.91396e-20	1.03835	0.49	0.518	9.91941e-16
PTRH2	1.95902e-16	1.03809	0.216	0.458	6.66871e-12
MRPL36	4.19833e-22	1.03624	0.373	0.525	1.42915e-17
LSM7	1.50485e-12	1.03341	0.647	0.714	5.12265e-08
DNAH17-AS1	6.33969e-05	1.03145	0.02	0.035	1
FAU	3.08944e-19	1.03136	0.765	0.892	1.05168e-14
APOL2	7.44872e-08	1.03028	0.255	0.114	0.00253562
AC005912.1	1.15412e-12	1.02594	0.98	0.839	3.92873e-08
RPF2	5.01424e-11	1.02442	0.314	0.427	1.7069e-06
CACYBP	1.15802e-14	1.02416	0.706	0.735	3.94203e-10
FTH1P23	2.36947e-09	1.02284	0.725	0.286	8.06591e-05
RPS23	3.03074e-06	1.0217	0.824	0.908	0.10317
IFITM1	1.42506e-12	1.01701	0.353	0.476	4.85103e-08
NDUFS5	4.77127e-16	1.01533	0.706	0.863	1.62419e-11
AC006483.1	2.52828e-17	1.00659	0.725	0.106	8.60651e-13
FMR1NB	0.0161914	1.00274	0.098	0	1
PSMB7	8.83794e-17	1.00032	0.549	0.734	3.00852e-12
FTLP2	2.67868e-06	1.00011	0.588	0.197	0.0911849
MRPL21	2.46039e-16	0.999713	0.216	0.501	8.37543e-12
OCIAD2	9.19493e-18	0.99532	0.353	0.619	3.13005e-13
DMAC1	3.87574e-15	0.98705	0.314	0.563	1.31934e-10
TXNDC17	1.99126e-29	0.986545	0.49	0.668	6.77845e-25
GABRP	0.0065021	0.983434	0.49	0.213	1
MRPS34	1.8969e-18	0.980441	0.373	0.689	6.45724e-14
NDUFC2	4.27922e-26	0.9799	0.529	0.797	1.45669e-21
SNRPD2	4.09323e-14	0.976741	0.725	0.891	1.39338e-09
FAHD2CP	6.26439e-06	0.974341	0.059	0.22	0.213246
VKORC1	6.91008e-08	0.973353	0.569	0.652	0.00235226
CISD1	2.38138e-27	0.972523	0.216	0.495	8.10645e-23
ABHD11	2.55957e-08	0.96143	0.157	0.449	0.000871303
COA6	6.19693e-19	0.961413	0.294	0.517	2.1095e-14
RPL27A	4.52406e-05	0.960852	0.882	0.921	1
RPS25	2.07176e-07	0.959862	0.843	0.906	0.00705247
NTHL1	2.52595e-10	0.959665	0.294	0.43	8.59858e-06
HLA-E	0.0028324	0.955013	0.275	0.364	1
NAA38	8.56078e-17	0.953765	0.569	0.74	2.91418e-12
CALR	0.000865975	0.952156	1	0.856	1
GGA2	9.14711e-08	0.94637	0.078	0.317	0.00311377
HIGD2A	1.03596e-24	0.941913	0.216	0.609	3.5265e-20
HOMER1	7.81397e-16	0.93979	0.039	0.233	2.65995e-11
SRP14	3.75426e-17	0.932727	0.627	0.892	1.27799e-12
LXN	4.67385e-06	0.93125	0.255	0.102	0.159103
RBX1	8.38467e-22	0.931038	0.471	0.742	2.85423e-17
ELOB	0.00594846	0.930793	0.98	0.94	1
HSD17B8	3.42253e-05	0.929136	0.059	0.096	1
SF3B5	1.05565e-12	0.927298	0.451	0.666	3.59353e-08
EBP	1.07788e-11	0.926823	0.314	0.521	3.66923e-07
PPIAP29	1.39474e-06	0.923349	0.804	0.563	0.0474785
TLCD1	1.0802e-08	0.918726	0.216	0.272	0.00036771
PPP1CB	0.000135535	0.91849	0.725	0.742	1
NUCB2	2.73031e-14	0.916313	0.333	0.545	9.29425e-10
FKBP9P1	1.65991e-10	0.915319	0.706	0.223	5.6505e-06
SSB	4.62984e-13	0.911959	0.51	0.673	1.57605e-08
C19orf53	3.91937e-22	0.908884	0.412	0.74	1.33419e-17
RAB42	3.72455e-09	0.90888	0.157	0.114	0.000126787
ARHGAP1	5.40029e-12	0.90884	0.314	0.531	1.83831e-07
PRDX6	8.87249e-15	0.908711	0.549	0.706	3.02028e-10
COX7B2	0.00113784	0.905966	0.216	0.001	1
C6orf106	2.61893e-07	0.904479	0.137	0.338	0.00891509
SLIRP	1.31083e-25	0.904392	0.627	0.732	4.4622e-21
PGBD5	0.00796968	0.903609	0.039	0.043	1
KRTCAP2	1.67393e-16	0.903306	0.725	0.852	5.69822e-12
TGM2	3.43633e-05	0.903271	0.098	0.082	1
PCBD1	5.28314e-09	0.902727	0.373	0.558	0.000179843
TIMP1	3.78285e-15	0.901432	0.255	0.528	1.28772e-10
PRDX2	0.0117356	0.900412	0.725	0.809	1
POLR2K	2.28991e-11	0.898263	0.627	0.737	7.79507e-07
AC131235.1	0.0124247	0.897616	0.765	0.586	1
RPS15A	1.81486e-07	0.895785	0.804	0.917	0.00617796
POLR2I	5.06964e-16	0.894638	0.431	0.727	1.72576e-11
CALB2	3.0094e-08	0.894585	0.333	0.129	0.00102443
LHPP	5.16741e-15	0.894099	0.118	0.247	1.75904e-10
JAGN1	5.44771e-10	0.893827	0.137	0.469	1.85446e-05
TNFRSF1A	4.39545e-13	0.887494	0.157	0.417	1.49626e-08
RPL26	8.3932e-09	0.886471	0.745	0.85	0.000285713
HDAC8	9.15579e-16	0.8826	0.196	0.285	3.11672e-11
KLHDC7B	0.0493895	0.882249	0.235	0.106	1
MRPL47	1.13544e-15	0.88084	0.216	0.455	3.86516e-11
GLRX2	4.41309e-23	0.879345	0.137	0.445	1.50226e-18
PKIG	5.49068e-08	0.878663	0.157	0.263	0.00186908
ATP5PO	7.74254e-15	0.87821	0.569	0.738	2.63564e-10
SOX10	7.09514e-21	0.87785	0.098	0.361	2.41526e-16
C1orf61	0.000825042	0.876628	0.118	0.046	1
UBA52	0.00210047	0.876099	0.941	0.894	1
P3H4	6.33559e-05	0.875305	0.275	0.354	1
C4orf3	3.95054e-11	0.875118	0.451	0.688	1.3448e-06
LSM10	5.60349e-15	0.874572	0.157	0.388	1.90748e-10
PSMB2	8.98124e-18	0.872944	0.353	0.624	3.0573e-13
RPL26P19	0.000352305	0.872287	0.686	0.518	1
WSB2	4.26553e-20	0.871952	0.51	0.488	1.45203e-15
PUSL1	4.00502e-17	0.869085	0.039	0.35	1.36335e-12
COX8A	1.29478e-11	0.868825	0.667	0.835	4.40754e-07
ATP6V0E1	1.9726e-15	0.868353	0.51	0.747	6.71493e-11
AC008736.1	5.41497e-06	0.866765	0.333	0.012	0.184331
RPS3	0.00113401	0.865892	0.882	0.922	1
PQBP1	1.52784e-13	0.865706	0.235	0.512	5.20091e-09
MLF1	9.88294e-10	0.864844	0.412	0.409	3.36425e-05
RPS13	5.15989e-07	0.864182	0.765	0.842	0.0175648
TMEM208	2.95277e-14	0.863124	0.275	0.583	1.00515e-09
HACD4	4.08832e-15	0.862971	0.078	0.164	1.39171e-10
NCOR2	2.19071e-25	0.860621	0.078	0.383	7.4574e-21
ISCA2	3.30575e-07	0.85936	0.176	0.332	0.0112531
R3HDM2	2.63034e-18	0.857486	0.392	0.522	8.95393e-14
STX4	9.20293e-10	0.855933	0.039	0.246	3.13277e-05
RPL21P75	0.00516582	0.855166	0.804	0.711	1
SNHG16	4.47868e-09	0.853331	0.196	0.517	0.000152459
RPL23AP18	2.68769e-12	0.851801	0.784	0.193	9.14918e-08
SRSF4	6.61366e-23	0.851506	0.059	0.455	2.25135e-18
SSX1	0.0161914	0.851185	0.098	0	1
PSMC3	0.000121154	0.849974	0.549	0.61	1
RPA3	2.43557e-27	0.848126	0.255	0.496	8.29093e-23
FLOT2	1.16489e-07	0.846293	0.275	0.368	0.00396542
GNGT1	0.0085445	0.845402	0.078	0.007	1
KDELR3	0.000580209	0.84489	0.255	0.406	1
MIA	5.42072e-07	0.84484	0.627	0.436	0.0184527
ZBTB8OS	2.61966e-15	0.844609	0.314	0.409	8.91757e-11
PHB	1.42431e-15	0.84249	0.392	0.646	4.84849e-11
CUTA	3.74146e-09	0.840904	0.569	0.741	0.000127363
VCX	3.88763e-10	0.837405	0.51	0.001	1.32339e-05
COMMD6	2.47418e-33	0.832261	0.608	0.702	8.42237e-29
RPL23AP43	6.47106e-13	0.83062	0.627	0.095	2.20281e-08
GADD45GIP1	4.9428e-11	0.829969	0.471	0.731	1.68258e-06
PFDN5	8.53411e-10	0.828672	0.627	0.799	2.9051e-05
TMEM147	1.77467e-07	0.827632	0.51	0.692	0.00604115
HSPE1	1.29638e-10	0.826777	0.706	0.892	4.41301e-06
RPS14	6.632e-06	0.826279	0.922	0.968	0.22576
RPL6	5.74843e-06	0.823499	0.843	0.886	0.195682
SEM1	4.09614e-15	0.822951	0.667	0.814	1.39437e-10
PARK7	7.1817e-11	0.82274	0.608	0.763	2.44472e-06
RPL23AP57	8.99424e-12	0.822329	0.647	0.055	3.06173e-07
RPS6	0.0452121	0.821741	0.98	0.922	1
SNRPN	2.09003e-16	0.820041	0.098	0.338	7.11466e-12
NEDD8	2.05506e-18	0.819902	0.451	0.729	6.99563e-14
FTH1P3	3.53776e-08	0.818032	0.765	0.394	0.00120429
CNP	5.18728e-05	0.816828	0.314	0.453	1
UBXN1	1.30389e-21	0.811951	0.078	0.509	4.43859e-17
SERPINF1	0.000546437	0.811875	0.059	0.016	1
NOP16	7.60443e-11	0.811049	0.235	0.531	2.58862e-06
SEC61G	4.52535e-11	0.809235	0.706	0.819	1.54048e-06
WFDC2	1.72409e-08	0.806317	0.176	0.17	0.000586898
AC099560.2	9.53536e-12	0.805361	1	0.57	3.24593e-07
F11R	3.87461e-07	0.803248	0.412	0.518	0.0131896
NMRAL1	2.46106e-14	0.800312	0.235	0.512	8.37769e-10
AC131206.1	2.12656e-07	0.799333	0.059	0.108	0.00723902
MED29	1.60765e-14	0.798712	0.137	0.429	5.47261e-10
C2orf40	2.12896e-15	0.795677	0.078	0.176	7.24718e-11
NHP2	1.6544e-15	0.794477	0.549	0.786	5.63175e-11
ATPAF2	9.38112e-11	0.791147	0.059	0.239	3.19343e-06
NADK2	2.82531e-19	0.790549	0.196	0.312	9.61764e-15
RPS17	3.6615e-09	0.790236	0.686	0.812	0.000124641
ARPC3	3.98767e-21	0.789485	0.588	0.791	1.35744e-16
MRPL32	5.25316e-20	0.787589	0.275	0.532	1.78823e-15
MAP3K4	3.20913e-21	0.785762	0.02	0.119	1.09242e-16
AC016739.1	7.66957e-05	0.785503	0.902	0.663	1
NDUFA1	1.82641e-18	0.784277	0.608	0.852	6.21728e-14
TACO1	7.98434e-10	0.782595	0.039	0.317	2.71795e-05
NDUFAF2	1.75836e-17	0.781566	0.333	0.36	5.98565e-13
PPIC	1.00694e-05	0.779651	0.392	0.498	0.342773
ANAPC10	0.00137922	0.779485	0.275	0.281	1
TMED4	2.10767e-05	0.778271	0.765	0.718	0.717471
CHMP2B	2.27207e-12	0.777238	0.294	0.509	7.73434e-08
CDKAL1	2.2232e-05	0.77564	0.196	0.271	0.7568
DPM3	1.94879e-25	0.774305	0.431	0.597	6.63387e-21
RFX5	1.19152e-11	0.770157	0.137	0.325	4.05604e-07
RCN1	2.86768e-07	0.769362	0.392	0.456	0.00976186
POLR2L	1.16813e-11	0.769263	0.647	0.853	3.97643e-07
BLVRB	1.36416e-14	0.76635	0.314	0.629	4.64373e-10
CCDC25	1.93248e-18	0.766054	0.157	0.358	6.57835e-14
ATP5PF	3.87174e-20	0.765961	0.627	0.833	1.31798e-15
RPS15	0.0204662	0.765953	0.922	0.954	1
NSMCE1	1.28911e-15	0.765312	0.196	0.433	4.38825e-11
AL049629.2	0.0106612	0.764785	0.353	0.155	1
NDUFB7	8.57763e-12	0.764608	0.549	0.793	2.91991e-07
PSMA7	1.14258e-15	0.764128	0.667	0.869	3.88945e-11
EEF1B2	1.43365e-06	0.76401	0.608	0.751	0.0488029
P2RX4	0.000779984	0.76384	0.196	0.286	1
AP001324.1	1.91711e-09	0.762533	0.961	0.788	6.52603e-05
SSRP1	1.0316e-12	0.761252	0.314	0.488	3.51166e-08
ISG20L2	5.77762e-09	0.760986	0.118	0.413	0.000196676
SDHB	2.71844e-08	0.755223	0.412	0.576	0.000925382
RPS26	4.88734e-20	0.754448	0.784	0.888	1.6637e-15
RPSA	1.25919e-08	0.753712	0.804	0.881	0.000428642
ARPC4	4.62676e-10	0.752971	0.627	0.735	1.57499e-05
CIB1	2.37097e-15	0.750944	0.275	0.578	8.071e-11
ISG20	3.69223e-12	0.750715	0.137	0.291	1.25687e-07
MIA3	1.23632e-09	0.749876	0.176	0.43	4.20856e-05
U62317.1	9.81468e-07	0.749405	0.157	0.066	0.0334101
SMIM22	1.52074e-13	0.749233	0.51	0.643	5.17676e-09
ZNF232	6.35074e-14	0.748804	0.02	0.163	2.16186e-09
AC010894.3	2.60034e-06	0.748071	0.078	0.02	0.0885183
ABCE1	8.88954e-06	0.74738	0.314	0.458	0.302609
PQLC2L	0.000166127	0.745538	0.118	0.114	1
ESRP2	1.03766e-09	0.745295	0.02	0.17	3.53228e-05
MICOS10	1.64502e-17	0.745278	0.549	0.776	5.59982e-13
MAPK12	9.22057e-11	0.744592	0.059	0.187	3.13877e-06
GCSH	1.20857e-09	0.743559	0.451	0.488	4.1141e-05
S100A14	1.00533e-06	0.74329	0.51	0.581	0.0342224
NCAPD2	2.20395e-06	0.743125	0.137	0.271	0.0750245
SNRNP35	4.05415e-17	0.741755	0.078	0.302	1.38007e-12
COMMD4	1.79617e-08	0.74081	0.216	0.388	0.000611434
SYT8	9.2842e-06	0.740584	0.098	0.076	0.316043
SNU13	1.04958e-19	0.740022	0.412	0.695	3.57288e-15
EIF3K	1.6896e-09	0.736542	0.451	0.704	5.75157e-05
MGST3	3.40971e-16	0.734795	0.549	0.755	1.1607e-11
POP5	4.03783e-15	0.733285	0.157	0.345	1.37452e-10
STAT1	9.80386e-06	0.732288	0.137	0.171	0.333733
MORC2	4.10024e-10	0.731558	0.059	0.247	1.39576e-05
PPIAP22	2.225e-13	0.728832	0.941	0.868	7.57411e-09
CTSV	1.18088e-13	0.728695	0.51	0.153	4.01982e-09
CHCHD2	6.70463e-10	0.727855	0.745	0.915	2.28232e-05
RPS27A	0.000158033	0.727291	0.824	0.929	1
DMKN	5.95426e-07	0.726614	0.294	0.41	0.0202689
MEA1	1.60694e-18	0.726434	0.314	0.626	5.47017e-14
SNAP29	6.45971e-07	0.726399	0.196	0.354	0.0219895
RPLP2	1.69481e-08	0.725887	0.843	0.951	0.00057693
UCHL3	1.51545e-18	0.725493	0.294	0.419	5.15876e-14
AC011495.1	0.000411906	0.725355	0.51	0.243	1
REX1BD	3.51952e-11	0.724751	0.333	0.547	1.19808e-06
ULBP3	2.65613e-07	0.723967	0.176	0.121	0.00904172
USP3-AS1	1.21682e-05	0.721243	0.039	0.072	0.414217
PSMG3	1.99845e-16	0.719839	0.353	0.665	6.80294e-12
REXO2	3.05797e-09	0.719803	0.294	0.511	0.000104096
SLC5A1	0.000394103	0.719566	0.02	0.03	1
N4BP2L1	0.00277478	0.718368	0.039	0.066	1
OIP5-AS1	1.06386e-13	0.716207	0.098	0.472	3.62148e-09
ECHDC2	5.88616e-18	0.71534	0.118	0.423	2.00371e-13
URI1	7.20802e-12	0.71491	0.333	0.504	2.45368e-07
COX14	1.74396e-17	0.712984	0.353	0.593	5.93661e-13
FKBP11	6.26751e-07	0.712679	0.314	0.413	0.0213352
UBBP4	5.73058e-07	0.712403	0.784	0.659	0.0195075
SCNM1	1.57481e-14	0.709558	0.196	0.502	5.36081e-10
EIF2S3	6.68437e-11	0.708589	0.804	0.728	2.27543e-06
MRPL17	1.86417e-15	0.708224	0.255	0.46	6.3458e-11
ROCK1	1.97422e-15	0.707264	0.098	0.437	6.72043e-11
MRPS12	1.02238e-15	0.70545	0.255	0.517	3.48029e-11
DNAJC21	6.22781e-10	0.703965	0.196	0.443	2.12001e-05
EPHB2	0.0188933	0.703508	0.118	0.007	1
STX8	2.04781e-12	0.703238	0.137	0.247	6.97096e-08
RPS21	5.89798e-05	0.703179	0.863	0.912	1
MT1F	4.3649e-07	0.703116	0.275	0.2	0.0148586
MRPL27	2.98204e-24	0.703014	0.196	0.548	1.01512e-19
FTSJ1	4.95277e-08	0.702907	0.059	0.283	0.00168597
TTC22	1.06658e-09	0.701631	0.176	0.212	3.63073e-05
PRDX1	0.0202606	0.701496	0.922	0.845	1
MRPS17	4.76557e-09	0.700523	0.373	0.521	0.000162225
TREM1	5.28583e-05	0.700253	0.02	0.009	1
MRPL20	2.72706e-15	0.699639	0.333	0.614	9.28319e-11
CLTC	8.22202e-11	0.699294	0.216	0.561	2.79886e-06
RPL39L	6.91991e-14	0.697844	0.176	0.318	2.35561e-09
NDFIP1	2.15066e-19	0.696714	0.137	0.537	7.32107e-15
TF	1.55851e-05	0.692912	0.137	0.024	0.530532
LINC00944	7.97824e-08	0.692211	0.02	0.016	0.00271587
SNRNP25	4.10799e-09	0.692041	0.294	0.473	0.00013984
LINC00346	5.70389e-06	0.690133	0.02	0.06	0.194166
DYNLRB1	9.71941e-22	0.689676	0.314	0.732	3.30858e-17
MELTF	5.74987e-09	0.687772	0.176	0.332	0.000195731
PNKD	5.12476e-16	0.687163	0.314	0.642	1.74452e-11
MED15	2.57174e-11	0.687092	0.078	0.321	8.75447e-07
RPL13AP20	0.0271873	0.685843	0.804	0.538	1
NF2	8.50343e-15	0.685785	0.137	0.358	2.89465e-10
MT1G	1.68411e-09	0.684984	0.216	0.163	5.73286e-05
CISD3	1.67148e-13	0.68495	0.353	0.525	5.68987e-09
KCNMB4	2.73633e-23	0.682706	0.02	0.066	9.31475e-19
PPIE	2.88963e-10	0.681075	0.216	0.384	9.83659e-06
RIDA	7.66461e-05	0.681056	0.353	0.387	1
MT2A	2.24998e-05	0.68027	0.392	0.568	0.765917
DHX16	2.27046e-23	0.680169	0.039	0.25	7.72888e-19
FAM204A	1.01672e-10	0.676916	0.314	0.463	3.46102e-06
PPIAP31	1.3051e-10	0.676001	0.804	0.393	4.44268e-06
GLIPR2	9.7609e-05	0.675893	0.196	0.23	1
MSANTD3	0.000161975	0.671854	0.255	0.199	1
UNC119	0.000838861	0.668672	0.196	0.206	1
SMG9	5.97049e-20	0.667989	0.02	0.279	2.03241e-15
COA4	3.25594e-20	0.667815	0.216	0.524	1.10835e-15
NUDT2	3.45398e-05	0.666557	0.078	0.19	1
ST14	0.0154928	0.66448	0.314	0.378	1
DOCK5	1.64093e-14	0.664058	0.235	0.396	5.58588e-10
LSM3	2.24463e-22	0.663661	0.392	0.695	7.64096e-18
NFX1	5.08998e-22	0.6634	0.039	0.296	1.73268e-17
CEP104	6.28501e-11	0.661472	0.118	0.301	2.13948e-06
NSRP1	2.8089e-13	0.660459	0.294	0.439	9.56179e-09
UBXN4	4.60378e-20	0.660007	0.255	0.676	1.56717e-15
ZNF460-AS1	9.941e-09	0.659697	0.02	0.027	0.000338402
NQO1	5.99867e-07	0.659232	0.373	0.62	0.0204201
ATP5MF	2.8748e-16	0.6592	0.588	0.859	9.78611e-12
AC011979.1	7.25075e-05	0.659034	0.765	0.376	1
TYW3	9.57311e-17	0.657784	0.059	0.351	3.25878e-12
PTTG1IP	2.29942e-10	0.652401	0.471	0.66	7.82744e-06
TMA7	2.20537e-11	0.651432	0.765	0.894	7.50729e-07
AC097658.1	0.00272792	0.648566	0.392	0.302	1
SULF2	0.0227496	0.643448	0.137	0.102	1
FUNDC1	2.98756e-06	0.642772	0.196	0.279	0.101699
USP24	1.19274e-16	0.64211	0.059	0.288	4.06019e-12
ICA1	0.00102411	0.641992	0.176	0.338	1
LEMD1	3.57287e-05	0.640821	0.157	0.066	1
ING4	3.57523e-06	0.640694	0.118	0.233	0.121704
MIF	1.94305e-06	0.640635	0.961	0.968	0.0661435
AL035701.1	1.58344e-05	0.639363	0.02	0.009	0.539019
NTAN1	0.000196637	0.637859	0.137	0.337	1
RBP5	1.68819e-05	0.63761	0.039	0.071	0.574677
AC099336.2	3.20412e-11	0.637101	0.882	0.273	1.09072e-06
H3F3C	0.0418244	0.637042	0.392	0.386	1
AC064799.1	0.000481291	0.636671	0.686	0.478	1
C4orf48	1.15514e-13	0.636188	0.549	0.683	3.9322e-09
TMEM14B	1.10535e-10	0.635772	0.431	0.663	3.76272e-06
CRB3	2.82821e-05	0.635717	0.059	0.237	0.962752
AMZ2P1	6.14977e-06	0.634894	0.118	0.145	0.209344
ERLEC1	1.68533e-16	0.632672	0.176	0.521	5.73702e-12
TWISTNB	4.02227e-16	0.632115	0.157	0.388	1.36922e-11
RPL41	0.00508378	0.631584	0.98	0.98	1
COX6B1	1.68058e-15	0.631484	0.686	0.886	5.72085e-11
ATP5MG	3.61499e-16	0.631097	0.647	0.856	1.23058e-11
RPL36AL	4.19861e-19	0.630735	0.51	0.758	1.42925e-14
BNIP1	8.56181e-10	0.629926	0.039	0.204	2.91453e-05
RBM17	2.73596e-13	0.627514	0.314	0.588	9.31348e-09
DGLUCY	0.00010391	0.627017	0.039	0.117	1
DCTN5	3.46885e-12	0.62583	0.098	0.324	1.18083e-07
MARK3	1.02225e-15	0.624328	0.059	0.36	3.47984e-11
ATRAID	0.00179679	0.624264	0.569	0.686	1
PLD2	0.0014024	0.623383	0.039	0.091	1
NME2	4.09987e-07	0.623	0.647	0.829	0.0139564
FZD3	5.35861e-17	0.622938	0.02	0.184	1.82413e-12
GALK1	3.47759e-14	0.622915	0.078	0.387	1.18381e-09
HMGN3	4.91086e-10	0.622066	0.431	0.6	1.6717e-05
COX7A2	1.12935e-18	0.621686	0.745	0.875	3.84443e-14
TNFRSF12A	1.7071e-12	0.620122	0.333	0.557	5.81114e-08
AL139095.2	0.00018275	0.619564	0.725	0.393	1
SLCO1A2	0.00456408	0.619114	0.059	0.03	1
IFI35	6.61536e-05	0.618678	0.039	0.049	1
ATP5MD	1.68177e-17	0.617733	0.608	0.822	5.72491e-13
NUDT1	2.39745e-06	0.61681	0.216	0.357	0.0816116
TUBE1	2.69654e-20	0.616615	0.078	0.229	9.17929e-16
SFXN1	4.81171e-09	0.615577	0.255	0.446	0.000163796
BID	9.80478e-12	0.615189	0.196	0.397	3.33764e-07
AL080243.2	0.00192269	0.614556	0.765	0.626	1
BCS1L	2.04525e-08	0.61199	0.078	0.236	0.000696225
AL663070.1	0.0392851	0.610651	0.353	0.131	1
RPL35	4.10084e-10	0.610445	0.804	0.973	1.39597e-05
UQCC3	4.89161e-17	0.609182	0.235	0.561	1.66515e-12
FAM219B	1.65529e-07	0.60897	0.059	0.173	0.00563478
PLBD1	1.34311e-06	0.608248	0.314	0.342	0.0457207
AC090114.1	3.77369e-07	0.607006	0.725	0.718	0.012846
LAMB3	1.96144e-14	0.603165	0.078	0.117	6.67694e-10
JAK1	9.32318e-08	0.602962	0.255	0.423	0.0031737
NDRG4	0.000257942	0.601583	0.039	0.069	1
NAGPA	0.0199448	0.601222	0.098	0.083	1
FBXO2	1.42998e-15	0.600989	0.176	0.263	4.8678e-11
TEX10	3.20865e-06	0.600626	0.059	0.224	0.109226
ATP5F1E	1.30565e-13	0.600469	0.824	0.953	4.44457e-09
POMP	4.05753e-15	0.599595	0.471	0.758	1.38122e-10
NDUFB11	5.26513e-19	0.599115	0.412	0.776	1.7923e-14
NDUFV3	2.76163e-07	0.598099	0.373	0.616	0.00940085
PRMT2	1.00252e-09	0.59755	0.275	0.564	3.41268e-05
RAB11FIP4	0.0232479	0.597109	0.098	0.17	1
ROCR	1.5828e-08	0.596275	0.314	0.167	0.000538802
EIF3CL	0.000384225	0.595309	0.412	0.558	1
NME3	7.56672e-09	0.594598	0.314	0.535	0.000257579
NDUFB3	1.99378e-21	0.594349	0.373	0.742	6.78701e-17
AC007683.1	3.96535e-08	0.593689	0.51	0.096	0.00134985
DGUOK	7.66169e-11	0.592818	0.392	0.627	2.60812e-06
S100A13	1.24781e-19	0.592244	0.412	0.823	4.24768e-15
URB1-AS1	0.00080756	0.591324	0.157	0.2	1
NDUFA8	3.011e-15	0.590704	0.255	0.604	1.02498e-10
SCNN1B	0.00143422	0.590549	0.098	0.088	1
AIG1	0.00252154	0.590439	0.216	0.315	1
FAHD1	1.19954e-05	0.589927	0.275	0.435	0.408336
NRP2	0.00888484	0.58915	0.275	0.224	1
PROCR	1.02909e-09	0.588868	0.059	0.161	3.50313e-05
PFN1P1	2.52556e-15	0.588428	0.745	0.268	8.59725e-11
RPS27L	1.09322e-21	0.588068	0.373	0.606	3.72142e-17
GABRG2	8.88066e-06	0.587265	0.059	0.017	0.302307
RABAC1	3.34645e-08	0.585051	0.373	0.692	0.00113916
RAC1P2	2.07604e-18	0.584364	0.627	0.734	7.06704e-14
ZNF691	2.31149e-12	0.584344	0.02	0.141	7.86855e-08
TIMM13	8.12848e-12	0.584139	0.451	0.712	2.76702e-07
DSG3	0.000140377	0.582764	0.275	0.354	1
AC024940.3	0.0101954	0.582272	0.412	0.141	1
HSD17B1	1.44941e-16	0.581066	0.039	0.082	4.93392e-12
BTF3	2.15869e-07	0.580364	0.686	0.824	0.0073484
PDSS1	8.09077e-10	0.579975	0.059	0.16	2.75418e-05
DDX50	1.73868e-07	0.577851	0.059	0.364	0.00591865
GPN2	4.53804e-09	0.575406	0.039	0.177	0.000154479
HLA-DMA	3.08622e-12	0.57468	0.176	0.153	1.05058e-07
RHEX	5.8907e-05	0.573839	0.216	0.157	1
RPS27P29	4.66186e-06	0.573659	0.549	0.108	0.158695
PPIAP11	1.78802e-11	0.573547	0.804	0.424	6.0866e-07
TXN	2.24004e-10	0.572203	0.843	0.938	7.62531e-06
MIR210HG	3.77073e-25	0.571281	0.02	0.083	1.28359e-20
JTB	2.89334e-07	0.571039	0.588	0.755	0.00984921
MRPL22	5.56364e-13	0.570939	0.235	0.527	1.89392e-08
SP1	1.014e-11	0.570874	0.02	0.242	3.45174e-07
GSTO2	0.000211382	0.570672	0.216	0.216	1
PPFIA1	9.92338e-17	0.56952	0.078	0.383	3.37802e-12
RPS8	1.75659e-06	0.569503	0.765	0.929	0.0597961
CCNB3	1.20781e-05	0.569327	0.02	0.007	0.411151
TTC17	8.42363e-25	0.569208	0.039	0.376	2.86749e-20
MRPL18	4.3469e-08	0.569139	0.353	0.531	0.00147973
COG2	6.29214e-20	0.568325	0.078	0.292	2.14191e-15
PLA2G15	1.6606e-07	0.566135	0.02	0.088	0.00565284
RPS23P8	0.00042038	0.566012	0.784	0.701	1
MRPL23	1.72309e-07	0.564995	0.373	0.57	0.00586555
WDR72	7.53833e-13	0.564427	0.196	0.029	2.56612e-08
CAVIN3	2.21009e-13	0.563313	0.118	0.311	7.52338e-09
MTCH2	7.64224e-08	0.559054	0.353	0.534	0.00260149
AC010422.8	4.0239e-11	0.558776	0.451	0.613	1.36978e-06
BX649632.1	0.000135957	0.558397	0.02	0.012	1
RPS24	7.77857e-05	0.557008	0.843	0.935	1
SCYL1	3.74889e-14	0.556071	0.059	0.394	1.27616e-09
NUBP1	4.621e-06	0.554796	0.137	0.242	0.157303
RPL19P21	3.61583e-12	0.55338	0.627	0.062	1.23087e-07
SPCS1	2.54654e-09	0.552959	0.51	0.717	8.66869e-05
CACYBPP2	1.30099e-11	0.55293	0.549	0.522	4.4287e-07
U62317.4	0.0164	0.552331	0.137	0.036	1
NT5C	1.77865e-20	0.552131	0.137	0.429	6.05471e-16
LAMTOR1	6.75911e-13	0.55185	0.255	0.547	2.30087e-08
CBR1	1.44203e-09	0.550871	0.255	0.416	4.90882e-05
CALD1	2.26606e-08	0.550776	0.216	0.42	0.000771388
TMEM35B	5.12805e-14	0.550655	0.216	0.294	1.74564e-09
TMEM18	6.85493e-12	0.549984	0.137	0.426	2.33349e-07
RPS10-NUDT3	6.24407e-08	0.549603	0.51	0.551	0.00212554
DAD1	1.28496e-14	0.548776	0.549	0.786	4.37414e-10
FBXW4	7.14757e-07	0.548568	0.039	0.171	0.0243311
CTF1	7.60513e-18	0.548319	0.02	0.115	2.58886e-13
LINC00853	2.96166e-05	0.54797	0.02	0.019	1
UXT	2.0548e-16	0.546234	0.216	0.61	6.99476e-12
TAP1	0.0134001	0.544954	0.216	0.118	1
SMIM3	7.56847e-09	0.54452	0.02	0.094	0.000257638
CDC26	2.8509e-14	0.544473	0.216	0.437	9.70475e-10
RPL21P28	1.47462e-07	0.544255	0.843	0.803	0.00501976
TM2D1	3.36204e-06	0.544172	0.294	0.471	0.114447
AC092597.1	0.0166899	0.543601	0.588	0.327	1
USE1	1.45427e-08	0.543253	0.157	0.354	0.000495048
CCDC34	0.000101073	0.542973	0.216	0.163	1
NONO	4.79795e-12	0.54291	0.373	0.692	1.63327e-07
C11orf98	7.3903e-21	0.542696	0.275	0.511	2.51573e-16
SCRN1	1.08659e-08	0.542521	0.098	0.344	0.000369887
RPL41P1	3.24679e-05	0.541614	0.922	0.927	1
SSPN	8.04997e-07	0.541424	0.098	0.145	0.0274029
RIT1	3.82004e-08	0.541071	0.216	0.44	0.00130038
IDE	4.30444e-08	0.539952	0.059	0.197	0.00146527
GPX1P1	4.00795e-16	0.539885	0.431	0.531	1.36435e-11
CCT2	4.0772e-14	0.539357	0.373	0.649	1.38792e-09
GOLGA1	6.56083e-18	0.538419	0.02	0.187	2.23337e-13
GNPAT	0.000161186	0.537556	0.196	0.363	1
REEP5	2.02543e-09	0.537016	0.49	0.725	6.89476e-05
TNIK	4.17459e-05	0.536681	0.039	0.06	1
AC024940.2	1.89479e-10	0.535823	0.137	0.158	6.45006e-06
RPS2P46	0.00957728	0.535488	0.863	0.911	1
WASHC3	7.47708e-16	0.535285	0.118	0.312	2.54527e-11
SNAPIN	1.46441e-06	0.533976	0.294	0.489	0.0498501
ARSB	9.6377e-08	0.532848	0.255	0.24	0.00328077
STAT5A	1.4424e-05	0.53216	0.078	0.114	0.491008
TARBP1	1.96974e-12	0.532037	0.098	0.283	6.7052e-08
SORBS1	1.37109e-12	0.530946	0.059	0.171	4.66734e-08
RPS7	1.21244e-05	0.530704	0.843	0.932	0.412725
THUMPD3	3.95386e-13	0.530203	0.118	0.462	1.34593e-08
GUK1	6.1432e-13	0.529688	0.627	0.894	2.09121e-08
TNNI2	1.2373e-10	0.529082	0.02	0.013	4.21189e-06
COMMD9	1.74999e-07	0.528413	0.176	0.331	0.00595715
COX6A1P2	4.16387e-06	0.528378	0.824	0.804	0.141742
ARMCX3	1.66403e-06	0.527616	0.118	0.34	0.0566451
SAP30L	2.9771e-05	0.527375	0.059	0.147	1
PSMD3	0.000294403	0.526789	0.333	0.501	1
SNRPG	2.29963e-16	0.526207	0.588	0.806	7.82818e-12
VAMP8	6.44388e-13	0.52474	0.49	0.781	2.19356e-08
MTHFS	1.67169e-08	0.52247	0.255	0.397	0.000569061
RPL9P7	0.000127814	0.521411	0.471	0.643	1
CLPP	4.87254e-22	0.519879	0.098	0.522	1.65866e-17
LSP1P4	3.21082e-10	0.51908	0.176	0.301	1.09299e-05
SAYSD1	8.20266e-07	0.518965	0.196	0.351	0.0279227
GTF2H5	1.50558e-13	0.518825	0.333	0.496	5.12513e-09
POLR2H	2.3307e-19	0.517548	0.176	0.532	7.93393e-15
NIT2	1.79958e-09	0.517464	0.235	0.46	6.12596e-05
ROPN1	5.61147e-05	0.5173	0.216	0.272	1
EMC4	4.451e-11	0.517261	0.431	0.685	1.51517e-06
MPP7	4.97226e-07	0.516803	0.098	0.092	0.0169261
AC009005.1	3.14645e-17	0.516733	0.02	0.04	1.07108e-12
UBXN2B	0.00169329	0.516077	0.255	0.413	1
RPAIN	4.31376e-10	0.515777	0.157	0.413	1.46845e-05
DSCR8	0.000128348	0.515596	0.176	0.001	1
EBAG9	8.47176e-16	0.513464	0.196	0.499	2.88387e-11
SYNE1	2.01865e-14	0.512441	0.059	0.23	6.87169e-10
FBL	4.507e-16	0.512294	0.216	0.561	1.53423e-11
PPIAL4A	3.09189e-09	0.511148	0.588	0.246	0.000105251
SEC22B	0.0156399	0.511073	0.608	0.587	1
RPS6KA3	6.3835e-21	0.509917	0.039	0.213	2.17301e-16
GABARAP	7.2617e-12	0.509519	0.431	0.712	2.47196e-07
UQCR11	6.57015e-06	0.509473	0.686	0.833	0.223655
PSME1	1.70879e-13	0.509152	0.314	0.681	5.81688e-09
TMBIM4	1.92491e-11	0.509114	0.49	0.578	6.55258e-07
MPLKIP	3.58979e-16	0.508059	0.235	0.54	1.222e-11
AC008026.1	0.000352159	0.507875	0.667	0.373	1
ZHX3	3.21782e-17	0.507573	0.02	0.242	1.09538e-12
GPX8	3.40947e-13	0.506938	0.098	0.242	1.16062e-08
FAM171A1	4.73528e-05	0.50677	0.118	0.16	1
SPOCK1	0.0150885	0.506129	0.059	0.009	1
USP7	1.73057e-11	0.505605	0.196	0.473	5.89103e-07
SBSPON	6.64969e-05	0.504764	0.059	0.128	1
RPL13AP25	0.00202623	0.504342	0.804	0.715	1
DYNLT3	0.00363643	0.501516	0.196	0.322	1
RPS15AP1	4.59481e-09	0.500936	0.706	0.584	0.000156412
DDIT3	2.3957e-08	0.500821	0.098	0.304	0.000815519
MAP4K5	2.64038e-18	0.500097	0.078	0.386	8.98813e-14
TFF1	6.92194e-08	-4.90535	0	0.259	0.0023563
KRT8	4.27159e-20	-4.23116	0.216	0.902	1.45409e-15
FOS	8.92278e-22	-3.72613	0.059	0.555	3.0374e-17
AGR2	7.67946e-06	-3.69521	0.02	0.286	0.261416
CLDN4	2.7455e-25	-3.42376	0.157	0.735	9.34595e-21
TFF3	2.61593e-06	-3.40215	0	0.276	0.0890489
TUBA1B	0.000534853	-3.31173	0.451	0.711	1
SLC39A6	9.39087e-07	-3.25061	0.098	0.627	0.0319674
LALBA	1.36845e-12	-3.17563	0	0.138	4.65836e-08
NEAT1	1.28383e-26	-3.15966	0.078	0.614	4.37027e-22
MUCL1	3.37062e-10	-3.05016	0	0.266	1.14739e-05
TAGLN2	1.08288e-13	-3.03913	0.471	0.888	3.68622e-09
CEBPD	9.58774e-29	-3.0091	0	0.501	3.26376e-24
JUN	4.53041e-27	-2.98715	0.039	0.646	1.5422e-22
LDHA	2.52373e-20	-2.94651	0.451	0.788	8.59102e-16
UBC	1.75844e-22	-2.90837	0.392	0.875	5.98592e-18
SCGB2A2	0.00110513	-2.90005	0.02	0.197	1
NR4A1	4.71052e-21	-2.89296	0	0.433	1.60351e-16
XBP1	3.69624e-23	-2.88424	0.078	0.696	1.25824e-18
TM4SF1	0.00016409	-2.80955	0.294	0.485	1
ELF3	8.61307e-33	-2.78533	0	0.652	2.93197e-28
DDIT4	2.98885e-29	-2.67787	0.078	0.578	1.01743e-24
JUNB	1.32305e-26	-2.65145	0	0.612	4.50381e-22
CALML5	4.32611e-14	-2.62462	0.02	0.383	1.47265e-09
SCGB3A1	5.75833e-12	-2.57893	0	0.235	1.96019e-07
ATP6AP1	1.20741e-23	-2.568	0.039	0.732	4.11015e-19
TUBA1A	0.0184469	-2.56163	0.333	0.606	1
DUSP1	3.94812e-18	-2.52588	0.039	0.518	1.34398e-13
KRT18	1.19205e-05	-2.51625	0.333	0.777	0.405785
TUBB4B	8.03455e-17	-2.50774	0.118	0.763	2.73504e-12
MT-ND1	2.39716e-10	-2.47937	0.667	0.892	8.16016e-06
FBXO32	4.15433e-27	-2.47834	0.02	0.548	1.41418e-22
IDH2	2.99734e-09	-2.47438	0.196	0.672	0.000102032
MT-CO1	1.3737e-12	-2.45925	0.725	0.918	4.6762e-08
GPAA1	4.32661e-19	-2.42499	0.039	0.721	1.47282e-14
IER2	5.86262e-20	-2.4217	0.098	0.635	1.99569e-15
PUF60	1.76423e-21	-2.38938	0.157	0.76	6.00561e-17
INTS1	3.77675e-18	-2.37933	0.02	0.492	1.28564e-13
ATP5F1B	4.72047e-09	-2.32699	0.333	0.794	0.000160689
CCN2	4.01784e-20	-2.26818	0	0.258	1.36771e-15
CKB	2.01552e-09	-2.2637	0.078	0.532	6.86104e-05
SDCBP	6.52487e-15	-2.26163	0.078	0.545	2.22113e-10
SDC2	1.57629e-12	-2.2546	0.02	0.465	5.36586e-08
TSTA3	4.2408e-12	-2.2248	0.137	0.701	1.44361e-07
LMNA	1.11804e-14	-2.2201	0.412	0.842	3.80593e-10
AZGP1	3.36177e-12	-2.20903	0.235	0.793	1.14438e-07
LAPTM4B	1.11178e-14	-2.208	0.216	0.637	3.78462e-10
COL9A3	2.61808e-28	-2.18763	0.137	0.377	8.91222e-24
UQCRC1	6.91952e-12	-2.18291	0.176	0.688	2.35547e-07
LY6E	2.53329e-39	-2.1776	0.412	0.66	8.62356e-35
BGN	6.46461e-27	-2.17136	0	0.36	2.20062e-22
LAPTM4A	8.21411e-21	-2.16764	0.569	0.77	2.79617e-16
SRP9	7.17495e-13	-2.16145	0.353	0.78	2.44242e-08
SPDEF	1.49554e-09	-2.15807	0	0.433	5.09095e-05
MT-CYB	6.15703e-07	-2.14982	0.706	0.906	0.0209592
NOP53	5.62735e-34	-2.14761	0.039	0.675	1.91561e-29
DDX5	2.29519e-19	-2.14554	0.098	0.717	7.81305e-15
FUS	3.22604e-23	-2.11639	0.118	0.734	1.09818e-18
ACTG2	0.0117883	-2.09424	0	0.096	1
HNRNPF	4.08428e-21	-2.08862	0.039	0.65	1.39033e-16
EEF1A1	8.38765e-17	-2.08453	0.902	0.988	2.85524e-12
CRIP2	2.65744e-17	-2.08272	0.157	0.83	9.04618e-13
MTCO1P12	1.31825e-05	-2.07664	0.686	0.876	0.448744
COMP	1.8622e-10	-2.05994	0	0.273	6.33911e-06
MAGED2	4.09059e-13	-2.05605	0.118	0.613	1.39248e-08
WDR34	9.41878e-10	-2.05418	0.078	0.594	3.20625e-05
SHARPIN	1.12675e-20	-2.0511	0.02	0.676	3.83557e-16
TSC22D1	4.65913e-15	-2.03301	0.059	0.588	1.58602e-10
CYC1	1.46886e-20	-2.0297	0.157	0.837	5.00016e-16
KRT17	0.00431135	-2.02226	0.02	0.141	1
BOP1	3.24276e-17	-2.00098	0.039	0.524	1.10387e-12
MALAT1	1.91207e-32	-1.99836	0.216	0.81	6.50889e-28
SLC25A39	3.43107e-12	-1.99726	0.059	0.626	1.16797e-07
CCT7	6.58408e-12	-1.99362	0.216	0.731	2.24129e-07
CLDN3	0.00401716	-1.97715	0.176	0.588	1
HILPDA	4.08915e-20	-1.97461	0	0.481	1.39199e-15
ZFP36	4.95845e-21	-1.96773	0.02	0.511	1.6879e-16
MRFAP1	1.44998e-06	-1.96149	0.255	0.699	0.0493589
CRIP1	3.58525e-11	-1.95561	0.118	0.873	1.22046e-06
KLF6	4.1421e-12	-1.95178	0.078	0.531	1.41001e-07
EIF4A3	4.6242e-14	-1.94356	0.176	0.639	1.57412e-09
ZFP36L2	3.37313e-21	-1.93497	0.039	0.538	1.14825e-16
ACTG1	6.39693e-10	-1.92991	0.784	0.937	2.17758e-05
YWHAQ	6.68841e-10	-1.91343	0.235	0.747	2.2768e-05
CCN1	3.5778e-10	-1.90345	0	0.327	1.21792e-05
CXCL2	0.00111911	-1.90267	0	0.174	1
ACTB	0.000284778	-1.8839	0.98	0.999	1
TRPS1	1.0975e-27	-1.87916	0.294	0.742	3.73601e-23
CNBP	5.02254e-17	-1.87452	0.333	0.719	1.70972e-12
HNRNPK	2.63769e-12	-1.86668	0.392	0.809	8.97895e-08
PIGT	2.54301e-11	-1.85739	0.118	0.558	8.65666e-07
ASS1	6.27776e-46	-1.8531	0.137	0.675	2.13701e-41
YWHAH	2.99494e-10	-1.8423	0.098	0.622	1.01951e-05
ZFP36L1	4.5087e-25	-1.84073	0.137	0.669	1.53481e-20
BST2	4.4938e-28	-1.83242	0.02	0.511	1.52974e-23
H2AFY	1.14256e-12	-1.82199	0.118	0.709	3.88938e-08
LMAN2	3.38948e-18	-1.81564	0.098	0.711	1.15381e-13
NPDC1	9.2114e-11	-1.81197	0.02	0.534	3.13565e-06
SLC9A3R1	3.43663e-14	-1.80921	0.02	0.62	1.16986e-09
SDR16C5	4.36067e-20	-1.79425	0	0.275	1.48441e-15
CA2	4.874e-10	-1.79197	0	0.306	1.65916e-05
CYB5R3	1.80104e-13	-1.77009	0.137	0.6	6.13092e-09
SLC25A5	1.36161e-06	-1.76829	0.314	0.714	0.0463504
EXOSC4	3.056e-24	-1.75204	0.039	0.668	1.04029e-19
ATP5PB	1.28737e-11	-1.74949	0.255	0.672	4.38234e-07
KRT7	4.25502e-16	-1.74651	0.451	0.803	1.44845e-11
CHI3L1	1.13703e-06	-1.74537	0.078	0.242	0.0387058
ALDOA	4.39468e-07	-1.74488	0.667	0.921	0.0149599
LYPLA1	1.45276e-19	-1.7431	0.118	0.607	4.94533e-15
CAPS	2.74837e-08	-1.73797	0.157	0.6	0.000935574
C1orf43	1.21586e-10	-1.73072	0.353	0.765	4.1389e-06
CFD	1.74306e-18	-1.72241	0	0.423	5.93356e-14
ACTN4	1.94122e-12	-1.71567	0.157	0.642	6.60811e-08
PPP1R15A	8.03633e-18	-1.71529	0.02	0.521	2.73565e-13
UBE2S	2.19138e-16	-1.71104	0.039	0.666	7.45967e-12
HMG20B	3.01142e-10	-1.70892	0.137	0.665	1.02512e-05
PPP2R1A	3.03331e-12	-1.70736	0.098	0.652	1.03257e-07
SPHK1	1.17188e-24	-1.70066	0.078	0.386	3.98921e-20
PPA1	0.000100765	-1.70035	0.392	0.675	1
TMED2	6.40327e-07	-1.68589	0.235	0.704	0.0217974
GRN	4.74956e-11	-1.67891	0.098	0.568	1.6168e-06
AP2M1	3.47298e-11	-1.67728	0.216	0.675	1.18224e-06
CDC37	2.85996e-16	-1.67549	0.039	0.635	9.73559e-12
BAMBI	2.45542e-23	-1.67475	0.078	0.437	8.35851e-19
GGH	9.17737e-18	-1.66402	0.412	0.492	3.12407e-13
EFHD1	4.60311e-15	-1.66071	0.078	0.62	1.56694e-10
PTGES3	7.92509e-13	-1.66023	0.176	0.732	2.69778e-08
STARD10	3.02757e-11	-1.65787	0.078	0.588	1.03062e-06
NAPRT	1.38178e-07	-1.64532	0	0.46	0.00470373
ATP6V1G1	2.47616e-07	-1.64424	0.412	0.847	0.0084291
PDIA3	1.6032e-21	-1.6388	0.608	0.832	5.45745e-17
BHLHE40	4.36568e-10	-1.63878	0.039	0.436	1.48612e-05
GHITM	1.74797e-06	-1.63664	0.176	0.643	0.0595028
DCAF13	6.80597e-12	-1.63239	0.294	0.601	2.31682e-07
PPP1R1B	7.35337e-33	-1.62994	0.039	0.466	2.50316e-28
RHBDD2	1.82672e-17	-1.62596	0.039	0.599	6.21833e-13
EIF5A	4.7246e-08	-1.61433	0.824	0.85	0.0016083
ELN	0.000192932	-1.61215	0	0.201	1
GPS1	2.1636e-14	-1.6016	0.02	0.551	7.36512e-10
DNAJB1	1.5759e-13	-1.59547	0.235	0.692	5.36452e-09
TK1	7.38499e-05	-1.59476	0.098	0.321	1
HNRNPC	9.04818e-12	-1.59401	0.392	0.837	3.08009e-07
MYADM	6.96803e-15	-1.59047	0.078	0.612	2.37199e-10
KCNQ1OT1	5.59591e-26	-1.57952	0	0.443	1.9049e-21
HNRNPA1	2.16278e-15	-1.57753	0.569	0.843	7.36233e-11
AC020916.1	5.26322e-23	-1.55982	0	0.494	1.79165e-18
AGPAT2	1.06721e-12	-1.55893	0	0.494	3.63291e-08
PCMTD1	2.13514e-26	-1.55084	0.157	0.659	7.26825e-22
SELENOT	4.63613e-09	-1.54891	0.216	0.57	0.000157818
EIF4H	2.88224e-22	-1.53841	0	0.607	9.81143e-18
ID2	1.23356e-11	-1.53624	0.098	0.587	4.19916e-07
MTDH	1.05709e-24	-1.53587	0.255	0.777	3.59843e-20
PPP1CA	2.798e-05	-1.53466	0.275	0.679	0.952467
NDRG1	3.30541e-21	-1.52649	0.039	0.492	1.12519e-16
EPCAM	0.0169068	-1.52577	0.647	0.732	1
MAF1	3.54185e-16	-1.5201	0.098	0.653	1.20568e-11
TRIB1	3.20632e-13	-1.51556	0.02	0.381	1.09146e-08
DYNC1H1	6.77916e-19	-1.51387	0.118	0.63	2.3077e-14
AUP1	3.35349e-08	-1.51276	0.157	0.632	0.00114156
IER5	1.53258e-14	-1.51181	0.02	0.465	5.21705e-10
TRAM1	6.21138e-14	-1.50828	0.255	0.616	2.11442e-09
HSF1	9.03312e-21	-1.50783	0.02	0.62	3.07497e-16
SLC16A3	7.9534e-13	-1.5072	0.059	0.502	2.70742e-08
TMEM230	7.64775e-12	-1.50675	0.255	0.594	2.60337e-07
YWHAZ	1.6545e-06	-1.50656	0.882	0.929	0.0563209
MSLN	1.87791e-25	-1.50483	0.176	0.475	6.39259e-21
MUC1	1.15273e-29	-1.5041	0	0.578	3.92401e-25
NDUFS2	3.59343e-05	-1.5026	0.333	0.629	1
EEF2	2.17503e-18	-1.49704	0.255	0.82	7.40403e-14
HNRNPAB	5.61085e-20	-1.49617	0.078	0.742	1.90999e-15
TOB1	1.77167e-18	-1.49538	0.118	0.692	6.03094e-14
MT-ND5	1.2562e-07	-1.49386	0.667	0.873	0.00427622
PPP4C	1.23415e-15	-1.4928	0.118	0.705	4.20117e-11
VDAC1	1.01989e-11	-1.49135	0.255	0.761	3.4718e-07
DCXR	1.70541e-21	-1.48734	0.059	0.709	5.8054e-17
TPD52	2.18688e-15	-1.48442	0.098	0.626	7.44435e-11
CPQ	3.42672e-14	-1.48411	0.118	0.344	1.16649e-09
SQSTM1	1.01386e-08	-1.47648	0.333	0.712	0.000345128
HNRNPA2B1	5.67348e-06	-1.47417	0.431	0.813	0.193131
TUFM	1.11134e-05	-1.47234	0.353	0.728	0.378312
NPW	1.16441e-27	-1.47033	0.02	0.599	3.96377e-23
KLK6	0.00216814	-1.46693	0.098	0.094	1
ERP29	3.20953e-10	-1.46141	0.118	0.607	1.09256e-05
APEX1	7.43356e-09	-1.45899	0.196	0.609	0.000253046
GPX4	4.76217e-24	-1.44855	0.294	0.888	1.62109e-19
C19orf48	2.2771e-14	-1.44687	0.02	0.485	7.75148e-10
A2M	2.05018e-48	-1.44411	0	0.135	6.97903e-44
HIGD1A	0.00605964	-1.44042	0.196	0.568	1
AURKAIP1	9.27645e-16	-1.43814	0.137	0.748	3.1578e-11
RALY	1.53834e-15	-1.43735	0.039	0.612	5.23666e-11
TFG	6.85707e-09	-1.43349	0.137	0.586	0.000233421
CEBPB	5.69656e-24	-1.42332	0.039	0.601	1.93917e-19
SH3BGRL	1.12923e-09	-1.41913	0	0.463	3.84401e-05
CCT8	8.9332e-08	-1.41646	0.275	0.683	0.00304095
SOX4	5.61602e-24	-1.41606	0.275	0.793	1.91175e-19
POLD2	4.47859e-09	-1.4126	0.157	0.578	0.000152456
FOSB	4.46462e-21	-1.40692	0.02	0.527	1.5198e-16
PGAM1	6.96415e-14	-1.40626	0.216	0.683	2.37067e-09
MRPL15	1.44078e-15	-1.40334	0.216	0.558	4.90457e-11
RNH1	3.1857e-13	-1.4029	0.078	0.54	1.08445e-08
VMP1	1.24671e-18	-1.40032	0.078	0.612	4.24393e-14
SIVA1	1.16505e-22	-1.39979	0.078	0.692	3.96593e-18
VDAC3	5.89983e-14	-1.39973	0.294	0.686	2.00836e-09
ATP1B3	1.28175e-09	-1.39892	0.216	0.557	4.36321e-05
MAFB	0.0328134	-1.39859	0	0.111	1
CYHR1	5.908e-23	-1.39355	0.039	0.588	2.01114e-18
POR	9.95635e-21	-1.39212	0	0.521	3.38924e-16
FAM49B	1.36452e-21	-1.38164	0.078	0.666	4.64496e-17
CTSD	9.05168e-11	-1.37955	0.333	0.724	3.08128e-06
CLU	0.000497288	-1.37788	0.333	0.571	1
TMEM141	9.31671e-18	-1.36989	0.059	0.65	3.1715e-13
FBP1	0.0195603	-1.36233	0	0.23	1
CAPG	4.13226e-22	-1.36215	0.176	0.627	1.40666e-17
ECI1	6.55634e-17	-1.36155	0.039	0.617	2.23184e-12
HSPB1	9.30886e-06	-1.36038	0.667	0.961	0.316883
CRABP1	1.33084e-08	-1.35753	0.02	0.46	0.00045303
DPP7	1.29863e-22	-1.35704	0.02	0.613	4.42068e-18
STMN1	6.44009e-09	-1.35653	0.216	0.658	0.000219227
ACTN1	4.99882e-10	-1.35573	0.176	0.511	1.70165e-05
PGK1	1.0876e-10	-1.35568	0.235	0.747	3.70229e-06
THBS1	2.79096e-13	-1.35302	0.157	0.364	9.50071e-09
THEM6	3.37842e-11	-1.35295	0.02	0.498	1.15005e-06
SRRM2	4.94267e-27	-1.35118	0.098	0.715	1.68253e-22
SFPQ	2.20649e-20	-1.35004	0.118	0.671	7.5111e-16
ELP2	1.55608e-08	-1.34819	0.039	0.496	0.000529706
YIPF3	6.93958e-14	-1.34474	0.039	0.557	2.3623e-09
RPL8	9.47559e-13	-1.34442	0.765	0.974	3.22559e-08
TCP1	1.00424e-13	-1.34341	0.098	0.64	3.41852e-09
BCAP31	4.19916e-07	-1.34102	0.392	0.763	0.0142944
EIF4G1	5.64777e-14	-1.34062	0.137	0.656	1.92256e-09
ATP5F1A	1.64007e-06	-1.33729	0.373	0.721	0.0558298
ITM2C	1.62838e-18	-1.33695	0.039	0.404	5.54318e-14
IDI1	5.24724e-14	-1.33669	0.039	0.573	1.78621e-09
AHCY	1.03662e-09	-1.33095	0.196	0.577	3.52877e-05
C6orf62	1.09281e-13	-1.3308	0.137	0.688	3.72003e-09
KDELR1	1.07094e-11	-1.32911	0.275	0.678	3.64558e-07
KLF5	3.68636e-23	-1.32553	0	0.452	1.25488e-18
SDHC	0.000472575	-1.32498	0.471	0.706	1
NAPA	9.76436e-18	-1.32329	0	0.614	3.32388e-13
PSMD14	1.65156e-07	-1.32311	0.157	0.547	0.00562208
ARRDC1	2.47166e-07	-1.32184	0.02	0.458	0.00841379
TTYH1	6.98738e-16	-1.32046	0	0.367	2.37857e-11
SDC4	2.77064e-15	-1.32004	0.373	0.75	9.43155e-11
RPS3A	7.43949e-28	-1.3199	0.686	0.937	2.53248e-23
METRN	4.4981e-15	-1.31937	0.078	0.588	1.5312e-10
TAF7	1.60252e-22	-1.31735	0.039	0.629	5.45514e-18
PTOV1	8.82324e-20	-1.3164	0.039	0.646	3.00352e-15
PGRMC1	1.10775e-14	-1.31591	0.039	0.61	3.7709e-10
CALM2	4.05908e-05	-1.31562	0.824	0.912	1
PNRC1	3.54684e-22	-1.31447	0.039	0.553	1.20738e-17
FN1	6.26403e-06	-1.31356	0	0.232	0.213234
IGFBP7	4.2034e-19	-1.31227	0.02	0.367	1.43088e-14
FARSA	2.74936e-10	-1.31078	0.059	0.482	9.35911e-06
SMIM14	4.17035e-11	-1.30909	0.059	0.614	1.41963e-06
SARS	5.83391e-15	-1.30872	0.078	0.56	1.98592e-10
GSN	4.44043e-15	-1.30777	0.039	0.604	1.51157e-10
PTMS	3.53099e-24	-1.30692	0.216	0.819	1.20198e-19
PLPP5	1.19095e-15	-1.30312	0.059	0.496	4.05413e-11
ACTA2	0.000346837	-1.30242	0	0.095	1
IDH3G	1.00629e-14	-1.30163	0.02	0.508	3.4255e-10
FCGRT	4.82423e-18	-1.30161	0.059	0.492	1.64221e-13
HNRNPD	4.56507e-16	-1.30118	0.118	0.629	1.55399e-11
PYCR1	2.64199e-18	-1.29595	0.078	0.6	8.99359e-14
INTS11	3.37562e-13	-1.29082	0.039	0.509	1.1491e-08
HIST1H2BG	7.96654e-09	-1.28946	0.02	0.304	0.000271189
SPTSSA	4.62464e-08	-1.2855	0.216	0.565	0.00157427
MFSD10	1.2195e-18	-1.28364	0.02	0.584	4.15129e-14
NOSIP	5.11107e-11	-1.28362	0.059	0.528	1.73986e-06
SLC52A2	8.22858e-18	-1.28163	0.02	0.607	2.80109e-13
RAB1A	1.20716e-13	-1.28063	0.137	0.653	4.1093e-09
SARAF	3.85795e-09	-1.28051	0.118	0.584	0.000131328
MCM7	1.23446e-12	-1.27663	0	0.401	4.20222e-08
TSPAN4	6.12802e-18	-1.27573	0.098	0.443	2.08604e-13
TYMP	1.75812e-09	-1.27554	0.137	0.521	5.98481e-05
FAM173A	2.60199e-21	-1.27528	0	0.574	8.85742e-17
BTG1	4.69563e-13	-1.27498	0.137	0.588	1.59844e-08
HSPA2	1.26648e-05	-1.27488	0	0.281	0.431122
CCT5	1.67224e-05	-1.27334	0.412	0.701	0.569248
GRB2	4.2973e-09	-1.27325	0.157	0.643	0.000146284
CERS2	1.18337e-07	-1.27167	0.235	0.59	0.00402832
PFN2	3.0479e-11	-1.27028	0.137	0.571	1.03753e-06
KMT2C	5.03321e-27	-1.26921	0	0.565	1.71335e-22
HSPA5	8.65997e-14	-1.26886	0.333	0.725	2.94794e-09
P4HA1	2.87426e-20	-1.26278	0.118	0.482	9.78428e-16
STOM	3.03871e-09	-1.26172	0.059	0.521	0.000103441
RPL3	1.75812e-17	-1.26078	0.784	0.934	5.98482e-13
SUMO2	6.46471e-07	-1.25791	0.431	0.796	0.0220065
ANXA7	2.0739e-08	-1.25751	0.216	0.558	0.000705975
DNAJB6	3.02734e-16	-1.25512	0.098	0.689	1.03054e-11
TMX2	0.000134434	-1.25426	0.235	0.527	1
PLD3	7.7597e-16	-1.25417	0.039	0.542	2.64148e-11
CSNK1A1	1.82562e-23	-1.25241	0	0.626	6.21458e-19
ARF5	5.03898e-17	-1.2524	0.118	0.711	1.71532e-12
RAB10	6.05407e-17	-1.25046	0.059	0.581	2.06087e-12
DEGS2	0.000280748	-1.25034	0	0.292	1
MYC	2.73141e-18	-1.24955	0.039	0.452	9.29798e-14
KPNA2	1.10059e-06	-1.24763	0.176	0.528	0.0374652
NR4A2	1.45891e-16	-1.24665	0	0.456	4.96629e-12
SDF4	3.64919e-15	-1.24652	0.137	0.564	1.24222e-10
VDAC2	2.37696e-09	-1.24442	0.255	0.698	8.09141e-05
IQGAP1	3.94996e-15	-1.24331	0.078	0.558	1.34461e-10
AAMP	4.32505e-15	-1.24154	0.059	0.62	1.47229e-10
NINJ1	5.40571e-16	-1.24063	0.039	0.486	1.84016e-11
PRDX3	0.00359714	-1.24003	0.549	0.655	1
GNAS	3.84571e-26	-1.23965	0.667	0.922	1.30912e-21
SYNCRIP	9.36071e-09	-1.23927	0.176	0.617	0.000318648
EEF1D	5.55129e-15	-1.23736	0.333	0.837	1.88971e-10
TUBB	0.00028252	-1.23501	0.275	0.558	1
PLAUR	0.038262	-1.23464	0.059	0.282	1
EWSR1	4.16144e-17	-1.23245	0.078	0.64	1.4166e-12
PRMT1	4.85205e-15	-1.23221	0.098	0.66	1.65169e-10
PGD	8.51045e-09	-1.23088	0.059	0.473	0.000289704
SCRG1	3.73227e-17	-1.23076	0.157	0.391	1.2705e-12
TMEM70	5.02225e-18	-1.22764	0.039	0.537	1.70962e-13
CRYAB	2.35868e-10	-1.22621	0.196	0.519	8.02919e-06
PDIA4	3.34489e-14	-1.22619	0.353	0.639	1.13864e-09
MFGE8	5.53661e-24	-1.2223	0.059	0.54	1.88472e-19
KIAA1324	1.3171e-16	-1.22146	0	0.436	4.48355e-12
KLF10	2.36953e-16	-1.22041	0	0.394	8.06612e-12
SLC3A2	1.19482e-15	-1.22014	0.078	0.591	4.06729e-11
OAT	3.39984e-11	-1.21986	0.137	0.649	1.15734e-06
CTSZ	5.74184e-11	-1.2185	0.02	0.479	1.95458e-06
HSPH1	5.08445e-14	-1.21767	0.137	0.675	1.7308e-09
HNRNPU	4.39802e-13	-1.21565	0.49	0.738	1.49713e-08
AKAP9	1.26291e-26	-1.21309	0.02	0.652	4.29906e-22
MLPH	0.000227966	-1.20826	0	0.246	1
CENPX	1.33463e-15	-1.20597	0.059	0.681	4.54323e-11
NDRG2	2.26925e-09	-1.20423	0.137	0.394	7.72476e-05
TKT	2.92827e-13	-1.20207	0.118	0.577	9.96813e-09
GNB2	2.6788e-28	-1.19961	0.02	0.729	9.11889e-24
ATP6V0D1	5.92006e-12	-1.19917	0.078	0.489	2.01525e-07
HMGB2	4.552e-13	-1.19889	0.196	0.55	1.54955e-08
SLC38A2	2.89166e-15	-1.19753	0.078	0.55	9.84349e-11
PDXK	8.03407e-14	-1.19188	0.137	0.599	2.73488e-09
GORASP2	7.86819e-17	-1.18749	0	0.517	2.67841e-12
APP	6.56256e-20	-1.18329	0.745	0.673	2.23396e-15
ATF3	3.34594e-12	-1.18304	0.039	0.439	1.13899e-07
GGCT	0.000500999	-1.18263	0.294	0.656	1
GRSF1	1.19338e-10	-1.18237	0.118	0.541	4.06239e-06
MTCH1	1.51802e-10	-1.18208	0.137	0.652	5.16751e-06
CHMP1B	2.02084e-11	-1.17993	0.078	0.558	6.87913e-07
MLF2	2.61934e-10	-1.17974	0.294	0.701	8.91649e-06
PLEC	1.25043e-25	-1.17971	0	0.567	4.25657e-21
VAPA	5.38269e-09	-1.17895	0.255	0.688	0.000183232
STAP2	3.1942e-07	-1.17792	0.039	0.439	0.0108734
COTL1	0.000977427	-1.17677	0.216	0.416	1
ZFAND5	4.51408e-26	-1.17434	0.02	0.62	1.53664e-21
FKBP1A	2.18288e-11	-1.17152	0.353	0.643	7.43074e-07
BMPR1B	1.54736e-17	-1.17132	0.02	0.46	5.26735e-13
FBXW5	1.74137e-10	-1.16933	0.039	0.525	5.92778e-06
PAXX	1.68238e-14	-1.168	0.02	0.6	5.72698e-10
COMMD5	6.82677e-14	-1.16759	0.02	0.515	2.3239e-09
MCM4	5.6931e-09	-1.16663	0.059	0.423	0.000193799
G3BP1	7.55038e-11	-1.16467	0.275	0.639	2.57022e-06
ARF1	2.77346e-09	-1.16408	0.588	0.86	9.44114e-05
MFSD3	4.90414e-20	-1.15906	0.02	0.57	1.66942e-15
LSR	6.73881e-08	-1.15779	0.235	0.606	0.00229396
HACD3	4.40154e-09	-1.15533	0.098	0.554	0.000149833
DUS1L	1.08211e-10	-1.15499	0.02	0.485	3.6836e-06
SRSF9	6.08945e-05	-1.15351	0.373	0.763	1
JUND	4.18054e-22	-1.15048	0.039	0.622	1.4231e-17
GSS	4.19661e-07	-1.14739	0.039	0.426	0.0142857
STUB1	2.74041e-07	-1.14668	0.196	0.591	0.00932864
KIF22	7.67556e-08	-1.1461	0.039	0.472	0.00261284
SLC25A11	2.96959e-10	-1.14528	0.02	0.459	1.01088e-05
C7orf50	1.75033e-19	-1.145	0.059	0.594	5.95829e-15
TMEM248	2.80516e-12	-1.14236	0.078	0.488	9.54905e-08
SLC38A1	0.00716881	-1.14229	0.196	0.46	1
DHRS7	4.82181e-06	-1.14177	0.216	0.57	0.164139
PCNA	0.000201377	-1.14022	0.216	0.479	1
ITM2B	1.94876e-10	-1.13967	0.353	0.714	6.63378e-06
DAZAP2	1.25963e-09	-1.13938	0.255	0.672	4.2879e-05
SAP18	3.69981e-17	-1.13694	0.176	0.777	1.25945e-12
FRZB	1.56709e-36	-1.13497	0	0.197	5.33454e-32
ACTR2	1.60994e-09	-1.13157	0.157	0.616	5.4804e-05
GADD45B	2.70985e-23	-1.13116	0.02	0.463	9.22458e-19
RHOA	5.8569e-06	-1.13007	0.333	0.75	0.199375
CITED4	3.92052e-24	-1.12978	0.039	0.54	1.33458e-19
STRAP	9.80043e-13	-1.12891	0.118	0.591	3.33616e-08
MXD4	1.8809e-20	-1.12879	0.02	0.499	6.40278e-16
EFNA1	8.89788e-14	-1.12693	0.216	0.583	3.02893e-09
PRKDC	5.96091e-11	-1.12351	0.275	0.645	2.02915e-06
H3F3B	3.41098e-08	-1.12233	0.588	0.891	0.00116113
GAMT	4.1207e-09	-1.12044	0	0.4	0.000140273
MUC5B	2.07702e-23	-1.11734	0.02	0.341	7.07038e-19
UBE2V2	4.21334e-11	-1.11647	0.275	0.614	1.43426e-06
CDK2AP1	3.88683e-12	-1.11521	0.294	0.706	1.32312e-07
APRT	4.57073e-19	-1.11202	0.176	0.751	1.55592e-14
ZDHHC12	1.1461e-07	-1.10982	0.039	0.445	0.00390145
SERPINI1	0.00791576	-1.10869	0	0.255	1
ECHS1	2.09062e-07	-1.10788	0.196	0.636	0.00711669
GNB1	4.95879e-10	-1.10653	0.157	0.599	1.68802e-05
APMAP	4.22553e-17	-1.10527	0.176	0.624	1.43841e-12
UNC45A	2.42256e-09	-1.10472	0.039	0.376	8.24663e-05
SPON2	1.23579e-15	-1.10328	0.078	0.409	4.20674e-11
H1F0	4.53009e-15	-1.10221	0.059	0.545	1.54209e-10
HNRNPA0	2.56837e-22	-1.10167	0	0.643	8.74298e-18
KIF5B	3.04135e-09	-1.10031	0.333	0.714	0.000103531
GNAI2	3.53654e-12	-1.09951	0.157	0.594	1.20387e-07
IMPAD1	7.94422e-17	-1.09806	0.098	0.456	2.70429e-12
ACOX2	9.59941e-07	-1.09552	0	0.176	0.0326774
CCDC47	1.5952e-08	-1.09184	0.294	0.597	0.000543022
RPN1	2.63316e-13	-1.0909	0.333	0.706	8.96353e-09
HAPLN1	8.14044e-18	-1.09078	0.02	0.301	2.77109e-13
MAGEF1	4.05396e-14	-1.08938	0.02	0.472	1.38001e-09
RAE1	2.60383e-10	-1.0889	0.059	0.491	8.86371e-06
SPR	0.00019023	-1.08837	0.078	0.383	1
SRSF6	1.02547e-17	-1.08694	0.098	0.624	3.49082e-13
SELENOF	7.50715e-12	-1.08647	0.49	0.656	2.55551e-07
MLST8	1.76091e-11	-1.0853	0.039	0.455	5.99431e-07
KRT23	8.02288e-07	-1.08527	0.157	0.269	0.0273107
BCKDK	2.03786e-09	-1.08435	0.039	0.445	6.93708e-05
GNAI3	9.68118e-16	-1.08189	0.02	0.521	3.29557e-11
CYP27A1	2.21721e-14	-1.0818	0.059	0.351	7.54759e-10
MRPL3	9.01523e-08	-1.08132	0.157	0.553	0.00306887
TMEM165	2.32992e-16	-1.08101	0.059	0.561	7.93126e-12
HADHB	8.24388e-12	-1.07874	0.098	0.594	2.8063e-07
TCF25	2.91089e-26	-1.07793	0	0.591	9.90895e-22
NELFCD	1.24096e-20	-1.07769	0	0.505	4.22436e-16
AGR3	0.0004053	-1.07639	0	0.229	1
SSR1	4.80961e-12	-1.07573	0.314	0.581	1.63724e-07
TMED3	1.18224e-09	-1.07367	0.451	0.729	4.02445e-05
OSER1	9.65684e-09	-1.07245	0.098	0.468	0.000328728
ASPH	5.71698e-22	-1.07234	0.235	0.512	1.94612e-17
IDH3B	6.43823e-13	-1.06769	0.078	0.547	2.19164e-08
RB1CC1	6.66684e-22	-1.06731	0.059	0.551	2.26946e-17
RUSC1	4.10074e-08	-1.06635	0.059	0.496	0.00139593
TRUB2	3.91767e-12	-1.0662	0.039	0.488	1.33361e-07
RPS19BP1	1.48518e-14	-1.06508	0.059	0.586	5.05571e-10
MUC2	6.34984e-05	-1.0632	0	0.098	1
LYPLA2	1.78064e-11	-1.06192	0.02	0.46	6.06148e-07
ETNK1	8.36731e-19	-1.06021	0.039	0.501	2.84832e-14
ADAM15	2.2761e-14	-1.05794	0.176	0.591	7.74806e-10
GABPB1-AS1	3.34679e-29	-1.05734	0	0.517	1.13928e-24
HNRNPDL	1.00199e-14	-1.05721	0.157	0.632	3.41088e-10
SRSF2	7.58709e-17	-1.0569	0.157	0.635	2.58272e-12
GART	3.05428e-15	-1.05458	0.02	0.505	1.03971e-10
CXCL1	0.0212186	-1.05167	0	0.109	1
RBMX	3.74308e-15	-1.05091	0.137	0.643	1.27418e-10
COMT	2.12731e-09	-1.05027	0.314	0.763	7.24157e-05
EIF4G2	2.05876e-10	-1.04972	0.176	0.675	7.00822e-06
KARS	1.75056e-14	-1.04776	0.039	0.518	5.9591e-10
MAD2L1	0.00478038	-1.04757	0.078	0.292	1
MVD	2.68707e-11	-1.04666	0.02	0.371	9.14706e-07
YTHDF2	1.26777e-13	-1.04646	0.078	0.55	4.31562e-09
QPCT	3.12443e-09	-1.04383	0.118	0.34	0.000106359
CNN2	1.09397e-13	-1.04328	0.118	0.512	3.72398e-09
PAPOLA	2.53931e-10	-1.04188	0.176	0.606	8.64406e-06
CLDN10	1.8381e-06	-1.04187	0	0.239	0.0625708
WSB1	6.55063e-26	-1.04184	0	0.522	2.2299e-21
SON	1.48409e-21	-1.04043	0.235	0.781	5.05201e-17
PPP1R14B	8.19701e-25	-1.03917	0.098	0.745	2.79034e-20
ARFIP2	0.000227844	-1.03792	0.098	0.401	1
ACAT2	0.00484256	-1.03754	0.137	0.393	1
FGD5-AS1	2.23388e-06	-1.03641	0.137	0.524	0.0760436
RTN4	0.000227186	-1.03426	0.294	0.633	1
CYB5R1	0.000189133	-1.03356	0.176	0.459	1
COPS4	3.49597e-11	-1.03177	0.02	0.449	1.19006e-06
VCP	1.75348e-09	-1.03031	0.255	0.678	5.96904e-05
DGAT1	6.51579e-13	-1.02927	0.02	0.453	2.21804e-08
DERL1	3.94487e-13	-1.02884	0.039	0.542	1.34287e-08
BEX3	6.47709e-19	-1.02878	0	0.597	2.20487e-14
ELANE	0.000528393	-1.02827	0	0.194	1
NFKBIZ	2.35167e-15	-1.02586	0	0.426	8.00532e-11
YIPF6	6.52479e-06	-1.02578	0.098	0.481	0.22211
PLEKHJ1	1.41546e-15	-1.02215	0.02	0.494	4.81836e-11
PAICS	1.21462e-09	-1.02036	0.196	0.61	4.13469e-05
BAZ1B	7.91369e-13	-1.01994	0.118	0.565	2.6939e-08
RAB7A	4.19202e-10	-1.0193	0.216	0.673	1.427e-05
CANX	4.71918e-09	-1.01884	0.392	0.642	0.000160646
CHID1	2.67952e-08	-1.01765	0.098	0.465	0.000912135
PLIN3	4.0935e-08	-1.01353	0.098	0.481	0.00139347
ARPC1B	7.9102e-12	-1.01268	0.137	0.59	2.69271e-07
TUBG1	4.57464e-05	-1.01183	0.059	0.417	1
TSPYL1	0.000322661	-1.01167	0.353	0.646	1
ATXN10	2.31593e-07	-1.00994	0.118	0.542	0.00788365
AC087289.1	2.61495e-15	-1.00987	0.039	0.478	8.90157e-11
SRSF3	3.85605e-20	-1.00822	0.176	0.732	1.31264e-15
FLNB	2.9156e-18	-1.00513	0	0.527	9.92499e-14
ARF4	1.0895e-10	-1.00357	0.255	0.669	3.70877e-06
DEPP1	8.34665e-12	-1.00348	0	0.256	2.84128e-07
FKBP4	3.25878e-12	-1.00291	0.176	0.663	1.10932e-07
DPYSL2	2.70962e-14	-1.00125	0.02	0.429	9.22382e-10
ILVBL	5.38027e-06	-1.0003	0.059	0.414	0.18315
PAFAH1B2	9.95441e-10	-0.999248	0.196	0.529	3.38858e-05
CHRAC1	9.82307e-19	-0.999231	0.039	0.604	3.34387e-14
ACAN	6.11997e-54	-0.997154	0	0.147	2.0833e-49
AHNAK	3.7008e-07	-0.996707	0.216	0.62	0.0125979
LLGL2	5.7578e-05	-0.996351	0.02	0.417	1
MDFI	1.19029e-25	-0.996209	0	0.422	4.05186e-21
SEPHS2	1.91931e-07	-0.994843	0.118	0.529	0.00653351
HAT1	5.45703e-10	-0.994796	0.039	0.469	1.85763e-05
DHCR7	1.75725e-09	-0.994563	0.02	0.424	5.98184e-05
GSTK1	3.06089e-12	-0.994236	0.098	0.586	1.04196e-07
SLC25A37	9.18776e-15	-0.99381	0.098	0.473	3.12761e-10
RRAS	3.9907e-14	-0.992428	0.02	0.481	1.35847e-09
ZKSCAN1	5.55509e-25	-0.992124	0.02	0.544	1.89101e-20
NSD3	3.20586e-24	-0.991431	0.039	0.623	1.09131e-19
RTN3	5.42278e-06	-0.988658	0.216	0.587	0.184597
RHEB	3.65186e-06	-0.987552	0.353	0.632	0.124313
CNIH1	1.0331e-11	-0.986439	0.098	0.514	3.51677e-07
DDX39A	5.63022e-08	-0.986283	0.098	0.502	0.00191658
CD14	2.35769e-05	-0.986112	0	0.121	0.802581
PCBP1	1.3898e-17	-0.985542	0.098	0.735	4.73103e-13
PCSK1N	1.28819e-07	-0.980365	0	0.295	0.00438511
ST3GAL1	3.19424e-16	-0.980197	0	0.413	1.08735e-11
SND1	2.83178e-18	-0.980091	0.02	0.508	9.63967e-14
NORAD	1.59641e-13	-0.979775	0.078	0.515	5.43433e-09
SETD5	1.35519e-18	-0.978952	0.039	0.565	4.61319e-14
SSU72	6.91122e-06	-0.978306	0.353	0.666	0.235265
SLC7A8	0.00558165	-0.974575	0	0.212	1
AKT1	4.79156e-16	-0.974039	0.02	0.512	1.6311e-11
CAPZA1	0.0104388	-0.973788	0.51	0.675	1
ADK	5.85155e-15	-0.973501	0.059	0.479	1.99193e-10
PNP	9.9727e-06	-0.973103	0.039	0.391	0.339481
SLC25A1	9.52856e-06	-0.971785	0.137	0.563	0.324362
NFIC	3.31351e-16	-0.970244	0.098	0.528	1.12795e-11
ENO1	4.47178e-09	-0.968709	0.667	0.801	0.000152224
ST13	5.04371e-16	-0.966708	0.235	0.768	1.71693e-11
F12	2.21498e-12	-0.966386	0	0.424	7.54e-08
PRPSAP1	2.36561e-23	-0.965604	0.02	0.508	8.05276e-19
MRPL57	1.14753e-15	-0.962665	0.098	0.698	3.90632e-11
FAM210B	3.19891e-17	-0.961208	0	0.586	1.08894e-12
TIMP3	4.81305e-10	-0.959427	0.098	0.328	1.63841e-05
DUT	9.17e-11	-0.959108	0.235	0.635	3.12156e-06
BUD23	1.42519e-10	-0.958055	0.255	0.699	4.85147e-06
UROS	5.87015e-10	-0.956659	0.02	0.424	1.99826e-05
AIF1L	6.57168e-06	-0.955353	0.098	0.445	0.223707
PPIF	8.08993e-13	-0.953974	0	0.406	2.75389e-08
SNX3	0.0482798	-0.953394	0.49	0.688	1
PKP3	5.924e-15	-0.952622	0	0.481	2.01659e-10
MOXD1	3.89793e-23	-0.952564	0.235	0.275	1.32689e-18
YIF1B	7.43339e-06	-0.951981	0.255	0.534	0.25304
RCN3	3.19747e-20	-0.951538	0.137	0.377	1.08845e-15
RPL4	3.70442e-10	-0.951496	0.686	0.852	1.26102e-05
TMEM33	2.11547e-11	-0.951456	0.059	0.535	7.20126e-07
RSRP1	2.46879e-13	-0.951367	0.039	0.463	8.40402e-09
RFC2	2.34643e-08	-0.950612	0.039	0.396	0.000798749
TMEM79	0.000124727	-0.948235	0	0.288	1
DECR1	4.19491e-08	-0.947835	0.196	0.558	0.00142799
ATP6V0E2	0.000423468	-0.94648	0.02	0.365	1
NT5DC3	9.6907e-06	-0.946374	0	0.304	0.329881
PAIP1	1.46892e-16	-0.945178	0.039	0.541	5.00034e-12
ARF6	3.87179e-08	-0.941559	0.255	0.54	0.00131799
HDAC2	7.54688e-13	-0.941363	0.098	0.62	2.56903e-08
SQLE	5.89677e-14	-0.941298	0.137	0.63	2.00732e-09
GJA1	5.23763e-11	-0.941169	0.059	0.388	1.78294e-06
RPL7A	2.90285e-11	-0.940858	0.725	0.937	9.88161e-07
RPUSD3	4.98312e-08	-0.939857	0.098	0.475	0.0016963
HMGN1	1.25112e-08	-0.938536	0.549	0.885	0.000425895
CREB3	1.40351e-05	-0.937739	0.078	0.417	0.47777
CHMP1A	2.29132e-17	-0.937435	0	0.462	7.79989e-13
LINC01578	5.00504e-21	-0.935948	0.02	0.548	1.70376e-16
MXRA8	3.49947e-17	-0.935502	0	0.223	1.19125e-12
RRAGA	6.54711e-12	-0.934673	0.039	0.46	2.2287e-07
UCP2	0.00023596	-0.933144	0.039	0.341	1
SOCS3	1.1222e-18	-0.932278	0	0.233	3.82007e-14
PDLIM5	4.66007e-21	-0.931064	0.059	0.561	1.58633e-16
THRAP3	1.2301e-08	-0.930097	0.275	0.66	0.000418739
CCNI	1.28377e-13	-0.928107	0.294	0.758	4.37009e-09
CORO1B	1.69676e-06	-0.927403	0.059	0.44	0.0577593
GATA3	0.00117366	-0.926788	0.078	0.341	1
PMPCA	1.29052e-11	-0.92674	0.039	0.478	4.39307e-07
SUMF1	2.96782e-06	-0.926486	0.059	0.43	0.101028
DARS	1.01763e-07	-0.925378	0.196	0.564	0.0034641
ATG101	1.65421e-12	-0.925347	0.059	0.466	5.63109e-08
ANGPTL4	9.86662e-07	-0.925154	0.02	0.269	0.033587
GPR108	9.73867e-12	-0.924222	0.039	0.432	3.31514e-07
TENT5A	1.22357e-17	-0.922058	0.059	0.459	4.16514e-13
HGH1	4.08375e-12	-0.921427	0	0.373	1.39015e-07
PDLIM7	4.27988e-09	-0.921152	0	0.384	0.000145691
CD81	6.55653e-17	-0.920602	0.333	0.649	2.23191e-12
TMEM120A	2.74609e-08	-0.92053	0	0.376	0.000934797
PLEKHB2	1.71149e-08	-0.920018	0.059	0.45	0.000582607
LSM1	5.66421e-18	-0.919993	0.059	0.558	1.92815e-13
RRS1	7.88641e-16	-0.919914	0	0.41	2.68461e-11
ENOPH1	2.85678e-09	-0.918948	0.02	0.422	9.72475e-05
PLOD3	1.15165e-16	-0.91798	0.059	0.391	3.92033e-12
PRPF40A	1.03551e-14	-0.914388	0.118	0.61	3.52499e-10
SRP72	1.22846e-10	-0.914301	0.196	0.622	4.18179e-06
HERPUD1	4.8635e-12	-0.913623	0.098	0.483	1.65558e-07
SCP2	1.15902e-08	-0.913465	0.137	0.57	0.000394543
SURF1	3.15252e-05	-0.913165	0.137	0.508	1
AGO2	5.92962e-22	-0.912242	0.039	0.594	2.0185e-17
GOLGB1	3.72478e-19	-0.91208	0.059	0.573	1.26795e-14
IMPDH1	5.00374e-07	-0.911591	0.059	0.414	0.0170332
IP6K2	1.64946e-22	-0.911163	0.02	0.54	5.61491e-18
CAV2	3.78296e-14	-0.909638	0.078	0.345	1.28776e-09
UGP2	9.77238e-11	-0.908581	0.059	0.537	3.32662e-06
COL2A1	9.03495e-42	-0.907756	0	0.153	3.07559e-37
SNORC	9.70517e-36	-0.907421	0.176	0.194	3.30374e-31
TIMM23	1.02909e-06	-0.90468	0.157	0.553	0.0350313
PRSS8	0.00119818	-0.904097	0.078	0.401	1
KRT5	1.24171e-06	-0.903416	0.02	0.347	0.0422692
TSEN34	2.37482e-07	-0.903325	0.157	0.583	0.00808413
ALDH2	2.30592e-05	-0.902224	0.02	0.344	0.784957
SNRPB	2.16604e-11	-0.900844	0.392	0.816	7.37342e-07
CHD7	1.61288e-23	-0.900262	0.059	0.558	5.49041e-19
ZWINT	0.0389224	-0.899827	0.059	0.298	1
PRELP	4.50398e-12	-0.898452	0.02	0.188	1.5332e-07
ID4	5.83113e-25	-0.898384	0	0.374	1.98498e-20
RAD21	4.29115e-14	-0.895883	0.216	0.702	1.46075e-09
SEC63	9.91385e-12	-0.895575	0.098	0.555	3.37477e-07
NGRN	5.74857e-09	-0.895511	0.137	0.553	0.000195687
PRRC2B	2.85732e-16	-0.895037	0.02	0.517	9.7266e-12
MANBAL	2.3609e-09	-0.894473	0.098	0.46	8.03675e-05
KRT8P3	7.37407e-12	-0.894352	0.078	0.747	2.51021e-07
SYNE2	7.37731e-09	-0.893962	0.02	0.417	0.000251131
ANKRD30A	5.49494e-07	-0.893333	0	0.155	0.0187053
MRPL37	2.21992e-05	-0.89326	0.196	0.521	0.755685
KLHDC3	1.05023e-09	-0.89187	0.039	0.443	3.57507e-05
RRP7A	2.73596e-07	-0.89181	0.02	0.437	0.00931347
IMP3	6.04185e-16	-0.890212	0.059	0.527	2.05671e-11
PHF20L1	2.00836e-20	-0.889165	0.059	0.614	6.83665e-16
SCD	0.00282389	-0.889162	0.157	0.528	1
FBLN5	0.0154869	-0.889058	0.02	0.193	1
CLPTM1	1.18223e-16	-0.888847	0	0.504	4.02444e-12
OCIAD1	5.06828e-10	-0.888165	0.157	0.612	1.72529e-05
IRF2BP2	2.21351e-24	-0.887817	0.137	0.637	7.53502e-20
MORF4L2	3.79216e-13	-0.887743	0.157	0.702	1.29089e-08
ANXA9	0.0065515	-0.8875	0	0.158	1
ANP32B	1.33176e-13	-0.884244	0.294	0.742	4.53345e-09
CPSF1	1.93853e-10	-0.884109	0.039	0.432	6.59896e-06
EIF3E	2.71533e-10	-0.883388	0.51	0.776	9.24324e-06
TMEM203	1.00036e-08	-0.883374	0.039	0.399	0.000340532
CYTH2	3.29354e-13	-0.883307	0.02	0.481	1.12115e-08
CAPZA2	1.03983e-11	-0.880617	0.078	0.553	3.53968e-07
IFRD1	3.40583e-18	-0.879485	0.02	0.481	1.15938e-13
GLUL	0.00347267	-0.878549	0.137	0.491	1
CPNE1	1.9092e-13	-0.878085	0.059	0.518	6.49909e-09
CD55	1.63965e-11	-0.878085	0.098	0.504	5.58154e-07
DALRD3	3.25507e-06	-0.876625	0	0.269	0.110806
ATG3	2.98865e-07	-0.876039	0.098	0.496	0.0101737
NECTIN2	3.46231e-10	-0.875444	0.118	0.6	1.17861e-05
PYURF	8.08786e-05	-0.874767	0.353	0.601	1
PSMD12	4.56582e-08	-0.874093	0.157	0.59	0.00155425
PON2	1.24403e-15	-0.873312	0.275	0.558	4.23481e-11
NXF1	7.83748e-15	-0.873011	0	0.414	2.66796e-10
LAS1L	5.16226e-06	-0.871903	0.039	0.357	0.175728
ALDH9A1	2.33953e-09	-0.871471	0.098	0.471	7.96401e-05
SLC1A5	2.02026e-15	-0.87086	0.059	0.554	6.87717e-11
AQP3	0.000581776	-0.869819	0.02	0.315	1
RND3	1.21646e-12	-0.868818	0.02	0.435	4.14097e-08
TSC22D3	8.6229e-07	-0.868665	0	0.263	0.0293532
IGF2	1.57351e-61	-0.867766	0	0.158	5.35639e-57
HDAC1	3.75743e-13	-0.867752	0.098	0.527	1.27907e-08
GTPBP4	1.54804e-08	-0.866359	0.176	0.505	0.000526967
DNAJB11	2.75132e-06	-0.865509	0.176	0.511	0.0936578
FKBP10	8.19237e-19	-0.865484	0.039	0.387	2.78877e-14
WDR43	2.93552e-07	-0.86537	0.353	0.553	0.0099928
AC011481.1	1.78198e-11	-0.864906	0.039	0.528	6.06605e-07
GIPC1	3.63175e-12	-0.863554	0.039	0.524	1.23628e-07
PTX3	9.65244e-07	-0.86302	0.059	0.269	0.0328579
SLC35B1	2.10434e-08	-0.862784	0.118	0.501	0.000716339
CYCS	0.00180577	-0.862662	0.49	0.702	1
ALYREF	1.46825e-11	-0.861266	0.059	0.519	4.99806e-07
UBE2E1	3.95437e-07	-0.860524	0.039	0.413	0.0134611
USP1	5.67631e-13	-0.859146	0.078	0.475	1.93227e-08
ADRM1	5.21554e-17	-0.857426	0.137	0.683	1.77542e-12
SYNGR2	0.0108334	-0.856494	0.529	0.774	1
CHCHD3	2.95402e-09	-0.856447	0.078	0.492	0.000100558
TSPAN13	2.26191e-09	-0.855696	0.196	0.653	7.69977e-05
ZNF24	3.58665e-15	-0.855438	0	0.483	1.22093e-10
PSMA6	0.000930186	-0.855223	0.314	0.647	1
PSAP	9.75821e-07	-0.855188	0.353	0.728	0.0332179
BAG4	2.62352e-19	-0.85409	0	0.41	8.93071e-15
GID8	0.000125994	-0.854065	0.137	0.501	1
RC3H1	5.03336e-19	-0.853424	0.039	0.573	1.71341e-14
HM13	4.54519e-10	-0.85318	0.255	0.66	1.54723e-05
CRLF1	1.39174e-25	-0.853022	0	0.321	4.73763e-21
SIGIRR	7.72178e-14	-0.852827	0	0.429	2.62857e-09
CSDE1	2.17406e-10	-0.852234	0.235	0.59	7.40073e-06
UBE2W	6.81367e-19	-0.851032	0.039	0.511	2.31944e-14
GOT2	5.944e-07	-0.850948	0.137	0.514	0.020234
ARPC5L	2.92684e-10	-0.847776	0.216	0.668	9.96325e-06
TXNDC9	9.6097e-08	-0.847425	0.078	0.473	0.00327124
WDR1	9.78863e-06	-0.846961	0.118	0.54	0.333215
RHOBTB3	5.93805e-26	-0.84676	0	0.38	2.02137e-21
CAP1	5.38739e-11	-0.844652	0.039	0.481	1.83392e-06
RAB11FIP1	1.44935e-06	-0.844597	0	0.337	0.0493375
TRIR	1.63661e-15	-0.844573	0.157	0.663	5.57118e-11
MDK	5.04606e-31	-0.844556	0.235	0.727	1.71773e-26
MDH2	7.21067e-08	-0.844381	0.314	0.765	0.00245458
TRA2B	2.76978e-11	-0.844258	0.157	0.599	9.4286e-07
TSPYL2	1.4017e-07	-0.844012	0.02	0.21	0.00477154
JMJD6	2.51152e-10	-0.84365	0.059	0.445	8.54948e-06
CYBA	1.71143e-13	-0.842873	0.196	0.564	5.82588e-09
C8orf82	1.31668e-15	-0.842336	0.039	0.489	4.4821e-11
EPHB3	6.506e-20	-0.840941	0	0.386	2.21471e-15
HARS	1.40165e-07	-0.840747	0.02	0.38	0.00477136
APEH	2.45346e-09	-0.840163	0	0.416	8.35183e-05
VTA1	1.97809e-07	-0.840101	0.118	0.508	0.0067336
MAPK13	0.0043038	-0.839484	0.02	0.36	1
MGAT1	2.4901e-13	-0.839437	0.02	0.439	8.47656e-09
SOX9	9.87931e-21	-0.838211	0.02	0.426	3.36301e-16
MSN	3.07127e-11	-0.837509	0.137	0.414	1.04549e-06
RO60	8.18006e-10	-0.836343	0.216	0.597	2.78457e-05
DDAH2	0.0097351	-0.835111	0.02	0.403	1
C1orf198	5.36784e-06	-0.834918	0.235	0.463	0.182727
ANXA5	1.22498e-05	-0.834215	0.588	0.698	0.416995
SHISA5	2.46645e-11	-0.833629	0.078	0.525	8.39605e-07
EFR3A	1.26069e-12	-0.83342	0.039	0.446	4.29152e-08
KLK10	0.00147103	-0.833093	0.059	0.171	1
CREB3L4	3.50008e-06	-0.832726	0.059	0.412	0.119146
SNAI2	5.85621e-35	-0.832719	0	0.18	1.99351e-30
CCDC85B	1.47379e-13	-0.832552	0.078	0.529	5.01694e-09
CCDC12	5.212e-18	-0.831831	0	0.46	1.77422e-13
YY1	4.14647e-19	-0.831651	0.098	0.612	1.4115e-14
CSRP1	1.8801e-06	-0.83157	0.118	0.495	0.0640004
LIMS1	2.08904e-11	-0.831142	0.02	0.443	7.1113e-07
PIM3	1.17355e-12	-0.830765	0.039	0.476	3.99489e-08
RAB2A	4.27185e-15	-0.83069	0.333	0.727	1.45418e-10
DHRS3	1.91525e-12	-0.830476	0.196	0.394	6.51971e-08
QDPR	0.000459206	-0.829956	0.078	0.331	1
AMZ2	5.2239e-05	-0.829496	0.098	0.44	1
CYB5A	0.0483961	-0.828901	0.196	0.521	1
CHPT1	9.41927e-09	-0.828753	0.098	0.473	0.000320641
VIM	1.74429e-14	-0.827493	0.627	0.514	5.93775e-10
RNPEP	0.000121825	-0.826322	0.078	0.469	1
PMAIP1	1.9957e-07	-0.826306	0.02	0.351	0.00679357
ABHD12	8.32065e-07	-0.825237	0.176	0.501	0.0283243
WDR33	2.29579e-10	-0.824995	0.059	0.472	7.8151e-06
SUPT16H	1.62997e-08	-0.824291	0.118	0.537	0.000554857
PTGES2	4.02501e-11	-0.824285	0.02	0.46	1.37015e-06
ZC3HAV1	9.32947e-05	-0.824013	0.078	0.449	1
GAA	8.23513e-17	-0.822811	0.02	0.322	2.80332e-12
PRNP	3.31597e-10	-0.822305	0.157	0.42	1.12879e-05
C1R	9.14127e-17	-0.822255	0.118	0.229	3.11178e-12
NSMCE2	2.17378e-11	-0.821431	0.039	0.488	7.39975e-07
PFKL	4.6876e-11	-0.821118	0.039	0.548	1.59571e-06
ALG5	2.30427e-09	-0.820279	0.078	0.46	7.84396e-05
MSMO1	5.68666e-10	-0.820094	0.02	0.427	1.9358e-05
IL17RC	1.15955e-10	-0.819739	0	0.429	3.94723e-06
UNC50	4.2174e-09	-0.819517	0.078	0.422	0.000143565
ACAA1	0.0047238	-0.819422	0.078	0.335	1
CDC42EP1	3.16775e-10	-0.8188	0.02	0.44	1.07833e-05
ACO2	7.14092e-05	-0.817976	0.078	0.442	1
RBP1	1.68607e-08	-0.817482	0	0.334	0.000573955
FNTA	1.37033e-20	-0.815661	0.059	0.528	4.66474e-16
PPP2CA	1.02108e-14	-0.81551	0.039	0.59	3.47584e-10
RGS2	1.5106e-11	-0.815409	0	0.306	5.14224e-07
PDCL3	7.10481e-05	-0.814197	0.078	0.508	1
CS	4.44573e-13	-0.813574	0.059	0.578	1.51337e-08
GTF3A	6.59573e-06	-0.813433	0.235	0.642	0.224525
PHGDH	5.96376e-08	-0.812	0.118	0.443	0.00203012
NUP62	6.5113e-10	-0.811977	0.078	0.494	2.21651e-05
ALDH7A1	2.83115e-07	-0.811582	0.078	0.44	0.00963751
LPIN3	3.86136e-09	-0.81155	0.02	0.283	0.000131444
RBM42	5.03154e-10	-0.810293	0.078	0.55	1.71279e-05
VBP1	7.9397e-07	-0.80923	0.039	0.46	0.0270275
KRT19	2.30717e-14	-0.808545	0.647	0.917	7.85383e-10
CDV3	3.72172e-06	-0.808368	0.255	0.606	0.126691
FBXL6	2.48826e-08	-0.807571	0.039	0.423	0.00084703
ARF3	2.44701e-08	-0.80752	0.078	0.479	0.000832986
SLC7A5	2.37895e-06	-0.805947	0.039	0.391	0.0809819
RRP1	1.87582e-08	-0.805944	0.02	0.386	0.000638548
MARS	1.61668e-07	-0.805526	0.078	0.458	0.00550335
MUC16	1.59996e-06	-0.804628	0.02	0.279	0.0544641
EGFL7	2.66975e-07	-0.804291	0.02	0.237	0.0090881
TUBA4A	4.2409e-05	-0.803893	0.039	0.347	1
MTHFD2	2.12346e-11	-0.803387	0.078	0.58	7.22848e-07
ARGLU1	4.28464e-22	-0.803071	0.118	0.673	1.45853e-17
SUMF2	7.85114e-11	-0.801662	0.51	0.571	2.67261e-06
BEX4	2.49364e-05	-0.801187	0	0.209	0.848858
TERF2IP	3.23435e-20	-0.800804	0.02	0.541	1.10101e-15
CNN3	2.16209e-05	-0.799652	0.451	0.557	0.735997
NUDT14	7.28154e-09	-0.799282	0.059	0.351	0.000247871
ERRFI1	3.23525e-20	-0.799254	0.02	0.406	1.10131e-15
PRXL2A	0.00711281	-0.798746	0.275	0.588	1
GUSB	9.32845e-14	-0.797629	0.078	0.511	3.1755e-09
TPM1	0.011846	-0.79757	0.235	0.532	1
ACAT1	0.000539762	-0.797522	0.078	0.417	1
ALG3	4.29786e-09	-0.797404	0.137	0.524	0.000146304
PDHA1	1.9731e-06	-0.796836	0.176	0.501	0.0671664
CYP24A1	0.000521546	-0.795585	0	0.183	1
TMEM59	1.95196e-05	-0.79457	0.588	0.735	0.664466
DLX5	1.73202e-12	-0.794568	0	0.321	5.89596e-08
BTG2	6.37305e-07	-0.794338	0.02	0.332	0.0216945
FASTK	3.11448e-11	-0.793321	0.02	0.403	1.0602e-06
UBL7	2.03839e-10	-0.793237	0.02	0.383	6.93888e-06
NAMPT	3.16295e-19	-0.792026	0	0.433	1.0767e-14
HIST1H1C	1.85266e-12	-0.791308	0.176	0.655	6.30665e-08
RHPN1	8.26361e-08	-0.790294	0	0.367	0.00281302
RAP2B	4.29493e-07	-0.790206	0.078	0.452	0.0146204
STRBP	7.04065e-11	-0.79004	0.02	0.486	2.39671e-06
COQ4	5.68646e-09	-0.788908	0.098	0.527	0.000193573
TM4SF18	0.000171137	-0.788888	0.02	0.266	1
GOLGA7	1.9349e-15	-0.78791	0	0.445	6.58658e-11
SGK1	4.11935e-12	-0.787907	0	0.288	1.40227e-07
PEX2	8.63097e-15	-0.787699	0.059	0.462	2.93807e-10
SLBP	7.00057e-09	-0.787424	0.078	0.475	0.000238306
UAP1	7.4081e-08	-0.786688	0.255	0.528	0.00252179
COL11A2	7.20371e-54	-0.785487	0.02	0.147	2.45222e-49
TM2D3	3.54265e-11	-0.784813	0.02	0.399	1.20595e-06
PCOLCE	7.81909e-23	-0.784364	0	0.334	2.6617e-18
ARID4B	8.6107e-22	-0.784234	0.02	0.563	2.93117e-17
ADAMTS1	2.06693e-11	-0.783873	0.059	0.22	7.03602e-07
SMARCC1	1.28413e-12	-0.783207	0.078	0.564	4.37131e-08
RHOB	1.32449e-14	-0.783136	0.02	0.531	4.5087e-10
TXLNA	1.94995e-08	-0.782448	0.098	0.469	0.000663782
RPL7	1.3871e-15	-0.78242	0.98	0.967	4.72183e-11
EFEMP1	1.6553e-06	-0.782139	0.02	0.204	0.0563481
RAF1	7.42106e-08	-0.781545	0.098	0.462	0.0025262
TGIF1	7.12934e-08	-0.781357	0.059	0.413	0.0024269
FNIP1	3.85972e-13	-0.780587	0	0.439	1.31389e-08
GRPEL1	4.89851e-12	-0.780492	0.078	0.547	1.6675e-07
ACADM	9.75845e-12	-0.780468	0.039	0.455	3.32187e-07
PCCB	2.0552e-07	-0.779884	0.039	0.413	0.00699611
PRKAR1A	2.08937e-14	-0.779656	0.059	0.565	7.11242e-10
RAB1B	1.17939e-14	-0.779585	0.059	0.643	4.01475e-10
GRAMD1A	8.01194e-12	-0.779238	0	0.404	2.72734e-07
GPT	3.64399e-11	-0.779143	0.02	0.213	1.24045e-06
STK25	1.38225e-14	-0.778695	0.02	0.472	4.7053e-10
DAAM1	1.53706e-11	-0.776581	0.118	0.522	5.23231e-07
JUP	0.000301493	-0.775376	0.118	0.551	1
TMBIM6	9.58386e-05	-0.775269	0.51	0.823	1
HDHD3	1.45584e-12	-0.774779	0	0.419	4.95584e-08
MTSS1	2.9339e-05	-0.77372	0	0.301	0.998729
PPP1R2	4.85976e-08	-0.772951	0.059	0.485	0.00165431
ANXA4	4.2151e-06	-0.772937	0.157	0.449	0.143486
ECI2	0.00195574	-0.772541	0.118	0.39	1
HADH	2.08194e-05	-0.771911	0.059	0.424	0.708713
BCL7B	1.18236e-11	-0.771852	0	0.404	4.02488e-07
SCARB2	6.68991e-10	-0.771672	0.137	0.522	2.27731e-05
GSDMD	5.51928e-07	-0.771548	0.02	0.396	0.0187882
FEN1	0.000327567	-0.77138	0.02	0.275	1
RHOV	1.53642e-05	-0.770365	0.039	0.348	0.523014
CTNND1	2.13041e-13	-0.77015	0.118	0.591	7.25214e-09
INF2	3.34614e-07	-0.770149	0.078	0.368	0.0113906
GABARAPL2	1.35383e-09	-0.769994	0.176	0.601	4.60856e-05
TFAP2C	1.56811e-22	-0.768912	0.118	0.699	5.33801e-18
BUB3	1.7147e-06	-0.768561	0.176	0.517	0.0583701
SFRP1	1.6827e-22	-0.768457	0.098	0.453	5.72809e-18
MTHFD1	8.79287e-06	-0.768325	0.059	0.348	0.299318
DDOST	3.51269e-09	-0.767959	0.373	0.586	0.000119575
DNAJA2	1.50466e-11	-0.767573	0.059	0.453	5.12202e-07
CSNK1D	2.21154e-15	-0.767485	0.02	0.481	7.5283e-11
TXNL1	6.37957e-11	-0.766136	0.059	0.522	2.17167e-06
RANGAP1	0.000298335	-0.766111	0.039	0.354	1
BZW1	5.27857e-12	-0.76605	0.059	0.612	1.79688e-07
HIST1H2AC	2.18198e-13	-0.7654	0.02	0.413	7.42767e-09
P4HTM	0.019567	-0.765117	0.02	0.259	1
SNHG7	1.71994e-16	-0.765035	0	0.449	5.85485e-12
ARL8B	2.15042e-11	-0.764637	0	0.453	7.32024e-07
TSSC4	8.63908e-11	-0.764494	0	0.354	2.94083e-06
RCAN1	7.22077e-06	-0.763766	0.059	0.374	0.245802
GRWD1	1.16025e-08	-0.76352	0.02	0.377	0.000394959
NIPSNAP2	6.53059e-12	-0.762806	0.078	0.483	2.22308e-07
CDC42SE1	8.74425e-09	-0.762778	0.02	0.409	0.000297663
DCTPP1	4.75982e-09	-0.760277	0.098	0.547	0.000162029
CHMP5	0.0286248	-0.760192	0.235	0.482	1
BRMS1	0.000191551	-0.760069	0.059	0.386	1
LAP3	5.06918e-07	-0.759921	0.078	0.465	0.017256
SSBP2	0.000340596	-0.759338	0.157	0.396	1
RBM25	2.03187e-10	-0.759152	0.216	0.584	6.91668e-06
RNF149	1.2244e-13	-0.758605	0.098	0.548	4.16799e-09
DNAJC4	4.39154e-17	-0.75847	0	0.358	1.49492e-12
FBXO7	1.27162e-10	-0.758372	0.039	0.446	4.32871e-06
TM2D2	1.84378e-11	-0.758288	0.02	0.378	6.27641e-07
MT-ND2	0.00110119	-0.758119	0.706	0.891	1
STIP1	1.33502e-09	-0.757748	0.196	0.604	4.54453e-05
ILF2	0.00845716	-0.756734	0.49	0.722	1
RAD23A	4.9195e-06	-0.756396	0.314	0.672	0.167465
FAM110A	2.64316e-17	-0.756322	0	0.43	8.99757e-13
DCAF7	3.42781e-10	-0.755375	0.098	0.495	1.16686e-05
MCRIP2	1.75734e-10	-0.754748	0.039	0.459	5.98215e-06
E4F1	2.81386e-09	-0.754336	0	0.311	9.57864e-05
ETFB	6.71351e-10	-0.754148	0	0.317	2.28534e-05
RBBP4	1.57805e-09	-0.753016	0.235	0.553	5.37185e-05
KMT2E	1.03907e-19	-0.752967	0.078	0.558	3.53709e-15
BCLAF1	2.81777e-15	-0.752474	0.059	0.591	9.59197e-11
SF3B4	1.81839e-13	-0.751242	0.059	0.54	6.18999e-09
PPP4R3B	1.36152e-11	-0.750572	0.078	0.504	4.63476e-07
IRF3	6.1931e-15	-0.750272	0	0.445	2.10819e-10
SF3B1	3.08966e-11	-0.749729	0.157	0.581	1.05175e-06
SLC25A4	9.92349e-14	-0.749552	0	0.43	3.37805e-09
FGFR1	1.15992e-17	-0.749334	0.02	0.427	3.94848e-13
EIF3D	7.39544e-06	-0.749327	0.275	0.574	0.251748
ATP6V1H	1.71439e-19	-0.74914	0.02	0.502	5.83595e-15
PSMD10	2.63572e-07	-0.748972	0.078	0.485	0.00897227
NPM1	2.65919e-06	-0.748907	0.686	0.905	0.0905216
HMGN4	2.09223e-10	-0.748886	0.02	0.436	7.12216e-06
SUCLA2	5.90875e-08	-0.74841	0.039	0.437	0.0020114
POLR2B	4.1449e-15	-0.747931	0.02	0.468	1.41097e-10
NFE2L2	1.66847e-13	-0.745752	0.039	0.506	5.67965e-09
SERINC1	5.57726e-05	-0.745227	0.373	0.558	1
SEC31A	1.17308e-16	-0.744748	0.137	0.594	3.99328e-12
TP53I11	0.0134208	-0.744621	0	0.224	1
TRIP6	8.86244e-24	-0.744527	0	0.514	3.01686e-19
ARL6IP1	1.19132e-07	-0.744495	0.373	0.758	0.00405539
SPIDR	7.60156e-17	-0.742571	0.059	0.427	2.58765e-12
GPBP1	1.9694e-14	-0.742249	0.078	0.534	6.70404e-10
CCND3	2.95458e-09	-0.740992	0.039	0.394	0.000100577
GCDH	0.00117884	-0.740955	0.039	0.273	1
LRRC14	4.06004e-18	-0.74085	0.02	0.456	1.38208e-13
BTG3	1.89049e-07	-0.740313	0.137	0.479	0.00643543
CDC34	3.05295e-17	-0.73984	0.02	0.482	1.03925e-12
UBA6	5.1185e-16	-0.739031	0.02	0.506	1.74239e-11
EIF3M	5.43125e-10	-0.737833	0.314	0.678	1.84885e-05
INSIG1	1.18652e-10	-0.736576	0	0.365	4.03904e-06
RDH11	7.9497e-11	-0.736112	0.039	0.432	2.70616e-06
POLE3	1.63561e-10	-0.735869	0.039	0.519	5.56777e-06
RSL24D1	5.14822e-13	-0.735256	0.118	0.574	1.7525e-08
ENDOG	1.2295e-09	-0.735249	0	0.334	4.18535e-05
RAB22A	5.68086e-15	-0.73522	0.02	0.515	1.93382e-10
ERGIC1	4.72463e-09	-0.735219	0.118	0.527	0.000160831
SBDS	1.17917e-06	-0.734946	0.255	0.609	0.04014
APOD	2.98924e-05	-0.734548	0.059	0.255	1
GPC3	1.04896e-24	-0.734069	0	0.171	3.57077e-20
MARCH6	1.75837e-16	-0.73391	0.059	0.561	5.98566e-12
SEPT9	2.73323e-13	-0.73324	0.098	0.486	9.30419e-09
MCL1	4.94535e-14	-0.733024	0.039	0.446	1.68345e-09
ISYNA1	1.33875e-13	-0.732796	0.118	0.581	4.55724e-09
PSMC2	9.08873e-13	-0.731885	0.098	0.529	3.09389e-08
CNDP2	8.52641e-07	-0.731459	0.02	0.423	0.0290248
PSMA3	2.60109e-15	-0.731193	0.196	0.662	8.85438e-11
CLNS1A	2.90721e-05	-0.731101	0.196	0.534	0.989643
WDR61	2.10715e-11	-0.729962	0.078	0.515	7.17295e-07
IGSF8	0.000108145	-0.729121	0.059	0.393	1
EIF4E	3.65806e-06	-0.728512	0.235	0.574	0.124524
EMC7	2.16401e-06	-0.728168	0.157	0.485	0.0736651
ANXA6	1.17973e-08	-0.727968	0.059	0.491	0.000401593
ABHD14B	2.26435e-10	-0.727682	0.078	0.374	7.70808e-06
WRB	0.000347068	-0.727098	0.118	0.423	1
C3	3.26398e-20	-0.72684	0.078	0.207	1.11109e-15
C14orf119	6.50057e-10	-0.726505	0.059	0.485	2.21286e-05
PLK2	2.40761e-12	-0.726117	0.02	0.373	8.19575e-08
ANKRD37	8.10868e-19	-0.726064	0.02	0.334	2.76028e-14
REEP4	0.00263472	-0.72422	0.02	0.243	1
GOLGA3	1.97355e-07	-0.723626	0.098	0.462	0.00671816
MOB1A	6.41711e-05	-0.72307	0.235	0.535	1
RAB3D	0.00700994	-0.722555	0.098	0.449	1
CTNNB1	5.67283e-07	-0.720893	0.647	0.643	0.0193109
NBN	9.38272e-14	-0.720696	0.098	0.502	3.19397e-09
ATG12	9.40648e-09	-0.720503	0.059	0.481	0.000320206
WTAP	8.02976e-18	-0.72036	0.137	0.606	2.73341e-13
CAMP	1.2935e-07	-0.720352	0	0.095	0.00440322
PMPCB	5.40926e-09	-0.720232	0.059	0.427	0.000184137
TUBB2A	1.05345e-09	-0.72018	0.078	0.391	3.58606e-05
UHMK1	9.17642e-08	-0.720128	0.078	0.445	0.00312374
WDR45B	3.15652e-21	-0.719249	0.02	0.574	1.07451e-16
BCAT2	2.73444e-11	-0.7191	0	0.383	9.30831e-07
RNF139	7.05874e-13	-0.719057	0	0.433	2.40286e-08
TJP3	0.000198631	-0.718841	0	0.329	1
HAPLN3	1.77301e-08	-0.718673	0.02	0.291	0.00060355
SNF8	1.74443e-07	-0.718443	0.157	0.532	0.00593822
MED10	3.75848e-07	-0.718043	0.059	0.426	0.0127943
CCNL1	1.39518e-13	-0.717883	0.039	0.481	4.74934e-09
SRP68	4.30527e-13	-0.71761	0	0.406	1.46556e-08
NDUFAF6	6.95414e-14	-0.7172	0.02	0.498	2.36726e-09
NARF	1.02624e-17	-0.716974	0.02	0.475	3.49343e-13
DAP3	8.28064e-05	-0.716766	0.412	0.663	1
SNX5	4.41974e-11	-0.71675	0.157	0.519	1.50452e-06
ELOF1	1.17049e-12	-0.71669	0.02	0.42	3.98446e-08
TOB2	1.89077e-15	-0.716606	0.059	0.511	6.43636e-11
VCL	4.55511e-09	-0.716593	0.059	0.423	0.000155061
THOC6	2.68471e-10	-0.716168	0.059	0.387	9.13904e-06
HSPD1	1.62643e-06	-0.715763	0.471	0.819	0.0553654
SLC39A7	1.23706e-11	-0.715691	0.118	0.488	4.21106e-07
CD164	7.17929e-08	-0.71555	0.275	0.577	0.0024439
SLC35B2	1.08437e-08	-0.715411	0.059	0.442	0.00036913
TBL3	2.98694e-11	-0.71518	0.02	0.417	1.01678e-06
KLF4	3.7267e-13	-0.714115	0.02	0.363	1.26861e-08
RPN2	4.81249e-06	-0.713958	0.627	0.728	0.163822
EIF4B	8.39148e-08	-0.713831	0.451	0.665	0.00285654
INTS6	1.6603e-18	-0.713672	0	0.475	5.65182e-14
PTK2	2.75301e-18	-0.713667	0.137	0.601	9.37152e-14
NKTR	1.52751e-15	-0.713591	0.059	0.508	5.1998e-11
CDK4	4.27122e-09	-0.713396	0.098	0.511	0.000145397
BBX	2.99343e-14	-0.712904	0.039	0.44	1.019e-09
COASY	3.52442e-07	-0.712848	0.039	0.388	0.0119975
ADIPOR1	4.32607e-09	-0.712297	0.137	0.597	0.000147264
HGS	4.76152e-14	-0.712169	0.039	0.501	1.62087e-09
UBE2D3	1.85998e-09	-0.712065	0.353	0.696	6.33157e-05
PTPN2	2.64518e-15	-0.711412	0.02	0.488	9.00447e-11
ANAPC5	2.48983e-08	-0.710838	0.078	0.527	0.000847565
DSTN	0.0256221	-0.710557	0.686	0.807	1
SLC9A3R2	1.71344e-19	-0.7104	0.078	0.6	5.83271e-15
BNIP3	2.30763e-11	-0.710328	0.118	0.577	7.85542e-07
DMAC2	1.2523e-11	-0.709723	0	0.36	4.26295e-07
UBE2G2	9.91139e-13	-0.709389	0.059	0.518	3.37394e-08
SRD5A3	0.000386279	-0.709168	0.078	0.376	1
HIST1H2BD	1.92111e-11	-0.709068	0.059	0.442	6.53966e-07
SMS	0.00990586	-0.708183	0.431	0.672	1
HNRNPH3	1.31605e-09	-0.707713	0.078	0.473	4.47998e-05
ANKRD17	1.15909e-18	-0.707681	0.02	0.496	3.94565e-14
PGP	2.95019e-07	-0.707609	0.039	0.46	0.0100427
USP39	2.76455e-09	-0.707586	0.078	0.445	9.41082e-05
ZNF217	2.62685e-12	-0.707137	0.02	0.447	8.94206e-08
DDX56	1.04007e-10	-0.70661	0.039	0.466	3.54049e-06
ISOC1	1.56907e-14	-0.706497	0	0.414	5.34127e-10
PRSS33	6.81119e-21	-0.706375	0	0.127	2.3186e-16
PDCD6IP	1.99874e-08	-0.705667	0.098	0.478	0.00068039
BAIAP2	1.64949e-15	-0.705645	0	0.447	5.61504e-11
CSNK2A1	2.69408e-23	-0.705588	0	0.489	9.17092e-19
RASSF1	0.000159341	-0.705393	0.039	0.324	1
ADH5	4.261e-07	-0.703509	0.255	0.495	0.0145049
KIF1BP	1.22749e-06	-0.703381	0.02	0.322	0.0417851
BCL3	4.62561e-17	-0.703243	0	0.387	1.57461e-12
DBN1	3.43229e-09	-0.702813	0.02	0.383	0.000116839
TMEM161A	1.24513e-12	-0.702556	0	0.312	4.23853e-08
HIST1H4H	4.90991e-09	-0.701672	0	0.345	0.000167138
FASN	1.14291e-13	-0.701108	0.02	0.534	3.89058e-09
EGR1	2.87147e-12	-0.700585	0.176	0.555	9.77478e-08
WDR54	9.43837e-08	-0.700229	0	0.295	0.00321292
HID1	6.78169e-06	-0.700197	0	0.259	0.230855
PMVK	6.9427e-15	-0.699788	0.098	0.578	2.36337e-10
STRN3	1.53414e-10	-0.699248	0.02	0.478	5.22237e-06
TECR	9.44748e-13	-0.69906	0.216	0.784	3.21602e-08
SLC38A10	3.18478e-11	-0.698956	0.02	0.413	1.08413e-06
CDKN1A	0.023685	-0.698946	0	0.299	1
FHL2	2.92229e-10	-0.698538	0	0.298	9.94777e-06
PPHLN1	0.000485466	-0.698065	0.137	0.42	1
WBP2	1.6313e-09	-0.697742	0.078	0.55	5.55311e-05
CACUL1	1.80117e-09	-0.697452	0.098	0.515	6.13137e-05
ZNF207	1.39547e-14	-0.697299	0.098	0.541	4.7503e-10
MRPS18B	1.01079e-10	-0.696786	0.078	0.486	3.44082e-06
STARD7	9.36189e-13	-0.696496	0.059	0.498	3.18688e-08
GRINA	5.64743e-17	-0.696457	0.098	0.705	1.92244e-12
PEG10	1.54334e-23	-0.696362	0	0.347	5.25369e-19
UBE2H	2.355e-15	-0.696078	0.039	0.531	8.01667e-11
RTL8C	1.9141e-16	-0.695836	0.098	0.586	6.51578e-12
XRCC1	1.58454e-09	-0.695542	0	0.328	5.39394e-05
BAG3	2.01972e-10	-0.695053	0.02	0.401	6.87533e-06
BRI3	4.87001e-19	-0.69505	0.098	0.6	1.6578e-14
LRRFIP2	2.50958e-07	-0.695034	0.039	0.439	0.00854288
CYREN	1.38471e-11	-0.694904	0	0.36	4.7137e-07
ADM	0.000975318	-0.694618	0.059	0.165	1
SERPINB5	2.69827e-06	-0.694441	0.098	0.368	0.0918518
ADNP	2.85483e-14	-0.694293	0.118	0.558	9.71813e-10
STK3	2.68385e-13	-0.694248	0.118	0.498	9.13609e-09
SDHD	7.88105e-08	-0.693537	0.294	0.528	0.00268279
PTDSS1	1.20558e-12	-0.692872	0.078	0.455	4.10391e-08
TLE3	5.47608e-15	-0.692671	0.02	0.517	1.86411e-10
SRARP	8.7885e-05	-0.692117	0	0.14	1
DGCR6L	1.03779e-05	-0.691995	0.137	0.491	0.353273
YARS	5.11586e-12	-0.691771	0	0.412	1.74149e-07
NXT1	3.33117e-13	-0.691397	0.059	0.481	1.13397e-08
WWP2	5.95262e-18	-0.690438	0.059	0.298	2.02633e-13
HES4	1.41473e-08	-0.690341	0.02	0.465	0.000481589
SNRNP70	9.05279e-15	-0.690148	0.078	0.553	3.08166e-10
PHYKPL	5.94946e-15	-0.689617	0	0.413	2.02526e-10
CD2BP2	5.07239e-05	-0.688222	0.098	0.413	1
WDR77	3.28127e-08	-0.688161	0.039	0.387	0.00111698
PIK3R3	8.13729e-16	-0.688096	0	0.419	2.77001e-11
CRACR2B	2.2473e-15	-0.688036	0.118	0.558	7.65002e-11
PEBP1	0.000288405	-0.688022	0.647	0.878	1
CCNC	4.61409e-12	-0.687692	0	0.458	1.57068e-07
AKAP8L	1.60654e-15	-0.687579	0	0.384	5.46883e-11
TMEM176A	3.80109e-05	-0.687028	0	0.102	1
BCL6	3.66156e-25	-0.686653	0	0.414	1.24643e-20
AL031777.3	2.91974e-07	-0.686564	0.02	0.281	0.00993908
GIGYF2	1.43072e-16	-0.686406	0.02	0.473	4.8703e-12
MT-ND6	8.94177e-06	-0.686024	0.471	0.79	0.304387
SHKBP1	1.05954e-07	-0.686007	0	0.325	0.00360678
PKIB	0.0194629	-0.68595	0.157	0.445	1
PBDC1	7.1193e-11	-0.685717	0	0.41	2.42348e-06
TMEM183A	7.43071e-08	-0.685561	0.176	0.568	0.00252949
IWS1	1.6465e-11	-0.685493	0.039	0.436	5.60485e-07
LDOC1	8.78667e-11	-0.684684	0.078	0.43	2.99107e-06
SMPDL3B	5.05254e-05	-0.684629	0.02	0.294	1
NDUFA4L2	8.39047e-07	-0.684618	0	0.21	0.028562
COPS8	5.93355e-07	-0.684532	0.118	0.481	0.0201984
OSR2	2.29149e-12	-0.684162	0.02	0.353	7.80045e-08
GLUD1	2.43278e-16	-0.683965	0.02	0.459	8.28144e-12
ZNF428	1.0987e-19	-0.683651	0	0.506	3.74008e-15
SYPL1	8.12915e-13	-0.683489	0.039	0.473	2.76724e-08
HDAC3	2.35645e-06	-0.683297	0.059	0.348	0.0802157
ACTL8	0.000524892	-0.682582	0.02	0.075	1
PYGL	1.44945e-13	-0.682316	0.039	0.345	4.93407e-09
JPT1	9.78804e-12	-0.681695	0.235	0.673	3.33195e-07
ARMC1	6.93476e-12	-0.681265	0.098	0.453	2.36066e-07
SCAF11	8.97684e-08	-0.681198	0.098	0.489	0.00305581
SAR1B	1.17392e-07	-0.681028	0.078	0.491	0.00399616
BECN1	5.66186e-05	-0.680894	0.039	0.371	1
HOMER3	2.19569e-07	-0.680216	0.02	0.344	0.00747435
RPL13	1.64704e-18	-0.680019	0.725	0.922	5.60669e-14
TMCO3	7.74551e-06	-0.679601	0.098	0.446	0.263665
COPS3	1.52935e-07	-0.678205	0.098	0.417	0.00520607
CDC42EP3	9.29628e-17	-0.677062	0	0.407	3.16455e-12
ZNF7	1.44481e-14	-0.676987	0.02	0.465	4.91829e-10
CST3	5.74202e-05	-0.676828	0.471	0.778	1
PDCD4	1.06338e-19	-0.676674	0.196	0.586	3.61986e-15
UBQLN1	1.80962e-12	-0.676633	0.02	0.502	6.16012e-08
SEC16A	4.16251e-13	-0.676446	0	0.404	1.41696e-08
ATAD2	2.04869e-09	-0.67528	0.02	0.401	6.97394e-05
STAU1	4.44294e-16	-0.675221	0.118	0.603	1.51242e-11
CD9	0.000147068	-0.675142	0.745	0.794	1
ATP1A1	3.55758e-10	-0.675122	0.294	0.613	1.21103e-05
MTX2	1.24381e-08	-0.674375	0.078	0.401	0.000423404
GLTP	1.67584e-10	-0.674374	0.078	0.508	5.70473e-06
CRAT	8.97287e-06	-0.674331	0	0.314	0.305445
ATIC	1.56568e-08	-0.674194	0.098	0.485	0.000532973
TOX4	4.42976e-10	-0.673851	0.039	0.492	1.50794e-05
CCT3	5.58197e-05	-0.673714	0.569	0.803	1
MAP2K3	1.17446e-10	-0.672525	0.02	0.37	3.99796e-06
IMPA2	1.0845e-08	-0.672399	0.118	0.419	0.000369174
ANKRD12	1.09418e-15	-0.672045	0.039	0.527	3.72471e-11
C1GALT1	1.04608e-17	-0.671901	0.059	0.358	3.56098e-13
TBL2	2.81303e-13	-0.671785	0	0.388	9.57582e-09
NDUFA10	0.000396223	-0.671134	0.275	0.551	1
RERG	1.81927e-22	-0.670787	0	0.25	6.19296e-18
MMAB	5.25789e-08	-0.670754	0	0.324	0.00178984
MAP1LC3B	2.3586e-11	-0.670497	0.098	0.584	8.02892e-07
ARPC2	0.000165785	-0.670218	0.51	0.767	1
JKAMP	3.50554e-09	-0.669267	0.078	0.397	0.000119332
CNOT7	8.15102e-08	-0.66854	0.137	0.468	0.00277469
PCM1	6.64888e-10	-0.668336	0.059	0.445	2.26335e-05
ZFAS1	1.60146e-20	-0.668294	0.235	0.758	5.45154e-16
TCERG1	1.55611e-14	-0.667772	0.039	0.511	5.29716e-10
ARPC1A	3.01768e-14	-0.667523	0.137	0.588	1.02725e-09
RELL1	1.25297e-09	-0.666083	0.059	0.42	4.26525e-05
PNRC2	1.53549e-13	-0.664954	0.039	0.478	5.22697e-09
THUMPD3-AS1	1.44397e-11	-0.664915	0.059	0.521	4.91542e-07
PRCP	4.44263e-08	-0.664832	0.078	0.371	0.00151232
PRELID3B	9.63267e-08	-0.664539	0.275	0.686	0.00327906
REEP6	1.17533e-05	-0.664533	0	0.183	0.400095
RAD23B	4.42726e-12	-0.66438	0.078	0.612	1.50708e-07
RIC8A	1.09548e-09	-0.664314	0.02	0.35	3.72913e-05
HIST1H4C	3.18077e-13	-0.664123	0.157	0.576	1.08277e-08
TMEM176B	1.44367e-05	-0.663813	0	0.114	0.491441
RHOD	7.45566e-10	-0.663644	0.039	0.419	2.53798e-05
FLYWCH2	3.37479e-14	-0.663394	0	0.381	1.14881e-09
EIF2A	4.14131e-08	-0.662529	0.059	0.455	0.00140974
HSPA4	2.36051e-05	-0.661971	0.373	0.551	0.803542
RCN2	1.78385e-08	-0.66165	0.255	0.555	0.00060724
CLK1	2.56057e-16	-0.661591	0.02	0.469	8.71645e-12
ATP6V1D	0.00011953	-0.661532	0.098	0.42	1
TAF2	1.41575e-09	-0.660319	0.098	0.473	4.81937e-05
PNMA1	2.16393e-08	-0.660083	0	0.299	0.000736622
SEC13	9.13786e-08	-0.659965	0.196	0.612	0.00311062
CCDC74A	0.00012003	-0.65957	0	0.252	1
SOX11	6.57883e-06	-0.659536	0	0.325	0.22395
HMOX2	0.000136599	-0.658889	0.137	0.458	1
BRD3	1.38587e-14	-0.658865	0.118	0.58	4.71766e-10
RNF26	9.04489e-09	-0.658722	0	0.298	0.000307897
FLAD1	2.76375e-06	-0.658639	0.176	0.54	0.0940809
IRX5	1.88884e-17	-0.658148	0	0.386	6.42981e-13
SEPHS1	7.71307e-10	-0.657931	0.039	0.427	2.62561e-05
ESD	2.42472e-06	-0.657396	0.176	0.534	0.0825398
ZNF292	2.28353e-22	-0.657006	0	0.472	7.77335e-18
PDHB	0.000284553	-0.656498	0.216	0.502	1
NES	1.21589e-14	-0.656459	0.02	0.305	4.13902e-10
CYBC1	3.10533e-14	-0.656166	0	0.39	1.05708e-09
FP671120.5	9.8589e-14	-0.655913	0.549	0.947	3.35607e-09
PRRC1	1.36758e-16	-0.655521	0	0.422	4.65539e-12
LY6K	1.30418e-05	-0.654378	0.098	0.391	0.443955
UBE2T	0.000177126	-0.654343	0.137	0.423	1
FOXO3	4.001e-16	-0.653948	0.059	0.468	1.36198e-11
PNISR	4.13316e-18	-0.653788	0.02	0.525	1.40697e-13
LTBP3	1.38898e-11	-0.653684	0.039	0.433	4.72821e-07
ELMSAN1	2.77418e-11	-0.653289	0	0.388	9.44357e-07
LAMB2	2.08341e-10	-0.65315	0.02	0.393	7.09215e-06
TLK1	9.24433e-16	-0.652606	0.039	0.515	3.14686e-11
NDUFS3	1.31724e-10	-0.652428	0.059	0.486	4.48402e-06
CXXC5	0.000110334	-0.651651	0.059	0.354	1
PNKP	7.72774e-12	-0.65133	0.02	0.439	2.6306e-07
PCMT1	1.16444e-05	-0.651037	0.294	0.646	0.396386
CARS2	1.52525e-10	-0.650889	0.039	0.446	5.1921e-06
EIF2B1	0.000104817	-0.650761	0.039	0.367	1
PEX13	8.38673e-08	-0.650325	0.059	0.424	0.00285493
TNPO1	1.4673e-13	-0.650015	0	0.397	4.99485e-09
SERTAD1	2.30247e-12	-0.649695	0.02	0.419	7.83783e-08
AP2S1	2.15737e-08	-0.648858	0.333	0.742	0.000734391
KDM5B	6.85562e-22	-0.648729	0.039	0.573	2.33372e-17
RMND1	1.46801e-08	-0.648721	0.02	0.383	0.000499725
CSTF1	1.02567e-14	-0.648455	0	0.437	3.49149e-10
SERINC3	2.50777e-08	-0.648436	0.196	0.58	0.000853671
KLF2	5.06325e-10	-0.64831	0	0.321	1.72358e-05
ABT1	2.00486e-11	-0.647727	0.02	0.394	6.82475e-07
TOP1MT	2.05568e-11	-0.647636	0.039	0.41	6.99772e-07
NR1H2	3.24604e-10	-0.646883	0	0.365	1.10498e-05
WEE1	3.45996e-14	-0.646802	0	0.406	1.17781e-09
GNL2	5.64691e-11	-0.64667	0.039	0.426	1.92226e-06
TRMU	0.00174725	-0.646648	0.039	0.268	1
PLEKHF2	2.13019e-16	-0.645526	0	0.427	7.25139e-12
NANS	1.73121e-07	-0.645198	0.216	0.583	0.00589322
PRR7	4.8843e-12	-0.645091	0.039	0.423	1.66267e-07
NR2F6	5.66342e-14	-0.645038	0.039	0.482	1.92789e-09
ASNA1	0.000103765	-0.644744	0.157	0.505	1
BSG	3.79963e-16	-0.644225	0.353	0.797	1.29343e-11
TMEM222	1.09138e-08	-0.643866	0.039	0.386	0.000371516
B4GALT3	2.0541e-05	-0.642918	0.098	0.44	0.699238
TOMM34	0.000157301	-0.642711	0.118	0.394	1
MZT2B	3.09195e-11	-0.642268	0.471	0.894	1.05253e-06
TKFC	6.77629e-09	-0.642257	0.02	0.322	0.000230672
CHPF	1.95698e-10	-0.64176	0.078	0.4	6.66177e-06
HK1	5.94923e-09	-0.641659	0.039	0.404	0.000202518
CPNE3	1.00805e-07	-0.641428	0.235	0.623	0.00343152
RNF126	9.20128e-15	-0.640772	0.02	0.427	3.13221e-10
CXADR	3.52332e-05	-0.640401	0.039	0.34	1
CCAR1	1.92097e-12	-0.640272	0.059	0.506	6.53917e-08
RHOT2	4.54161e-11	-0.639613	0.02	0.384	1.54601e-06
LRRC59	5.61393e-09	-0.639189	0.098	0.548	0.000191104
TM9SF3	7.23428e-17	-0.638903	0.059	0.514	2.46262e-12
GOLGA2	4.08872e-14	-0.638851	0.078	0.496	1.39184e-09
HOOK3	1.1943e-24	-0.637865	0	0.471	4.06553e-20
FMOD	6.37592e-37	-0.636787	0.039	0.151	2.17043e-32
AKR7A3	4.23328e-05	-0.63645	0	0.178	1
SAE1	1.26842e-12	-0.636255	0.039	0.517	4.31783e-08
EXOSC2	1.63213e-08	-0.635911	0.02	0.325	0.000555595
RPL5	6.41518e-11	-0.63572	0.627	0.918	2.18379e-06
RBM23	1.28434e-14	-0.635427	0.039	0.455	4.37203e-10
LDLR	1.50118e-08	-0.63508	0.02	0.36	0.000511017
YDJC	2.12107e-08	-0.634995	0.02	0.386	0.000722035
TUSC1	1.46624e-10	-0.634912	0	0.367	4.99123e-06
PSMD6	8.49916e-07	-0.634806	0.098	0.442	0.028932
BRAT1	1.55463e-09	-0.634586	0.02	0.39	5.29213e-05
GOLGA4	6.67484e-16	-0.634417	0.098	0.604	2.27218e-11
YTHDF3	3.90028e-18	-0.634298	0.039	0.45	1.32769e-13
APH1A	2.7243e-07	-0.634234	0.196	0.632	0.00927379
HSPA4L	1.80679e-07	-0.634179	0.137	0.41	0.00615049
MTPN	1.17832e-11	-0.633499	0.098	0.564	4.01112e-07
STXBP2	2.57102e-10	-0.633409	0	0.456	8.75201e-06
EBPL	1.02724e-11	-0.633072	0.118	0.505	3.49684e-07
PTGES	0.000224267	-0.632477	0.02	0.187	1
TCTA	4.63624e-08	-0.631996	0.02	0.314	0.00157822
NIPSNAP1	2.26468e-06	-0.631425	0.118	0.447	0.077092
WDR74	3.48153e-13	-0.631388	0.02	0.417	1.18515e-08
NSUN5	6.9052e-10	-0.630557	0.02	0.401	2.3506e-05
DEDD2	7.02688e-08	-0.630171	0.02	0.345	0.00239202
MAGOH	2.47783e-18	-0.629764	0.059	0.551	8.43478e-14
CHTOP	3.36006e-11	-0.629576	0.137	0.565	1.1438e-06
TSPAN6	1.12364e-12	-0.629063	0.118	0.417	3.82498e-08
LPP	2.2664e-13	-0.628711	0.039	0.471	7.71504e-09
U2SURP	1.42647e-13	-0.628322	0.078	0.57	4.85584e-09
RBMS1	4.46811e-16	-0.628137	0.059	0.407	1.52099e-11
FUBP1	4.24178e-12	-0.6279	0.137	0.544	1.44394e-07
HNRNPR	1.0244e-09	-0.627299	0.137	0.541	3.48716e-05
LONP2	7.08441e-15	-0.627232	0.059	0.504	2.4116e-10
MAT2A	5.10941e-11	-0.627227	0	0.423	1.73929e-06
UBE2G1	9.11518e-08	-0.62658	0.039	0.412	0.0031029
DNAJC3	0.00010881	-0.626579	0.392	0.573	1
ANKRD11	1.37234e-16	-0.62652	0.118	0.534	4.67159e-12
B3GAT3	2.50849e-09	-0.625972	0.039	0.407	8.53916e-05
COPB2	1.30487e-09	-0.625873	0.216	0.614	4.44192e-05
[truncated: 539 more rows]

## Sheet: H5471_SS2
gene	p_val	avg_log2FC	pct.1	pct.2	p_val_adj
S100A2	2.17744e-72	3.23093	0.902	0.36	7.41224e-68
TMSB4X	1.31192e-53	2.83551	0.996	0.934	4.4659e-49
MGP	1.99869e-203	2.77848	0.976	0.322	6.80375e-199
KRT15	1.07996e-70	2.74505	0.827	0.191	3.6763e-66
PDK3	7.97001e-65	2.63589	0.878	0.298	2.71307e-60
MTCO1P12	1.45649e-28	2.5304	0.953	0.876	4.95805e-24
MTCO2P12	2.08875e-24	2.36895	0.898	0.742	7.11031e-20
PTN	2.93629e-67	2.29743	0.654	0.006	9.99542e-63
MTND4P12	2.04118e-31	2.20238	0.929	0.663	6.94837e-27
MALAT1	1.51396e-49	2.19152	0.957	0.81	5.15369e-45
MTCO1P40	1.21231e-25	2.10225	0.854	0.486	4.12684e-21
CRABP1	1.39709e-44	2.06142	0.937	0.46	4.75583e-40
TMSB4XP8	6.74585e-119	2.04582	0.984	0.807	2.29636e-114
GABRP	5.82947e-69	2.03948	0.886	0.213	1.98441e-64
MTCO3P12	1.22736e-25	2.02919	0.961	0.827	4.17805e-21
S100A11	2.21229e-27	2.00133	0.988	0.932	7.53085e-23
SORBS2	1.21652e-70	1.98968	0.854	0.325	4.14117e-66
TMSB4XP4	1.69534e-39	1.97463	0.921	0.44	5.7711e-35
ARHGDIB	6.8689e-57	1.96066	0.772	0.153	2.33824e-52
ZG16B	1.10487e-31	1.84846	0.705	0.329	3.7611e-27
EEF1A1P6	1.30626e-16	1.84382	0.925	0.918	4.44663e-12
RBP1	4.2219e-27	1.83633	0.807	0.334	1.43718e-22
EEF1A1P5	4.5087e-16	1.83255	0.961	0.934	1.53481e-11
LINC02487	2.73259e-35	1.71982	0.461	0.01	9.30202e-31
NPY1R	8.6582e-49	1.6668	0.717	0.073	2.94734e-44
CALML5	1.87082e-50	1.65546	0.87	0.383	6.36844e-46
MTATP6P1	2.28187e-20	1.64092	0.961	0.878	7.76773e-16
MT-CO2	2.39061e-07	1.56303	0.969	0.905	0.00813786
SOX11	1.02482e-35	1.54923	0.787	0.325	3.48859e-31
KRT81	7.98338e-32	1.54385	0.579	0.207	2.71762e-27
FP671120.4	4.76277e-18	1.54225	0.602	0.291	1.62129e-13
MTCO2P2	2.1206e-23	1.50746	0.799	0.42	7.21873e-19
SAT1	9.33301e-12	1.50573	0.839	0.653	3.17705e-07
EEF1A1P13	3.78029e-15	1.46698	0.874	0.804	1.28685e-10
TMSB10	9.64959e-32	1.46672	1	0.977	3.28482e-27
MTATP8P1	5.23013e-19	1.45944	0.693	0.309	1.78039e-14
NUPR1	4.1512e-26	1.45512	0.941	0.61	1.41311e-21
AC073861.1	4.52481e-28	1.45346	0.949	0.932	1.54029e-23
ANXA2P2	2.32161e-16	1.39867	0.764	0.613	7.90301e-12
LSP1	2.70314e-59	1.37827	0.587	0.047	9.20177e-55
TMEM63A	1.166e-20	1.3468	0.634	0.219	3.96919e-16
SDC1	1.5074e-16	1.34512	0.787	0.527	5.13133e-12
CD24	2.16109e-13	1.31083	0.957	0.681	7.35657e-09
MTND5P11	4.44981e-25	1.30772	0.795	0.373	1.51476e-20
CRYAB	2.67661e-30	1.28244	0.85	0.519	9.11145e-26
AP000763.2	1.22951e-18	1.27413	0.689	0.249	4.18537e-14
HIST1H2BG	1.59411e-08	1.26144	0.48	0.304	0.000542652
RPL10P16	2.18971e-25	1.25123	0.894	0.8	7.454e-21
SLC25A37	5.3229e-37	1.24811	0.764	0.473	1.81197e-32
CXCR4	1.86468e-12	1.22709	0.555	0.187	6.34756e-08
BCAS4	2.62397e-13	1.22438	0.843	0.594	8.93227e-09
ID4	1.82582e-56	1.21431	0.697	0.374	6.21526e-52
CAPN2	3.47907e-14	1.1952	0.811	0.524	1.18431e-09
NECTIN4	1.49424e-17	1.18467	0.701	0.278	5.08654e-13
ATP1B1	7.67351e-28	1.17643	0.85	0.525	2.61214e-23
SFRP1	6.59513e-89	1.16905	0.874	0.453	2.24505e-84
RPS2P55	3.5401e-27	1.16865	0.937	0.859	1.20509e-22
FBLN2	6.90053e-29	1.1621	0.449	0.043	2.34901e-24
TMSB15A	1.07501e-17	1.15898	0.531	0.191	3.65944e-13
H3F3AP6	4.31661e-45	1.15008	0.913	0.673	1.46942e-40
ATF3	1.54182e-08	1.12592	0.563	0.439	0.000524852
EEF1A1P19	4.72571e-13	1.12562	0.602	0.306	1.60868e-08
PRSS21	1.91389e-42	1.12407	0.598	0.088	6.51508e-38
CRABP2	1.96805e-06	1.1129	0.937	0.819	0.0669943
RPS3AP26	2.7734e-20	1.10396	0.894	0.859	9.44092e-16
SOX4	1.98725e-31	1.1012	0.941	0.793	6.76478e-27
RPL7P1	1.23094e-17	1.1003	0.913	0.901	4.19025e-13
RPL13P12	9.76227e-26	1.09608	0.976	0.879	3.32317e-21
PHLDA3	1.01551e-08	1.07707	0.559	0.19	0.000345691
MDM4	9.96356e-20	1.07289	0.764	0.587	3.39169e-15
RBPMS	8.19081e-45	1.07201	0.638	0.262	2.78823e-40
FRZB	3.55524e-79	1.05971	0.449	0.197	1.21024e-74
EEF1A1P12	9.02425e-12	1.05769	0.657	0.35	3.07195e-07
S100A10	1.00855e-16	1.05354	0.953	0.799	3.43321e-12
MTCO1P2	2.65044e-17	1.04876	0.634	0.224	9.02235e-13
GAS5	2.60131e-44	1.04385	0.937	0.767	8.8551e-40
TKT	3.47504e-18	1.03151	0.768	0.577	1.18294e-13
RPL22L1	8.77033e-38	1.01957	0.764	0.41	2.98551e-33
TFCP2L1	9.23404e-10	1.0183	0.417	0.193	3.14336e-05
NOTCH1	4.72898e-17	1.01622	0.547	0.186	1.60979e-12
RPS18P12	3.14234e-23	1.01177	0.854	0.692	1.06969e-18
RPS7P1	1.38333e-24	1.00217	0.906	0.849	4.70899e-20
RPL15P3	5.29135e-22	0.994275	0.921	0.901	1.80123e-17
ID2	1.38774e-05	0.97989	0.744	0.587	0.4724
RPL7P23	1.85779e-17	0.972705	0.807	0.76	6.32409e-13
FLNA	1.88304e-13	0.968462	0.713	0.481	6.41004e-09
S100A6	5.87368e-21	0.958936	0.98	0.882	1.99946e-16
NEAT1	2.5527e-26	0.954744	0.831	0.614	8.68965e-22
RPS23P8	8.88111e-24	0.954583	0.787	0.701	3.02322e-19
EEF1A1P11	6.67699e-15	0.94063	0.811	0.737	2.27291e-10
ACTBP2	7.78922e-13	0.931631	0.587	0.537	2.65153e-08
GPNMB	2.76933e-16	0.92582	0.587	0.332	9.42706e-12
OAT	1.34354e-07	0.917175	0.799	0.649	0.00457353
AZGP1P1	3.20397e-17	0.916024	0.63	0.21	1.09066e-12
CSRP1	5.87258e-10	0.911417	0.764	0.495	1.99909e-05
ACTG2	4.31753e-15	0.900937	0.429	0.096	1.46973e-10
ROPN1	4.68266e-43	0.9005	0.677	0.272	1.59403e-38
AZGP1	1.49268e-06	0.882176	0.921	0.793	0.0508123
LPL	9.42179e-22	0.880684	0.323	0.009	3.20727e-17
NQO2	9.63446e-12	0.875429	0.63	0.373	3.27967e-07
RPS3AP6	6.52264e-20	0.864473	0.862	0.827	2.22037e-15
RTL8A	1.74469e-21	0.864432	0.764	0.518	5.93909e-17
DEGS1	3.23301e-14	0.863492	0.748	0.54	1.10055e-09
TINCR	3.4649e-11	0.860163	0.65	0.338	1.17949e-06
EEF1A1P9	1.79181e-12	0.858191	0.654	0.423	6.09952e-08
RPS2P46	2.70816e-21	0.853823	0.941	0.911	9.21886e-17
PPIAP29	1.21533e-12	0.852407	0.76	0.563	4.13709e-08
H3F3AP4	6.37591e-27	0.850881	0.949	0.894	2.17042e-22
RPLP0P6	4.10573e-19	0.850111	0.886	0.79	1.39763e-14
AL122020.1	2.80561e-20	0.846558	0.886	0.845	9.55057e-16
RPS27L	0.0050828	0.841779	0.776	0.606	1
RPL4P4	1.50661e-15	0.838254	0.823	0.702	5.12867e-11
HSP90AB3P	2.20664e-12	0.832936	0.748	0.672	7.51162e-08
RPL13AP5	2.73606e-23	0.83192	0.969	0.928	9.31382e-19
ZBTB20	3.91992e-31	0.829774	0.516	0.302	1.33438e-26
MPC1	1.55634e-19	0.819588	0.638	0.386	5.29795e-15
CMTM7	1.468e-25	0.816855	0.528	0.296	4.99721e-21
ELF3	3.03816e-12	0.813669	0.764	0.652	1.03422e-07
FTLP3	2.11993e-10	0.812984	0.654	0.63	7.21645e-06
CCDC9B	2.57686e-08	0.810433	0.236	0.127	0.000877188
RPSAP58	4.84813e-07	0.806968	0.839	0.836	0.0165035
DSC2	2.64366e-05	0.801829	0.728	0.478	0.899927
MTCO1P53	8.73172e-16	0.798266	0.516	0.148	2.97237e-11
AC108134.2	0.000654595	0.797391	0.13	0.066	1
ABRACL	0.00245541	0.794811	0.76	0.446	1
KRT14	2.99162e-14	0.792594	0.409	0.138	1.01838e-09
RPL10P9	9.04347e-28	0.791011	0.894	0.806	3.07849e-23
LAMTOR2	9.28929e-08	0.785342	0.839	0.721	0.00316217
BCL11A	1.79061e-22	0.785226	0.559	0.345	6.09541e-18
RAB25	0.000109934	0.782565	0.787	0.564	1
DSP	9.27779e-08	0.782273	0.846	0.548	0.00315825
SIX3	2.15785e-24	0.781203	0.571	0.076	7.34553e-20
PGBD5	1.00593e-13	0.775346	0.354	0.043	3.42427e-09
ARID1B	2.58915e-18	0.770288	0.587	0.442	8.81371e-14
HSPA7	0.0478443	0.769732	0.083	0.04	1
PRKX	1.67354e-20	0.768468	0.535	0.268	5.69691e-16
COBL	4.64651e-15	0.767739	0.563	0.204	1.58172e-10
KLK5	1.21877e-16	0.765426	0.535	0.098	4.1488e-12
MT-CO1	7.57176e-06	0.764118	0.98	0.918	0.25775
AC022210.1	1.20931e-23	0.762351	0.665	0.283	4.11662e-19
TMSB4XP1	1.68175e-32	0.761971	0.646	0.109	5.72485e-28
MTRNR2L12	4.18074e-15	0.761654	0.815	0.583	1.42316e-10
GSTP1	4.97199e-32	0.760452	0.87	0.591	1.69252e-27
ZKSCAN1	6.70363e-26	0.758164	0.701	0.544	2.28198e-21
TCEAL9	2.24292e-17	0.753575	0.665	0.39	7.63511e-13
MTCYBP18	1.82097e-12	0.752216	0.567	0.23	6.19878e-08
POTEE	1.54963e-06	0.751336	0.425	0.305	0.0527511
HNRNPA1P10	1.95733e-11	0.746904	0.642	0.59	6.66293e-07
MTR	3.35982e-21	0.744562	0.496	0.278	1.14372e-16
KDM5B	2.37193e-15	0.740654	0.717	0.573	8.07429e-11
RPL14P1	9.37709e-25	0.739077	0.902	0.742	3.19206e-20
PPP2R5A	2.51745e-12	0.739038	0.484	0.329	8.56965e-08
AC018475.1	1.13071e-23	0.738285	0.815	0.645	3.84906e-19
PSMB4	6.92824e-06	0.736456	0.89	0.855	0.235844
KHDC4	4.28494e-10	0.734612	0.535	0.427	1.45864e-05
RPL13AP20	1.11275e-20	0.732663	0.736	0.538	3.78793e-16
EFNA5	3.58179e-06	0.727327	0.575	0.252	0.121928
MTRNR2L8	2.18804e-17	0.726774	0.756	0.416	7.44832e-13
SPEG	5.03475e-18	0.725745	0.382	0.164	1.71388e-13
AC092597.1	3.75789e-18	0.725598	0.61	0.327	1.27922e-13
RPS23	6.96898e-15	0.720821	0.949	0.908	2.37231e-10
RPS4X	4.2095e-17	0.720144	0.965	0.876	1.43296e-12
FLNB	2.38098e-05	0.717307	0.602	0.527	0.81051
CCDC6	2.55463e-12	0.71591	0.516	0.351	8.69623e-08
AC010970.1	1.65251e-18	0.714075	0.472	0.129	5.6253e-14
AC092117.2	0.000475795	0.71219	0.213	0.106	1
AC131235.1	3.52368e-15	0.711002	0.76	0.586	1.1995e-10
NAXE	0.0234044	0.710338	0.78	0.663	1
PLEKHG1	1.49528e-13	0.707245	0.366	0.101	5.09009e-09
COX4I1	7.43436e-07	0.70198	0.957	0.889	0.0253073
AC006483.1	2.44788e-25	0.695718	0.559	0.106	8.33282e-21
ATP5MD	1.54203e-12	0.692441	0.87	0.822	5.24922e-08
DYNLT1	2.81228e-06	0.687751	0.787	0.735	0.0957328
RTL8C	5.79475e-16	0.686211	0.76	0.586	1.97259e-11
AP000769.1	2.23572e-29	0.684296	0.425	0.223	7.61061e-25
DSG1	4.89147e-27	0.682245	0.421	0.027	1.66511e-22
ADM	2.79353e-07	0.682135	0.232	0.165	0.00950946
WDR6	2.56011e-05	0.681064	0.417	0.314	0.871488
SNRPE	1.35054e-05	0.681027	0.815	0.771	0.459737
SCNM1	6.22663e-07	0.681003	0.642	0.502	0.0211961
DSG3	4.06324e-17	0.680407	0.642	0.354	1.38317e-12
PRSS8	0.000316303	0.679497	0.618	0.401	1
ZNF124	1.253e-11	0.677617	0.394	0.193	4.26534e-07
EPHB3	1.18163e-27	0.676455	0.571	0.386	4.0224e-23
ENAH	1.10512e-14	0.673628	0.787	0.591	3.76193e-10
DOCK5	2.5648e-11	0.672495	0.524	0.396	8.73084e-07
PLCD1	1.22404e-06	0.671501	0.386	0.22	0.0416677
NKTR	4.78533e-08	0.671059	0.606	0.508	0.00162897
MRPL24	1.23814e-08	0.670197	0.717	0.594	0.000421476
AC024940.3	2.07539e-21	0.669754	0.516	0.141	7.06484e-17
RPL9P7	7.36038e-16	0.66774	0.776	0.643	2.50555e-11
AC004453.1	2.92109e-16	0.667119	0.878	0.859	9.94369e-12
RPSAP12	2.88884e-11	0.664905	0.642	0.388	9.83391e-07
NRP1	7.65985e-07	0.661289	0.339	0.114	0.0260749
TP53BP2	1.33644e-13	0.659167	0.512	0.332	4.54936e-09
HES1	6.8965e-18	0.658119	0.709	0.528	2.34764e-13
MAGI1	6.56528e-10	0.658062	0.362	0.163	2.23489e-05
MTND2P28	9.29108e-07	0.65495	0.921	0.842	0.0316278
RPS7P11	9.90476e-19	0.653151	0.504	0.148	3.37168e-14
PPIAP31	1.82075e-11	0.65307	0.618	0.393	6.19801e-07
RPSAP17	1.52892e-15	0.652979	0.508	0.148	5.20459e-11
RPL39	2.35416e-36	0.651825	0.961	0.895	8.01379e-32
EIF4A2	4.65609e-05	0.646282	0.709	0.574	1
NISCH	4.61816e-09	0.646089	0.323	0.22	0.000157207
LONP2	5.53404e-10	0.642412	0.626	0.504	1.88384e-05
GSTA1	3.49055e-12	0.64125	0.185	0.006	1.18822e-07
AL590139.1	1.24463e-19	0.640542	0.65	0.282	4.23684e-15
DYRK3	8.61056e-06	0.640275	0.346	0.176	0.293112
PPIAP22	1.26273e-15	0.639305	0.85	0.868	4.29847e-11
AL450405.1	1.69648e-34	0.637832	0.921	0.824	5.775e-30
TIAL1	1.85969e-10	0.635782	0.559	0.419	6.33058e-06
RPL31	1.93002e-16	0.633564	0.988	0.948	6.56999e-12
UFC1	2.58127e-06	0.62845	0.803	0.668	0.0878691
CHKA	1.19445e-12	0.627934	0.484	0.294	4.06602e-08
RPL24	3.7345e-17	0.626954	0.957	0.922	1.27126e-12
RPL6P27	1.90019e-21	0.626443	0.866	0.796	6.46842e-17
RPL7P32	1.42158e-17	0.625148	0.622	0.348	4.83922e-13
AC016739.1	2.54882e-15	0.624771	0.748	0.663	8.67645e-11
SPATS2L	2.60941e-08	0.62229	0.575	0.291	0.000888271
HSPD1P1	1.71978e-08	0.621899	0.602	0.505	0.000585431
ZNHIT1	4.4053e-15	0.621266	0.732	0.656	1.49961e-10
FDFT1	0.00146	0.617993	0.677	0.521	1
ARL4C	7.38434e-16	0.617751	0.488	0.154	2.5137e-11
IP6K2	4.36858e-13	0.617322	0.614	0.54	1.48711e-08
AL355802.1	4.43147e-22	0.617273	0.76	0.483	1.50852e-17
GUCY1A1	7.60276e-08	0.61495	0.409	0.132	0.00258806
MGST1	5.62548e-08	0.614713	0.854	0.704	0.00191497
HSP90AA2P	5.24584e-12	0.614031	0.772	0.683	1.78574e-07
NDUFB4	7.34316e-06	0.613742	0.874	0.845	0.249969
MFGE8	2.15038e-34	0.609774	0.803	0.54	7.3201e-30
ARMCX6	1.40702e-09	0.609404	0.453	0.235	4.78963e-05
FAHD2A	1.38394e-11	0.609292	0.461	0.305	4.71106e-07
CASK	2.93872e-09	0.606226	0.484	0.245	0.000100037
PTMAP5	1.32556e-17	0.604762	0.843	0.796	4.51234e-13
CAPN1	0.000938674	0.603389	0.476	0.404	1
AC008038.1	9.40197e-14	0.602368	0.846	0.822	3.20052e-09
YEATS2	6.67229e-12	0.602047	0.354	0.201	2.27131e-07
C1orf56	1.11687e-08	0.601569	0.48	0.314	0.000380195
RPL7AP6	2.5833e-18	0.598879	0.906	0.845	8.79382e-14
RPL3P7	2.15161e-18	0.598524	0.587	0.262	7.32428e-14
COTL1	4.18366e-19	0.598265	0.677	0.416	1.42416e-14
CREG1	0.000474291	0.597002	0.528	0.376	1
CALB2	2.38465e-14	0.5968	0.531	0.129	8.11758e-10
NDUFA1	5.73445e-12	0.596256	0.882	0.852	1.95207e-07
RPL12	8.12978e-31	0.594781	0.992	0.947	2.76746e-26
HEY2	3.42226e-16	0.592479	0.413	0.088	1.16497e-11
NACA	5.38294e-08	0.592088	0.945	0.863	0.00183241
MPZL1	1.21477e-15	0.591174	0.705	0.518	4.13519e-11
RPL24P4	7.7411e-17	0.590833	0.748	0.557	2.63515e-12
RPSAP54	5.50404e-09	0.58999	0.587	0.286	0.000187363
MT-ND4	0.000136625	0.588527	0.965	0.898	1
RPL14	1.04563e-13	0.587752	0.972	0.885	3.55943e-09
AC022784.1	2.85339e-66	0.587502	0.606	0.063	9.71324e-62
OBSL1	5.07811e-29	0.586344	0.484	0.235	1.72864e-24
RIT1	8.90427e-09	0.585468	0.614	0.44	0.00030311
RBM8A	0.00785648	0.584912	0.776	0.758	1
OCIAD2	0.00509181	0.584004	0.764	0.619	1
PPP1CB	0.00155427	0.583982	0.772	0.742	1
IGFBP5	0.00386661	0.583508	0.126	0.102	1
MTRNR2L2	1.32521e-14	0.582072	0.587	0.21	4.51115e-10
DBI	0.000403278	0.581627	0.886	0.832	1
PLEKHA6	4.06917e-08	0.581414	0.319	0.165	0.00138519
CLDN4	1.55653e-08	0.581288	0.835	0.735	0.000529858
PODXL2	4.75312e-13	0.579842	0.433	0.21	1.61801e-08
CTBP2	6.35195e-11	0.578993	0.622	0.545	2.16227e-06
AC007969.1	8.2005e-13	0.575192	0.87	0.918	2.79153e-08
PCBP4	2.04319e-14	0.574878	0.437	0.212	6.95524e-10
ARSD	1.36569e-05	0.57223	0.496	0.391	0.464894
MRPL55	5.40491e-05	0.568991	0.756	0.663	1
SCGB2A2	1.01181e-06	0.56872	0.406	0.197	0.034443
POGZ	2.45516e-08	0.568181	0.591	0.479	0.000835759
SNHG12	4.97063e-13	0.567089	0.516	0.403	1.69205e-08
SSR2	3.74271e-19	0.566258	0.866	0.719	1.27405e-14
ESRRG	1.58354e-34	0.56561	0.394	0.056	5.39054e-30
AC023157.3	0.00145824	0.564751	0.236	0.137	1
RPS18	2.7495e-19	0.56419	0.992	0.988	9.35957e-15
RAP2B	9.73527e-07	0.563752	0.669	0.452	0.0331398
ZMIZ1	6.98953e-08	0.563084	0.402	0.368	0.00237931
ELF5	1.40297e-26	0.560333	0.646	0.276	4.77586e-22
AL663070.1	3.67049e-25	0.559214	0.531	0.131	1.24947e-20
MARCKSL1	0.000456581	0.558207	0.78	0.715	1
AL080243.2	4.99364e-15	0.555959	0.638	0.626	1.69988e-10
STX6	1.36802e-09	0.555844	0.484	0.317	4.65688e-05
RPS18P9	1.06525e-17	0.555374	0.76	0.754	3.62622e-13
EEF1A1P7	4.13207e-10	0.553283	0.39	0.109	1.4066e-05
RPSAP61	6.05733e-11	0.55282	0.492	0.176	2.06198e-06
RPS2P7	2.49903e-17	0.552709	0.74	0.669	8.50696e-13
FAHD2CP	1.9242e-14	0.552628	0.484	0.22	6.55017e-10
LAMB2	4.1442e-07	0.552214	0.449	0.393	0.0141073
IER5	2.4136e-13	0.548301	0.685	0.465	8.21614e-09
PADI2	0.000118139	0.546491	0.539	0.319	1
RPL7P9	5.48279e-14	0.54617	0.921	0.924	1.8664e-09
EIF3CL	6.01342e-07	0.546076	0.602	0.558	0.0204703
NUTF2	6.85065e-08	0.545244	0.693	0.55	0.00233203
DARS2	0.00242631	0.544396	0.457	0.39	1
NES	9.28683e-26	0.543993	0.524	0.305	3.16133e-21
ARHGAP29	0.00034652	0.541642	0.492	0.315	1
RPSAP9	4.99387e-10	0.541321	0.575	0.283	1.69996e-05
ZNF462	3.12529e-23	0.540215	0.563	0.327	1.06388e-18
CAVIN3	4.72874e-09	0.539338	0.382	0.311	0.000160971
DUX4L50	1.31316e-08	0.53896	0.35	0.213	0.000447013
SNHG5	4.96317e-18	0.537717	0.815	0.665	1.68951e-13
CX3CL1	1.01348e-13	0.537671	0.346	0.115	3.44998e-09
TUBBP1	3.70468e-09	0.537204	0.535	0.365	0.000126111
MTATP8P2	3.02462e-17	0.536926	0.701	0.331	1.02961e-12
TRAF5	2.20609e-06	0.535281	0.295	0.151	0.0750974
CHI3L1	2.08068e-35	0.534869	0.642	0.242	7.08283e-31
PLXNA3	7.28062e-10	0.533818	0.394	0.233	2.47839e-05
RPL10A	4.18605e-11	0.533482	0.925	0.904	1.42497e-06
RPL23AP65	5.03362e-12	0.533072	0.63	0.458	1.71349e-07
MEX3A	3.72017e-20	0.530401	0.531	0.294	1.26638e-15
ZNF117	4.24484e-12	0.529339	0.287	0.209	1.44499e-07
TFAP2A	6.97787e-09	0.528185	0.673	0.542	0.000237534
GABPB2	2.00588e-05	0.527556	0.433	0.327	0.682822
RPS7	4.10841e-10	0.527392	0.957	0.932	1.39854e-05
PPIAP11	1.14263e-08	0.527165	0.673	0.424	0.000388962
FLAD1	0.00232268	0.525164	0.657	0.54	1
CACYBP	1.18859e-05	0.52509	0.846	0.735	0.404607
FAM228B	3.49899e-05	0.524784	0.201	0.141	1
TRIM2	3.73511e-24	0.524213	0.583	0.394	1.27147e-19
BOLA1	4.42246e-09	0.52408	0.531	0.36	0.000150545
RPL29P12	1.98036e-20	0.522024	0.594	0.26	6.74135e-16
TRIOBP	0.000101762	0.521329	0.508	0.363	1
FAM107A	5.25355e-31	0.520496	0.531	0.168	1.78836e-26
LPP	4.88939e-10	0.520403	0.622	0.471	1.6644e-05
QSOX1	7.50652e-14	0.520319	0.642	0.459	2.55529e-09
MCCC1	2.64083e-08	0.520282	0.374	0.281	0.000898964
OGA	6.90681e-09	0.519603	0.535	0.435	0.000235115
PCAT6	2.59344e-13	0.519601	0.445	0.259	8.82833e-09
PWWP3A	2.41262e-15	0.519449	0.5	0.412	8.21281e-11
NOXA1	1.84164e-09	0.519327	0.441	0.141	6.26911e-05
BEX3	0.0181819	0.519235	0.642	0.597	1
LPIN3	2.65714e-07	0.519151	0.421	0.283	0.00904518
AC010343.1	7.54015e-14	0.518511	0.665	0.588	2.56674e-09
PABPC4	6.19126e-15	0.518092	0.512	0.423	2.10757e-10
NAA10	7.48673e-09	0.516884	0.736	0.584	0.000254856
LYPLAL1	2.1152e-10	0.515347	0.543	0.364	7.20034e-06
EIF3C	0.00399315	0.51396	0.646	0.643	1
RPS7P10	1.28849e-20	0.513654	0.606	0.278	4.38614e-16
CD47	3.75665e-05	0.513218	0.657	0.473	1
ARHGEF10L	4.83174e-06	0.511544	0.295	0.128	0.164477
TOR1AIP2	0.0050744	0.511476	0.681	0.642	1
TAF1D	0.00040024	0.511296	0.504	0.483	1
CLDN3	4.7562e-05	0.510943	0.858	0.588	1
DENND5B-AS1	0.00167445	0.510889	0.098	0.085	1
RPL3P4	3.05642e-19	0.510469	0.874	0.868	1.04044e-14
YWHAE	0.0235586	0.51027	0.78	0.741	1
ADAR	0.000396485	0.510147	0.602	0.586	1
IQGAP3	0.0298324	0.509257	0.252	0.167	1
IRF2BP2	2.67051e-19	0.508769	0.787	0.637	9.0907e-15
PRRC2C	1.99389e-15	0.506448	0.878	0.699	6.7874e-11
MAD2L2	5.05281e-05	0.506364	0.508	0.39	1
MEAK7	5.5197e-10	0.506343	0.433	0.273	1.87896e-05
IRAK1	4.43047e-07	0.505998	0.528	0.426	0.0150818
SOX10	1.72598e-18	0.505658	0.496	0.361	5.87542e-14
SETD2	7.04266e-05	0.505195	0.378	0.34	1
HMBOX1	2.17256e-10	0.504603	0.323	0.158	7.39561e-06
DBNDD1	0.00181861	0.503653	0.441	0.269	1
FZD8	3.51319e-26	0.501201	0.476	0.069	1.19592e-21
TFF1	2.65703e-14	-4.9046	0.024	0.259	9.0448e-10
AGR2	6.28983e-23	-3.82231	0.008	0.286	2.14112e-18
TFF3	1.96073e-19	-3.39936	0.028	0.276	6.67454e-15
MUCL1	3.72056e-11	-3.04797	0.012	0.266	1.26652e-06
SLC39A6	3.18573e-41	-2.99187	0.35	0.627	1.08445e-36
COL9A3	1.63942e-10	-2.97326	0.059	0.377	5.58074e-06
CST3	6.58819e-61	-2.74373	0.126	0.778	2.24269e-56
CRIP2	2.12023e-28	-2.71405	0.567	0.83	7.21748e-24
NR4A1	5.02869e-14	-2.57421	0.201	0.433	1.71182e-09
CEBPD	9.35129e-12	-2.3246	0.409	0.501	3.18327e-07
SYNGR2	1.2393e-71	-2.31979	0.504	0.774	4.21871e-67
COX6C	3.44795e-60	-2.31516	0.886	0.957	1.17372e-55
HSPB1	1.14612e-113	-2.17073	0.598	0.961	3.90152e-109
BGN	0.000102504	-2.16176	0.008	0.36	1
CRIP1	1.08703e-64	-2.15028	0.346	0.873	3.70037e-60
IFITM1	0.0001593	-2.14335	0.039	0.476	1
RPN2	2.77321e-18	-2.13363	0.476	0.728	9.4403e-14
INTS1	0.00544025	-2.09312	0.24	0.492	1
COMP	2.66224e-13	-2.05809	0.008	0.273	9.06253e-09
CDKN2A	5.69399e-28	-2.028	0.059	0.469	1.93829e-23
SDC2	3.7873e-21	-1.98771	0.189	0.465	1.28923e-16
BST2	1.76853e-13	-1.90914	0.016	0.511	6.02024e-09
XBP1	1.35611e-20	-1.87438	0.52	0.696	4.61632e-16
SCGB3A1	5.13566e-08	-1.86763	0.311	0.235	0.00174823
SPINT2	2.11784e-62	-1.85331	0.665	0.84	7.20934e-58
SDR16C5	3.9017e-06	-1.79425	0	0.275	0.132818
TUBA1B	7.81247e-35	-1.79015	0.571	0.711	2.65944e-30
IFITM3	1.10644e-07	-1.76994	0.39	0.633	0.00376643
CXCL2	0.000671802	-1.74954	0.083	0.174	1
FBXO32	0.010305	-1.74854	0.291	0.548	1
SDCBP	5.09133e-09	-1.72126	0.469	0.545	0.000173314
CAPS	2.36593e-23	-1.69998	0.244	0.6	8.05388e-19
TMED3	1.75145e-08	-1.69659	0.539	0.729	0.00059621
CYBA	4.20669e-26	-1.69414	0.024	0.564	1.432e-21
IGFBP2	1.51913e-60	-1.66488	0.165	0.469	5.17126e-56
CFD	6.3129e-14	-1.65372	0.031	0.423	2.14897e-09
MSLN	4.01481e-09	-1.65327	0.386	0.475	0.000136668
KRT19	2.98355e-16	-1.63983	0.898	0.917	1.01563e-11
CCN2	7.4508e-06	-1.63854	0.11	0.258	0.253633
NAPRT	3.68131e-53	-1.63144	0.008	0.46	1.25316e-48
KRT18	2.35545e-13	-1.62679	0.854	0.777	8.01817e-09
ERGIC3	9.46111e-18	-1.61788	0.547	0.683	3.22066e-13
TMED9	8.55499e-34	-1.61229	0.535	0.78	2.91221e-29
HLA-C	2.92523e-34	-1.59376	0.37	0.632	9.95777e-30
ECM1	5.32195e-30	-1.59177	0.012	0.135	1.81164e-25
TIMP1	0.045868	-1.58893	0.362	0.528	1
APOD	9.43963e-17	-1.58216	0.028	0.255	3.21334e-12
NPW	3.42484e-19	-1.57368	0.055	0.599	1.16585e-14
TECR	1.98615e-32	-1.56068	0.594	0.784	6.76105e-28
GGH	1.4203e-05	-1.54789	0.299	0.492	0.483483
LMAN2	5.43122e-31	-1.53935	0.445	0.711	1.84884e-26
ASS1	6.23254e-08	-1.52811	0.425	0.675	0.00212162
TRAM1	1.45792e-06	-1.52745	0.516	0.616	0.0496289
CYC1	4.20435e-37	-1.52031	0.685	0.837	1.4312e-32
TMEM59	6.418e-19	-1.51513	0.508	0.735	2.18475e-14
EID1	3.5357e-77	-1.50202	0.012	0.519	1.20359e-72
CYB5A	8.56735e-50	-1.49127	0.122	0.521	2.91641e-45
TRIB1	5.3108e-10	-1.48166	0.205	0.381	1.80785e-05
TPI1	1.03601e-23	-1.48015	0.846	0.868	3.52669e-19
PUF60	5.02586e-27	-1.47603	0.563	0.76	1.71085e-22
GPAA1	2.65802e-25	-1.47252	0.488	0.721	9.04817e-21
LAPTM4B	5.09499e-06	-1.47201	0.484	0.637	0.173439
STARD10	5.39891e-24	-1.47047	0.272	0.588	1.83784e-19
SCRG1	1.56265e-22	-1.44415	0.331	0.391	5.31943e-18
A2M	1.21757e-08	-1.44045	0.008	0.135	0.000414474
P4HB	1.28603e-13	-1.43898	0.654	0.773	4.37779e-09
EMP2	1.38928e-24	-1.40932	0.425	0.753	4.72924e-20
MOXD1	0.00473466	-1.40512	0.016	0.275	1
FCGRT	2.56657e-24	-1.40347	0.012	0.492	8.73685e-20
MFSD3	7.39175e-16	-1.40274	0.209	0.57	2.51623e-11
PIGT	3.18759e-18	-1.37452	0.236	0.558	1.08509e-13
GNAS	0.0013211	-1.36013	0.894	0.922	1
MMP7	8.39404e-15	-1.3568	0.02	0.22	2.85741e-10
KRT8	7.31646e-20	-1.35145	0.917	0.902	2.4906e-15
CCT5	5.1105e-28	-1.34303	0.5	0.701	1.73967e-23
IGFBP7	0.0130371	-1.33863	0.232	0.367	1
AARD	2.79333e-23	-1.33486	0.819	0.596	9.50876e-19
LYPLA1	8.50016e-09	-1.32878	0.37	0.607	0.000289354
SLC16A3	3.45564e-18	-1.3276	0.11	0.502	1.17634e-13
PLAUR	1.92004e-14	-1.32656	0.087	0.282	6.53602e-10
CD9	5.54609e-21	-1.32226	0.673	0.794	1.88794e-16
PDXK	1.32712e-15	-1.32183	0.327	0.599	4.51763e-11
SLPI	6.96092e-06	-1.32149	0.217	0.56	0.236957
LYPD3	7.26263e-24	-1.31795	0.315	0.429	2.47227e-19
SDC4	7.25851e-14	-1.31673	0.382	0.75	2.47087e-09
STOM	2.40704e-27	-1.31306	0.161	0.521	8.19379e-23
FBP1	8.01646e-30	-1.31224	0.047	0.23	2.72888e-25
EEF1D	1.37877e-28	-1.3086	0.622	0.837	4.69346e-24
MIA	7.08997e-07	-1.30746	0.091	0.436	0.024135
HM13	5.70436e-15	-1.28633	0.378	0.66	1.94182e-10
ATP6V1G1	2.29505e-23	-1.28244	0.764	0.847	7.81258e-19
TMEM205	2.92739e-27	-1.28117	0.303	0.633	9.96511e-23
SPHK1	8.0226e-17	-1.28087	0.35	0.386	2.73097e-12
CD63	1.13071e-14	-1.2775	0.803	0.86	3.84904e-10
TSPAN4	6.27713e-07	-1.27697	0.071	0.443	0.021368
CD59	0.00186171	-1.27133	0.591	0.678	1
TK1	6.50442e-07	-1.264	0.201	0.321	0.0221417
TSTA3	7.30768e-29	-1.25391	0.555	0.701	2.48761e-24
ERRFI1	1.30467e-06	-1.24087	0.209	0.406	0.0444122
HAPLN1	5.18419e-07	-1.23963	0	0.301	0.0176475
GPX4	4.90759e-12	-1.23246	0.835	0.888	1.67059e-07
ACTN4	1.63329e-12	-1.22843	0.39	0.642	5.5599e-08
RCN3	6.97476e-06	-1.22515	0.008	0.377	0.237428
DEGS2	2.34615e-30	-1.21996	0.024	0.292	7.98652e-26
PSMC5	2.53938e-23	-1.21684	0.394	0.63	8.64429e-19
ATP6V0B	3.25626e-34	-1.21533	0.61	0.777	1.10846e-29
ASPH	1.2174e-18	-1.21275	0.547	0.512	4.14416e-14
SUSD2	5.76051e-22	-1.2097	0.008	0.229	1.96094e-17
MRPL13	4.16481e-27	-1.20542	0.531	0.748	1.41774e-22
ATP6AP1	8.81508e-16	-1.20501	0.555	0.732	3.00074e-11
TMBIM6	4.17471e-33	-1.20267	0.764	0.823	1.42111e-28
SPDEF	4.54307e-09	-1.19905	0.26	0.433	0.000154651
PRKDC	0.00558893	-1.19843	0.571	0.645	1
YWHAZ	1.48429e-10	-1.19583	0.902	0.929	5.05266e-06
AUP1	5.73381e-22	-1.19323	0.413	0.632	1.95185e-17
P4HA1	0.0173326	-1.19154	0.22	0.482	1
KDELR1	1.35527e-21	-1.19053	0.394	0.678	4.61346e-17
NUDT16L1	1.90996e-14	-1.18712	0.232	0.475	6.5017e-10
MZB1	2.14734e-28	-1.17772	0.008	0.196	7.30975e-24
BMPR1B	8.68979e-26	-1.16822	0.004	0.46	2.95809e-21
EIF3K	4.80239e-07	-1.16646	0.449	0.704	0.0163478
APMAP	0.000173224	-1.16045	0.366	0.624	1
MAF1	3.83233e-19	-1.14956	0.417	0.653	1.30456e-14
KLK7	3.66325e-12	-1.14256	0.126	0.099	1.24701e-07
PPP1CA	6.84831e-29	-1.14118	0.508	0.679	2.33123e-24
MFAP2	2.52069e-05	-1.13946	0.087	0.41	0.858069
RDH10	1.60096e-09	-1.13883	0.154	0.378	5.44983e-05
HLA-A	5.29446e-09	-1.13702	0.142	0.535	0.000180229
SRSF9	5.72617e-42	-1.13519	0.535	0.763	1.94924e-37
TSPAN13	4.29786e-23	-1.13504	0.256	0.653	1.46304e-18
MLPH	8.3131e-17	-1.12966	0.047	0.246	2.82986e-12
YBX3	2.98588e-24	-1.12312	0.504	0.597	1.01642e-19
SHARPIN	3.79561e-30	-1.12018	0.504	0.676	1.29206e-25
TMED10	6.1967e-14	-1.11897	0.492	0.642	2.10942e-09
SQLE	6.98037e-10	-1.11103	0.457	0.63	2.37619e-05
ATP5F1A	4.5794e-28	-1.11031	0.606	0.721	1.55887e-23
RABAC1	6.12262e-13	-1.11028	0.492	0.692	2.0842e-08
SERPINI1	9.57718e-41	-1.10869	0	0.255	3.26017e-36
DHRS3	0.00392759	-1.10475	0.13	0.394	1
QPCT	1.7989e-17	-1.10407	0	0.34	6.12365e-13
CTHRC1	1.61594e-08	-1.10079	0.039	0.39	0.000550083
SNRPB	1.26504e-21	-1.0999	0.713	0.816	4.30633e-17
COPE	5.47377e-26	-1.0972	0.689	0.8	1.86333e-21
EIF4A3	7.41539e-15	-1.09693	0.476	0.639	2.52427e-10
RPL8	3.05979e-06	-1.09542	0.976	0.974	0.104158
EIF3H	3.37852e-14	-1.09149	0.654	0.799	1.15008e-09
TMCO1	2.62964e-22	-1.08808	0.469	0.714	8.95156e-18
NDUFB9	4.77338e-34	-1.08388	0.799	0.909	1.62491e-29
TSPYL1	2.91857e-33	-1.07596	0.386	0.646	9.93512e-29
MAL2	8.13803e-29	-1.07436	0.185	0.581	2.77027e-24
AGR3	1.42955e-25	-1.07375	0.004	0.229	4.86632e-21
RPL30	0.033907	-1.07165	0.961	0.974	1
PPT1	1.31906e-06	-1.06654	0.22	0.512	0.044902
PAM	0.000103374	-1.06391	0.236	0.409	1
MUC2	9.21218e-05	-1.0632	0	0.098	1
TUFM	2.501e-31	-1.06221	0.657	0.728	8.51364e-27
ATP5F1B	5.62161e-32	-1.06057	0.709	0.794	1.91365e-27
RCAN1	4.15647e-13	-1.06016	0.169	0.374	1.41491e-08
YWHAB	1.38653e-15	-1.05903	0.748	0.872	4.71988e-11
CYP27A1	5.71475e-10	-1.05665	0.063	0.351	1.94536e-05
KLF10	0.00151136	-1.05343	0.177	0.394	1
RTF2	4.60872e-22	-1.05202	0.374	0.655	1.56885e-17
CXCL1	1.70221e-08	-1.04683	0.012	0.109	0.000579451
TMX2	9.57546e-21	-1.04582	0.236	0.527	3.25958e-16
UCP2	4.96789e-23	-1.04354	0.063	0.341	1.69112e-18
LDHA	4.16682e-15	-1.04259	0.713	0.788	1.41843e-10
TNNT1	2.24936e-30	-1.04199	0.035	0.565	7.65704e-26
CLDN10	7.37488e-19	-1.04187	0	0.239	2.51048e-14
SNORC	2.03927e-62	-1.03955	0.291	0.194	6.94188e-58
CCDC47	3.36528e-06	-1.03766	0.374	0.597	0.114557
COL9A2	0.000116068	-1.03642	0.016	0.318	1
ALDOA	2.99145e-29	-1.03565	0.748	0.921	1.01832e-24
ITM2B	9.92216e-13	-1.03202	0.626	0.714	3.3776e-08
ELANE	6.09778e-17	-1.02796	0.004	0.194	2.07574e-12
ITM2C	1.72503e-17	-1.02605	0.343	0.404	5.87216e-13
CCT2	4.93952e-35	-1.02206	0.437	0.649	1.68146e-30
FTH1	2.98146e-18	-1.01979	0.811	0.934	1.01492e-13
HMGN2	4.57502e-17	-1.01878	0.736	0.832	1.55738e-12
LAPTM4A	2.31825e-12	-1.01151	0.677	0.77	7.89156e-08
PLPP5	0.0156714	-1.00286	0.394	0.496	1
SELENOF	6.55752e-13	-1.00118	0.409	0.656	2.23224e-08
SERINC3	2.53222e-11	-0.998845	0.327	0.58	8.61993e-07
RAB31	2.40226e-50	-0.998512	0	0.285	8.17755e-46
SELENOT	1.67777e-17	-0.990022	0.409	0.57	5.7113e-13
ATP1B3	7.14708e-16	-0.989952	0.394	0.557	2.43294e-11
GJA1	1.63409e-26	-0.978439	0	0.388	5.56261e-22
CHPT1	8.24683e-12	-0.976566	0.169	0.473	2.8073e-07
SMIM14	3.40125e-18	-0.976565	0.339	0.614	1.15782e-13
DCAF13	1.0471e-07	-0.975978	0.476	0.601	0.00356445
PKIB	1.71437e-51	-0.974984	0.071	0.445	5.83588e-47
EXOSC4	4.24887e-12	-0.974562	0.524	0.668	1.44636e-07
GSTM3	1.57702e-30	-0.97455	0.091	0.384	5.36835e-26
SERF2	1.73755e-08	-0.973682	0.961	0.978	0.000591481
SLC7A8	1.12837e-26	-0.972433	0.016	0.212	3.84108e-22
RUVBL2	3.56261e-18	-0.971857	0.441	0.61	1.21275e-13
ACAN	3.84896e-37	-0.971565	0.047	0.147	1.31023e-32
LSR	6.97341e-10	-0.970256	0.512	0.606	2.37382e-05
BHLHE40	3.03251e-05	-0.969708	0.236	0.436	1
S100A14	8.30746e-14	-0.967019	0.602	0.581	2.82794e-09
CANX	9.0911e-08	-0.966338	0.508	0.642	0.0030947
CFL1	3.55944e-54	-0.963935	0.906	0.931	1.21167e-49
CLU	1.42797e-06	-0.951432	0.492	0.571	0.0486096
CCT8	8.2681e-16	-0.950251	0.504	0.683	2.81454e-11
PHB	8.06858e-28	-0.949467	0.563	0.646	2.74663e-23
ELP2	3.34455e-12	-0.947804	0.299	0.496	1.13852e-07
MT2A	6.3475e-16	-0.946636	0.268	0.568	2.16075e-11
LY6K	1.48655e-28	-0.945323	0.008	0.391	5.06038e-24
MXRA8	0.00513016	-0.935032	0.008	0.223	1
WDR34	8.87162e-14	-0.933596	0.417	0.594	3.01999e-09
VPS28	9.03936e-28	-0.930968	0.709	0.757	3.07709e-23
LY6D	5.48093e-32	-0.928982	0.035	0.153	1.86576e-27
MTDH	7.60837e-16	-0.928698	0.764	0.777	2.58997e-11
CLIC3	1.97874e-33	-0.928447	0.016	0.39	6.73584e-29
SOCS3	0.0119346	-0.925383	0.004	0.233	1
KPNA2	8.20984e-10	-0.923356	0.374	0.528	2.79471e-05
TSPAN3	2.35813e-08	-0.922166	0.303	0.527	0.000802732
FBLN5	3.83626e-15	-0.921157	0.008	0.193	1.3059e-10
GRB2	1.13182e-27	-0.921091	0.461	0.643	3.85283e-23
HSPA2	4.68541e-12	-0.920231	0.091	0.281	1.59496e-07
BOP1	7.68367e-06	-0.918905	0.429	0.524	0.26156
PCMT1	7.30423e-21	-0.918465	0.535	0.646	2.48643e-16
MAGED2	1.38235e-11	-0.91145	0.606	0.613	4.70566e-07
KRT5	3.25575e-26	-0.907823	0.004	0.347	1.10829e-21
IDH3B	4.24427e-09	-0.905599	0.315	0.547	0.000144479
TMEM230	2.79489e-12	-0.904987	0.386	0.594	9.51408e-08
CENPX	5.32336e-18	-0.904243	0.406	0.681	1.81212e-13
HIST1H2BK	3.76765e-19	-0.903515	0.343	0.685	1.28255e-14
AURKAIP1	4.34057e-24	-0.902681	0.594	0.748	1.47757e-19
PSME1	2.55343e-14	-0.899049	0.425	0.681	8.69212e-10
HEXA	1.05849e-07	-0.8966	0.157	0.449	0.00360319
HSF1	3.73038e-08	-0.895849	0.346	0.62	0.00126986
ANKRD30A	0.000460947	-0.89242	0.012	0.155	1
BUD23	6.88285e-07	-0.891047	0.567	0.699	0.0234299
SLC9A3R2	1.18325e-07	-0.890451	0.256	0.6	0.00402789
POLR2K	8.7407e-25	-0.886164	0.591	0.737	2.97542e-20
BLVRA	8.1446e-16	-0.882927	0.228	0.367	2.7725e-11
ELN	0.00425442	-0.880536	0.256	0.201	1
RAN	7.6571e-33	-0.879993	0.705	0.791	2.60655e-28
MYDGF	1.90249e-06	-0.878968	0.571	0.711	0.0647628
TMEM70	1.25658e-09	-0.878262	0.327	0.537	4.27752e-05
HNRNPA2B1	3.03069e-23	-0.87761	0.803	0.813	1.03168e-18
CAVIN1	0.0194557	-0.876907	0.106	0.447	1
MT-ND1	2.82165e-11	-0.875512	0.929	0.892	9.60516e-07
BIRC5	1.02613e-11	-0.873873	0.264	0.363	3.49305e-07
COMT	4.54382e-08	-0.872559	0.732	0.763	0.00154676
DERL1	3.05085e-15	-0.8638	0.295	0.542	1.03854e-10
NUCB2	1.51274e-21	-0.862857	0.327	0.545	5.14952e-17
CDC123	2.95651e-13	-0.862502	0.433	0.555	1.00643e-08
MYADM	6.9837e-11	-0.861282	0.469	0.612	2.37732e-06
ANXA5	0.000127733	-0.859509	0.614	0.698	1
ALDH2	3.75906e-22	-0.858441	0.063	0.344	1.27962e-17
MLF2	8.25558e-05	-0.856156	0.512	0.701	1
MRPS7	4.97561e-21	-0.855743	0.39	0.576	1.69375e-16
HMGN1	5.95e-33	-0.853822	0.78	0.885	2.02544e-28
SLC9A3R1	3.19236e-20	-0.852764	0.484	0.62	1.08671e-15
TMEM106C	4.08622e-15	-0.852345	0.346	0.458	1.39099e-10
DUT	5.94616e-11	-0.851721	0.445	0.635	2.02413e-06
UQCRFS1	2.61684e-28	-0.851433	0.425	0.587	8.90799e-24
PTX3	3.04644e-09	-0.849296	0.024	0.269	0.000103704
FKBP10	2.61738e-09	-0.846233	0.016	0.387	8.90981e-05
ECI2	1.84643e-27	-0.841948	0.055	0.39	6.28543e-23
PTOV1	2.78692e-07	-0.841487	0.508	0.646	0.00948696
P4HTM	1.80313e-29	-0.841175	0.028	0.259	6.13803e-25
PRMT1	1.83026e-15	-0.841102	0.457	0.66	6.23039e-11
CCN1	0.000600599	-0.840215	0.327	0.327	1
H2AFJ	0.00443034	-0.838954	0.606	0.679	1
KIAA1324	0.00305677	-0.836858	0.205	0.436	1
MDFI	0.0080661	-0.835041	0.154	0.422	1
ADRM1	1.29197e-12	-0.833926	0.535	0.683	4.39798e-08
ACTG1	5.68547e-17	-0.830106	0.972	0.937	1.93539e-12
COL11A2	0.000431855	-0.8297	0.004	0.147	1
DCXR	5.8599e-12	-0.825036	0.571	0.709	1.99477e-07
NANS	1.75523e-11	-0.823792	0.508	0.583	5.97499e-07
ST3GAL1	2.30135e-09	-0.823618	0.094	0.413	7.83404e-05
PHPT1	0.00393549	-0.822125	0.661	0.819	1
RHBDD2	2.03335e-09	-0.820874	0.402	0.599	6.92173e-05
EIF6	2.27066e-14	-0.820841	0.571	0.639	7.72954e-10
SERBP1	2.4528e-07	-0.82003	0.622	0.705	0.00834958
DHRS7	1.48335e-07	-0.819545	0.433	0.57	0.00504947
INTS11	6.32214e-07	-0.819452	0.323	0.509	0.0215212
UBE2S	4.824e-11	-0.818375	0.531	0.666	1.64214e-06
GSDMD	4.99033e-25	-0.817631	0.063	0.396	1.69876e-20
SH3BGRL	5.8461e-24	-0.81745	0.339	0.463	1.99007e-19
MARCKS	4.79506e-35	-0.816778	0.335	0.538	1.63229e-30
SOD2	0.03526	-0.814784	0.394	0.445	1
IDH2	2.72223e-19	-0.811683	0.701	0.672	9.26676e-15
FAM49B	6.22014e-13	-0.811531	0.465	0.666	2.1174e-08
PYGB	0.000509749	-0.810963	0.189	0.504	1
PSMD8	5.42084e-23	-0.81077	0.583	0.712	1.84531e-18
CKB	1.03121e-18	-0.810685	0.437	0.532	3.51034e-14
CHRAC1	4.71247e-14	-0.808188	0.268	0.604	1.60417e-09
ECHS1	4.74452e-23	-0.807737	0.535	0.636	1.61508e-18
SRP72	1.40867e-13	-0.807143	0.492	0.622	4.79527e-09
SIVA1	0.00271371	-0.804972	0.543	0.692	1
SSU72	8.56727e-14	-0.804907	0.602	0.666	2.91639e-09
GTF3A	4.62506e-20	-0.804793	0.591	0.642	1.57442e-15
TMEM54	1.96573e-05	-0.803478	0.421	0.593	0.669155
SERPINA5	0.00577416	-0.801715	0.02	0.194	1
TMEM179B	0.00516005	-0.801034	0.394	0.573	1
HLA-B	2.10224e-08	-0.798328	0.327	0.416	0.000715623
ANXA9	1.44446e-07	-0.796856	0.063	0.158	0.00491708
CYP24A1	1.02562e-17	-0.795585	0	0.183	3.4913e-13
DLX5	7.64949e-18	-0.794568	0	0.321	2.60396e-13
MDH1	6.7431e-20	-0.794251	0.638	0.675	2.29542e-15
UCHL1	3.21577e-15	-0.793144	0.071	0.25	1.09468e-10
TFDP1	2.09737e-11	-0.788863	0.303	0.517	7.13966e-07
IFI6	2.49257e-19	-0.787862	0.024	0.403	8.48496e-15
GPS1	5.9049e-09	-0.7849	0.327	0.551	0.000201009
H3F3B	1.63044e-22	-0.784721	0.917	0.891	5.55017e-18
ARFIP2	1.97239e-09	-0.783982	0.201	0.401	6.71422e-05
SLC25A39	2.11386e-18	-0.783579	0.575	0.626	7.19578e-14
HSP90B1	0.00219285	-0.78331	0.827	0.778	1
CPQ	0.000242576	-0.781456	0.362	0.344	1
IMPA2	1.85079e-07	-0.780709	0.146	0.419	0.00630029
PYCARD	1.29097e-08	-0.780482	0.224	0.443	0.000439459
USP22	0.000738427	-0.778075	0.539	0.629	1
CRLF1	0.000213273	-0.777238	0.059	0.321	1
RAB34	0.00367559	-0.776831	0.236	0.488	1
G3BP1	3.8917e-07	-0.776827	0.484	0.639	0.0132477
CA8	5.5756e-22	-0.775437	0.024	0.272	1.89799e-17
NECTIN2	2.21134e-13	-0.775171	0.346	0.6	7.52761e-09
RACK1	9.36227e-11	-0.772932	0.965	0.914	3.18701e-06
SNAI2	1.15423e-12	-0.770314	0.031	0.18	3.92912e-08
TRIM29	5.70492e-12	-0.769133	0.232	0.39	1.94201e-07
AURKA	2.16213e-11	-0.767132	0.091	0.259	7.3601e-07
ECI1	5.208e-13	-0.76686	0.484	0.617	1.77285e-08
PRELID3B	3.02822e-08	-0.766013	0.429	0.686	0.00103084
ATP5PB	2.82718e-17	-0.765863	0.606	0.672	9.624e-13
ISYNA1	8.90124e-10	-0.76373	0.366	0.581	3.03007e-05
PAICS	6.27919e-10	-0.763316	0.48	0.61	2.1375e-05
SLC38A1	6.5677e-08	-0.762774	0.413	0.46	0.00223571
FN1	0.022229	-0.762342	0.161	0.232	1
PGK1	2.49288e-11	-0.761848	0.713	0.747	8.48601e-07
TMBIM4	9.30459e-18	-0.761827	0.445	0.578	3.16738e-13
SLC25A11	2.98736e-11	-0.761625	0.252	0.459	1.01693e-06
KIF5B	1.2601e-18	-0.758007	0.669	0.714	4.28952e-14
HIST1H1C	2.54034e-11	-0.757758	0.504	0.655	8.64758e-07
PSMB5	1.63408e-23	-0.756069	0.646	0.721	5.56256e-19
YIF1B	3.71447e-10	-0.755406	0.339	0.534	1.26444e-05
SLC44A2	0.01509	-0.75331	0.437	0.61	1
MDH2	1.47272e-19	-0.752848	0.669	0.765	5.01327e-15
COMMD5	8.32829e-15	-0.750788	0.358	0.515	2.83503e-10
PAXX	3.39133e-08	-0.750714	0.386	0.6	0.00115444
NUDT14	0.000380032	-0.748808	0.118	0.351	1
CDC37	1.98854e-11	-0.748	0.457	0.635	6.7692e-07
PSMD2	1.21107e-10	-0.747579	0.508	0.591	4.12261e-06
PRDX3	3.63144e-17	-0.747531	0.516	0.655	1.23618e-12
SLC39A11	3.22499e-10	-0.746676	0.346	0.488	1.09782e-05
BRK1	5.78901e-25	-0.746463	0.72	0.784	1.97064e-20
MRPL37	4.43203e-09	-0.743352	0.374	0.521	0.000150871
PPIC	0.001676	-0.743164	0.295	0.498	1
TM9SF2	6.69405e-06	-0.740979	0.437	0.643	0.227872
HNRNPM	0.0004527	-0.739577	0.492	0.652	1
EMC7	3.424e-09	-0.73949	0.209	0.485	0.000116556
PGM1	3.48234e-05	-0.738368	0.122	0.435	1
ARRDC1	4.1113e-10	-0.738225	0.362	0.458	1.39953e-05
F12	8.01512e-07	-0.737875	0.181	0.424	0.0272843
B2M	6.4987e-05	-0.737325	0.681	0.777	1
PRNP	1.74748e-09	-0.736425	0.295	0.42	5.94859e-05
COPS4	1.22578e-13	-0.736364	0.193	0.449	4.17268e-09
NDUFS2	3.38409e-14	-0.735826	0.531	0.629	1.15198e-09
MORF4L1	1.17864e-05	-0.734506	0.587	0.765	0.401219
AP1M2	8.10147e-10	-0.732885	0.417	0.486	2.75782e-05
MAGEA8	5.71309e-09	-0.732106	0	0.079	0.000194479
ILVBL	8.21963e-11	-0.729921	0.161	0.414	2.79804e-06
EFR3A	8.23527e-09	-0.729752	0.185	0.446	0.000280337
C3	1.92787e-16	-0.729539	0.114	0.207	6.56267e-12
RAE1	1.2359e-09	-0.728312	0.22	0.491	4.20711e-05
EFEMP1	2.71641e-08	-0.727488	0.016	0.204	0.000924694
GID8	1.47777e-17	-0.726684	0.24	0.501	5.03046e-13
SLC25A1	3.02772e-10	-0.726166	0.441	0.563	1.03067e-05
XRCC6	2.47521e-10	-0.725232	0.587	0.698	8.42587e-06
IFITM2	3.75836e-21	-0.724559	0.047	0.401	1.27938e-16
SCCPDH	9.20513e-28	-0.723788	0.039	0.368	3.13352e-23
VGLL4	2.85018e-08	-0.722067	0.362	0.455	0.000970228
SMPDL3B	1.49132e-06	-0.720223	0.209	0.294	0.0507659
DNAJC3	1.14743e-08	-0.719674	0.35	0.573	0.000390595
HNRNPC	1.14905e-18	-0.719302	0.764	0.837	3.91149e-14
SPR	5.88536e-10	-0.718912	0.189	0.383	2.00343e-05
MT-RNR2	1.53524e-08	-0.717784	0.984	0.941	0.000522613
SQSTM1	1.10398e-19	-0.71749	0.602	0.712	3.75806e-15
TGFBI	0.000239055	-0.717071	0.02	0.089	1
PPP2R1A	9.17988e-16	-0.716573	0.559	0.652	3.12492e-11
SUMO2	6.59152e-26	-0.715754	0.815	0.796	2.24382e-21
PRDX5	1.89564e-05	-0.715325	0.756	0.835	0.645296
CCND3	0.000205503	-0.713657	0.22	0.394	1
THEM6	3.47892e-09	-0.713494	0.323	0.498	0.000118426
HDAC1	0.000157611	-0.713049	0.264	0.527	1
DGAT1	1.77095e-07	-0.712904	0.22	0.453	0.00602848
ETFA	3.13784e-13	-0.712874	0.264	0.55	1.06815e-08
NME3	8.77467e-09	-0.712068	0.177	0.535	0.000298699
TCEA3	1.28967e-08	-0.71081	0.181	0.508	0.000439017
MT-ND2	3.06103e-18	-0.710629	0.929	0.891	1.04201e-13
PLEKHB2	3.95366e-07	-0.710309	0.315	0.45	0.0134587
H2AFZ	2.41372e-17	-0.708775	0.72	0.79	8.21656e-13
C8orf82	2.30985e-08	-0.708509	0.169	0.489	0.000786296
BAMBI	5.93285e-21	-0.708359	0.484	0.437	2.0196e-16
MAD2L1	8.70983e-07	-0.708161	0.197	0.292	0.0296491
KIF22	2.49403e-06	-0.708128	0.35	0.472	0.0848993
LINC01578	0.000415595	-0.706066	0.307	0.548	1
AKR7A2	3.47261e-05	-0.705921	0.319	0.498	1
DDX41	1.71996e-09	-0.703162	0.161	0.4	5.8549e-05
GADD45GIP1	2.98648e-06	-0.703137	0.614	0.731	0.101663
CA2	1.06653e-09	-0.701357	0.465	0.306	3.63057e-05
PEBP1	8.01977e-18	-0.701149	0.878	0.878	2.73001e-13
SLC35B1	9.01642e-10	-0.701115	0.346	0.501	3.06928e-05
RHOBTB3	0.000368506	-0.701079	0.157	0.38	1
GART	1.80953e-05	-0.69969	0.256	0.505	0.615981
NPDC1	1.60272e-06	-0.699284	0.563	0.534	0.0545583
PRELID1	5.72303e-16	-0.697946	0.591	0.698	1.94818e-11
SDF4	0.000670753	-0.69747	0.39	0.564	1
ECH1	2.04956e-14	-0.697266	0.591	0.655	6.97689e-10
ZWINT	8.93083e-11	-0.696273	0.154	0.298	3.04014e-06
UBE2V2	2.00108e-08	-0.695115	0.587	0.614	0.000681186
SPCS2	2.62141e-20	-0.694358	0.465	0.656	8.92353e-16
STAT3	0.001706	-0.693555	0.339	0.524	1
TMEM141	8.10492e-05	-0.693444	0.551	0.65	1
CLDN7	7.78262e-15	-0.692268	0.697	0.627	2.64928e-10
SRARP	2.24485e-08	-0.691937	0.004	0.14	0.000764168
NDUFA13	4.58722e-08	-0.691439	0.724	0.858	0.00156154
KRT16	6.41408e-21	-0.69018	0.362	0.155	2.18342e-16
SEC13	6.34367e-20	-0.689723	0.598	0.612	2.15945e-15
ZFP36	1.39386e-05	-0.688288	0.374	0.511	0.474485
VDAC3	0.00408952	-0.687601	0.614	0.686	1
MRPS18B	7.93879e-10	-0.685518	0.343	0.486	2.70244e-05
VAPA	3.06229e-13	-0.685435	0.528	0.688	1.04244e-08
SAE1	5.76536e-12	-0.68507	0.287	0.517	1.96259e-07
HMG20B	2.84888e-13	-0.684041	0.528	0.665	9.69786e-09
REEP5	4.28443e-12	-0.682072	0.594	0.725	1.45846e-07
NDUFA4L2	1.12809e-10	-0.681432	0.008	0.21	3.84014e-06
RUSC1	5.55776e-11	-0.680702	0.323	0.496	1.89192e-06
ATP5F1E	1.66636e-12	-0.680066	0.807	0.953	5.67244e-08
WDR61	6.09152e-10	-0.679725	0.323	0.515	2.07361e-05
STUB1	4.07241e-15	-0.679277	0.461	0.591	1.38629e-10
YIF1A	0.000269102	-0.679251	0.382	0.545	1
ITPA	4.58881e-06	-0.678153	0.358	0.547	0.156208
CD44	0.000343079	-0.678124	0.512	0.577	1
EIF4G2	0.00179061	-0.677239	0.618	0.675	1
EMC3	1.18112e-16	-0.677135	0.441	0.571	4.02067e-12
OSTC	0.0102264	-0.676728	0.528	0.642	1
GNPTG	3.9348e-10	-0.676549	0.346	0.517	1.33945e-05
CTSC	1.24638e-11	-0.674839	0.126	0.399	4.24281e-07
FBL	2.7904e-05	-0.67447	0.374	0.561	0.949879
PYURF	1.19731e-09	-0.674252	0.531	0.601	4.07576e-05
TUBB4B	4.98976e-14	-0.673947	0.728	0.763	1.69857e-09
DNASE2	9.12754e-05	-0.673785	0.283	0.455	1
FAM173A	1.78473e-05	-0.673247	0.362	0.574	0.607539
C1orf122	4.85461e-12	-0.672332	0.283	0.544	1.65256e-07
SERPINB6	1.43504e-16	-0.672222	0.327	0.412	4.88503e-12
GPR108	0.000167515	-0.672049	0.224	0.432	1
KDELR3	1.00281e-07	-0.671824	0.161	0.406	0.00341368
ISG15	9.03389e-06	-0.671211	0.315	0.466	0.307523
PLD3	0.0170831	-0.670585	0.35	0.542	1
UQCRC1	1.33398e-22	-0.669833	0.677	0.688	4.541e-18
AP2S1	1.27281e-22	-0.668147	0.665	0.742	4.33277e-18
ISCU	4.11716e-21	-0.66806	0.299	0.517	1.40152e-16
USP1	1.52688e-09	-0.66681	0.299	0.475	5.19767e-05
H2AFY	7.16027e-12	-0.666471	0.575	0.709	2.43743e-07
LSM4	5.8859e-09	-0.665345	0.602	0.715	0.000200362
TUBA1A	4.24723e-06	-0.663459	0.748	0.606	0.14458
GUSB	0.00215259	-0.663195	0.339	0.511	1
AAMP	7.5946e-07	-0.662057	0.488	0.62	0.0258528
GTF3C5	3.06124e-05	-0.661815	0.287	0.397	1
YIPF2	0.032537	-0.661257	0.232	0.458	1
PYGL	5.42889e-05	-0.658422	0.047	0.345	1
PSME2	2.73733e-07	-0.658289	0.445	0.683	0.00931816
MT-ND4L	8.34894e-11	-0.655685	0.764	0.843	2.84206e-06
KRT7	3.74563e-28	-0.655535	0.898	0.803	1.27505e-23
PAFAH1B3	3.10338e-07	-0.655407	0.531	0.655	0.0105642
CTSZ	5.30445e-11	-0.655274	0.386	0.479	1.80569e-06
CHID1	0.000682252	-0.654885	0.319	0.465	1
PRDX1	2.1404e-10	-0.65432	0.815	0.845	7.28614e-06
PFKL	6.23011e-08	-0.653499	0.331	0.548	0.00212079
ANAPC11	5.04538e-25	-0.653454	0.72	0.845	1.7175e-20
ALG5	1.90326e-09	-0.652449	0.197	0.46	6.47887e-05
SUMO3	1.20134e-12	-0.652155	0.413	0.637	4.08948e-08
TRIM44	0.00110622	-0.651856	0.252	0.548	1
PSENEN	3.33497e-21	-0.650534	0.366	0.639	1.13526e-16
CXXC5	1.55675e-09	-0.650408	0.142	0.354	5.29934e-05
EMP3	2.89977e-12	-0.650352	0.051	0.4	9.8711e-08
ABHD12	4.73778e-09	-0.650341	0.209	0.501	0.000161279
SLC38A2	2.26982e-07	-0.650158	0.484	0.55	0.00772669
CNN3	0.000229784	-0.647163	0.575	0.557	1
ARPC1B	3.31035e-13	-0.646557	0.531	0.59	1.12688e-08
TMEM165	7.5214e-05	-0.646444	0.398	0.561	1
TMEM219	3.1721e-08	-0.646279	0.587	0.645	0.00107981
PSMA4	2.72397e-08	-0.646214	0.614	0.706	0.000927268
CYCS	1.07373e-22	-0.646041	0.689	0.702	3.65507e-18
ERG28	2.47194e-07	-0.645892	0.323	0.496	0.00841474
MRPL12	3.48951e-09	-0.644681	0.457	0.627	0.000118786
MYL12B	5.27794e-17	-0.643752	0.846	0.902	1.79666e-12
BCAP31	7.71853e-09	-0.641007	0.713	0.763	0.000262746
CPSF1	4.7023e-06	-0.640036	0.217	0.432	0.160071
ADAMTS1	0.00402265	-0.640013	0.122	0.22	1
NXT1	6.6244e-06	-0.638238	0.205	0.481	0.225501
WNK1	0.000813177	-0.637419	0.346	0.561	1
AGPAT2	0.00115614	-0.637318	0.409	0.494	1
TMEM147	2.22434e-10	-0.637306	0.646	0.692	7.57188e-06
ACTA1	0.00029035	-0.636649	0.197	0.065	1
CEACAM6	0.000196152	-0.635521	0.012	0.039	1
PLBD1	0.000627197	-0.635258	0.173	0.342	1
NDUFB7	0.000223425	-0.63355	0.697	0.793	1
SUMF1	2.45607e-14	-0.633151	0.15	0.43	8.36072e-10
GATA3	6.94894e-12	-0.632266	0.531	0.341	2.36549e-07
ICMT	5.24721e-07	-0.631768	0.228	0.397	0.017862
BCL3	4.92683e-07	-0.631444	0.091	0.387	0.0167714
FKBP4	1.89409e-05	-0.63088	0.472	0.663	0.644767
TM7SF3	5.57837e-06	-0.630591	0.134	0.397	0.189893
ISLR	6.9688e-41	-0.629809	0.209	0.212	2.37225e-36
ALYREF	1.61397e-11	-0.62941	0.295	0.519	5.49411e-07
COPS5	1.3865e-15	-0.629163	0.602	0.624	4.71977e-11
LRP10	3.13188e-12	-0.628435	0.291	0.459	1.06612e-07
ALDH3A2	8.26887e-22	-0.627891	0.067	0.35	2.81481e-17
RAD21	0.0127433	-0.627853	0.551	0.702	1
SERINC1	3.50724e-06	-0.627129	0.366	0.558	0.11939
SNCA	1.99144e-08	-0.627014	0.004	0.306	0.000677906
AKR7A3	6.19424e-10	-0.626661	0.024	0.178	2.10858e-05
IDI1	9.62286e-08	-0.626187	0.437	0.573	0.00327572
TM4SF18	9.87056e-12	-0.625967	0.161	0.266	3.36004e-07
TUBA1C	1.6278e-07	-0.624947	0.764	0.744	0.00554121
COPZ1	6.72179e-08	-0.623821	0.496	0.668	0.00228817
DHCR24	0.000473302	-0.623817	0.264	0.447	1
ANPEP	1.43351e-13	-0.623284	0.02	0.24	4.8798e-09
RER1	3.02423e-08	-0.622786	0.417	0.594	0.00102948
SNRPA1	3.11837e-05	-0.62253	0.421	0.563	1
CD164	0.0305442	-0.622258	0.531	0.577	1
AHNAK	9.83162e-15	-0.621214	0.516	0.62	3.34678e-10
SLC39A4	5.58869e-06	-0.617803	0.602	0.686	0.190245
S100P	1.71737e-08	-0.617046	0.114	0.529	0.000584611
PDLIM7	3.35514e-10	-0.615539	0.201	0.384	1.14212e-05
LGMN	0.000188194	-0.615455	0.13	0.399	1
PTMS	0.00822128	-0.614496	0.622	0.819	1
APP	2.19059e-11	-0.614367	0.772	0.673	7.457e-07
EPM2AIP1	4.65613e-26	-0.611193	0.016	0.41	1.58499e-21
PRPF6	0.000240624	-0.611183	0.343	0.586	1
STAP2	3.6731e-09	-0.610972	0.346	0.439	0.000125036
OSER1	0.00412132	-0.610173	0.283	0.468	1
C8orf33	4.90067e-11	-0.609477	0.346	0.643	1.66824e-06
C12orf57	8.37347e-09	-0.608988	0.421	0.691	0.000285041
SLC25A3	6.65895e-21	-0.607353	0.72	0.734	2.26677e-16
NGRN	3.65698e-15	-0.606446	0.35	0.553	1.24487e-10
KLF5	0.0155115	-0.606291	0.331	0.452	1
NAA20	2.52057e-12	-0.606012	0.472	0.586	8.58026e-08
TIMM50	7.0563e-09	-0.605822	0.319	0.502	0.000240203
SIGIRR	6.49894e-07	-0.604482	0.161	0.429	0.0221231
DDX5	0.000309101	-0.603663	0.677	0.717	1
HNRNPAB	7.4413e-13	-0.603511	0.618	0.742	2.53309e-08
HGH1	0.00229497	-0.601615	0.181	0.373	1
CCDC85B	0.000224347	-0.600635	0.268	0.529	1
MYL12A	6.90955e-10	-0.596742	0.823	0.866	2.35208e-05
ESR1	1.05495e-17	-0.595689	0.004	0.178	3.59117e-13
GRSF1	7.83244e-06	-0.594911	0.433	0.541	0.266624
SEPT9	0.0148801	-0.594707	0.228	0.486	1
PRKAR1A	0.000118949	-0.593814	0.319	0.565	1
HILPDA	0.00529632	-0.592462	0.484	0.481	1
HSPH1	2.88169e-12	-0.592278	0.563	0.675	9.80956e-08
TCEA1	0.000308059	-0.592194	0.693	0.704	1
PDHB	1.49362e-09	-0.591503	0.35	0.502	5.08442e-05
HMGB1	3.97313e-11	-0.590852	0.854	0.912	1.35249e-06
OSR2	0.00980484	-0.590064	0.157	0.353	1
THBS1	2.00925e-12	-0.589866	0.425	0.364	6.83968e-08
DAD1	2.8782e-17	-0.589789	0.728	0.786	9.79769e-13
PAPOLA	2.9233e-09	-0.588906	0.52	0.606	9.95119e-05
BASP1	5.74792e-17	-0.58842	0.008	0.243	1.95665e-12
SKA2	1.38693e-17	-0.587223	0.209	0.567	4.72124e-13
TAF2	2.48267e-09	-0.586879	0.165	0.473	8.45127e-05
ERP29	1.15823e-14	-0.585729	0.539	0.607	3.94272e-10
ENO1	1.09354e-07	-0.585503	0.894	0.801	0.00372252
CDC20	8.16158e-05	-0.585083	0.201	0.242	1
ALG3	4.55632e-06	-0.584788	0.413	0.524	0.155102
DGCR6L	0.000392322	-0.584038	0.394	0.491	1
HACD3	1.14895e-07	-0.584037	0.39	0.554	0.00391114
DMKN	4.15764e-12	-0.583888	0.067	0.41	1.4153e-07
IGFBP4	2.93271e-19	-0.583764	0.008	0.173	9.98325e-15
DDR2	9.4869e-07	-0.583739	0.012	0.314	0.0322944
IQGAP1	0.000279647	-0.583128	0.425	0.558	1
NDUFA11	2.27341e-06	-0.582897	0.752	0.807	0.0773893
GUK1	4.16241e-06	-0.582542	0.874	0.894	0.141693
BLVRB	1.02707e-06	-0.582432	0.555	0.629	0.0349624
AP2M1	4.52376e-09	-0.581058	0.567	0.675	0.000153993
PTDSS1	0.0370766	-0.580844	0.283	0.455	1
MCRIP2	1.81683e-06	-0.578979	0.343	0.459	0.0618467
MIF	4.53179e-07	-0.577466	0.894	0.968	0.0154267
TSEN34	6.02102e-19	-0.576325	0.386	0.583	2.04961e-14
TMED2	1.05039e-08	-0.576245	0.547	0.704	0.000357564
RAB22A	3.49268e-07	-0.576192	0.268	0.515	0.0118894
GPT	0.000101972	-0.575448	0.169	0.213	1
FKBP11	5.81103e-07	-0.575361	0.071	0.413	0.0197813
PLOD2	5.00329e-06	-0.575033	0.071	0.341	0.170317
PDIA4	0.000112775	-0.574957	0.524	0.639	1
BSPRY	5.74399e-08	-0.574747	0.445	0.4	0.00195531
MRPL15	7.33056e-05	-0.574706	0.531	0.558	1
CSNK1A1	5.02123e-07	-0.57312	0.425	0.626	0.0170928
CIAO2A	9.0318e-11	-0.572983	0.386	0.583	3.07452e-06
CLPP	1.76561e-09	-0.572879	0.378	0.522	6.0103e-05
TIMM17B	1.60803e-11	-0.567787	0.398	0.573	5.47388e-07
CXCL3	3.77207e-05	-0.567043	0.031	0.121	1
PSMA6	5.49922e-22	-0.566799	0.484	0.647	1.87199e-17
COX7A2L	3.15343e-11	-0.565821	0.563	0.647	1.07346e-06
FARSA	0.000258228	-0.565503	0.346	0.482	1
FGFR1	2.48602e-05	-0.565422	0.091	0.427	0.846265
CTSF	0.0492997	-0.565223	0.063	0.249	1
PHB2	0.000176095	-0.564874	0.543	0.635	1
GLO1	1.17694e-13	-0.564336	0.445	0.669	4.00641e-09
ATG101	0.00243979	-0.563727	0.224	0.466	1
ARF3	1.2592e-09	-0.563714	0.276	0.479	4.28645e-05
MAGEA3	3.47583e-15	-0.562442	0	0.315	1.18321e-10
UAP1	3.46739e-05	-0.561872	0.449	0.528	1
PCNA	0.000180154	-0.561503	0.346	0.479	1
ACTL8	0.0071355	-0.560748	0.075	0.075	1
TXNDC9	2.36413e-17	-0.55955	0.264	0.473	8.04772e-13
TTC39A	2.75975e-13	-0.559162	0.122	0.306	9.39448e-09
NFKBIZ	0.0240434	-0.558747	0.252	0.426	1
CALM3	7.53305e-12	-0.556189	0.457	0.636	2.56432e-07
SYNGR1	0.00275733	-0.556067	0.24	0.413	1
TMC6	3.79361e-11	-0.554375	0.138	0.45	1.29138e-06
CAPZA1	8.61326e-15	-0.553299	0.587	0.675	2.93204e-10
ACTR10	3.18023e-08	-0.553266	0.307	0.463	0.00108258
MANBAL	0.0108271	-0.552744	0.327	0.46	1
SMIM19	0.00124099	-0.551982	0.472	0.583	1
PGP	2.30418e-12	-0.551147	0.252	0.46	7.84367e-08
PIM3	0.00231142	-0.550911	0.272	0.476	1
DDX39A	1.50935e-08	-0.550768	0.354	0.502	0.000513799
RNH1	0.0209182	-0.550686	0.421	0.54	1
TPD52L2	2.35965e-07	-0.550555	0.299	0.551	0.00803247
SCP2	5.8963e-10	-0.550072	0.406	0.57	2.00716e-05
TSG101	8.84226e-10	-0.549626	0.291	0.456	3.00999e-05
BAD	7.82124e-06	-0.548221	0.319	0.509	0.266243
TSPAN1	4.85347e-12	-0.54752	0.016	0.112	1.65217e-07
MRPL39	4.93743e-13	-0.547085	0.256	0.406	1.68075e-08
CXADR	5.79971e-12	-0.546762	0.114	0.34	1.97428e-07
CD82	0.00529046	-0.546652	0.535	0.381	1
AL355338.1	6.85102e-16	-0.546207	0.051	0.388	2.33216e-11
COL1A2	0.0010763	-0.545216	0.008	0.082	1
PEX2	0.00538413	-0.544973	0.217	0.462	1
MMADHC	1.46014e-08	-0.544885	0.449	0.594	0.000497045
NDUFA9	1.2032e-08	-0.544884	0.319	0.554	0.000409583
CREB3L4	0.00011317	-0.544442	0.394	0.412	1
GLB1	0.00920895	-0.542914	0.339	0.458	1
SEC23B	2.60017e-05	-0.542489	0.205	0.41	0.885122
BUB3	2.40067e-05	-0.541496	0.465	0.517	0.817213
MTSS1	5.08735e-09	-0.541381	0.177	0.301	0.000173178
CYB561	0.00871092	-0.540203	0.315	0.509	1
IER3IP1	2.85372e-12	-0.540047	0.394	0.587	9.71433e-08
BIK	7.84386e-16	-0.540014	0.118	0.299	2.67013e-11
LOX	0.00770388	-0.539433	0.051	0.285	1
ENOPH1	1.94328e-06	-0.538592	0.248	0.422	0.0661512
BTBD6	0.000180921	-0.538501	0.134	0.367	1
COQ2	1.41049e-08	-0.537533	0.102	0.35	0.000480145
CHMP1B	0.000631968	-0.537268	0.472	0.558	1
ZNF706	3.34311e-18	-0.53614	0.736	0.786	1.13803e-13
SLC52A2	1.41005e-05	-0.534971	0.429	0.607	0.479994
CFAP298	2.29863e-13	-0.534738	0.295	0.553	7.82476e-09
DNAJC1	4.89841e-09	-0.534459	0.24	0.401	0.000166747
TMX4	1.76388e-05	-0.534201	0.126	0.419	0.600443
POLR2I	0.0248115	-0.532544	0.583	0.727	1
TRUB2	2.44158e-07	-0.53254	0.354	0.488	0.00831139
ATP5F1D	0.0236395	-0.531858	0.713	0.757	1
SDHD	2.49808e-05	-0.531801	0.406	0.528	0.850373
RRP7A	2.48869e-10	-0.531717	0.264	0.437	8.47174e-06
C1GALT1	0.00689944	-0.530897	0.15	0.358	1
GSN	7.02636e-08	-0.530726	0.583	0.604	0.00239184
PLAU	3.7622e-08	-0.530423	0.02	0.144	0.00128069
COX8A	7.26477e-09	-0.527813	0.669	0.835	0.0002473
FBXL6	8.64864e-09	-0.527789	0.224	0.423	0.000294408
RPL5	0.00141167	-0.527763	0.953	0.918	1
HSPA9	0.00408515	-0.5272	0.559	0.706	1
RAB3D	1.34301e-21	-0.527023	0.189	0.449	4.57173e-17
CPNE3	7.23873e-06	-0.5263	0.547	0.623	0.246414
ARPC3	5.22755e-18	-0.526213	0.709	0.791	1.77951e-13
ADK	0.000191817	-0.526151	0.358	0.479	1
LTBP4	3.90963e-09	-0.525269	0.063	0.381	0.000133088
CCDC74A	8.43991e-14	-0.524973	0.067	0.252	2.87303e-09
SPARC	0.000432518	-0.524895	0.016	0.068	1
SDHB	2.45801e-06	-0.524816	0.531	0.576	0.083673
TMEM263	1.98595e-08	-0.524698	0.24	0.476	0.000676037
GRWD1	7.14775e-05	-0.524182	0.181	0.377	1
S100A7	0.000138987	-0.524046	0	0.069	1
AC087289.1	0.0303364	-0.523498	0.299	0.478	1
CAMK2D	7.86494e-15	-0.523487	0.098	0.439	2.6773e-10
PEF1	5.94063e-05	-0.523465	0.224	0.324	1
PRPF31	2.56426e-06	-0.523152	0.193	0.417	0.0872899
PTGES2	0.000262048	-0.523137	0.335	0.46	1
SCD	1.52956e-11	-0.522573	0.394	0.528	5.20676e-07
EMC2	0.00958737	-0.521959	0.339	0.555	1
RERG	3.28151e-06	-0.521876	0.138	0.25	0.111706
TIMM13	6.04635e-05	-0.521766	0.654	0.712	1
FUCA2	7.70215e-14	-0.52143	0.346	0.471	2.62189e-09
RPUSD3	7.35242e-07	-0.521333	0.382	0.475	0.0250284
EDF1	0.00012835	-0.521301	0.886	0.883	1
DRAP1	4.10482e-17	-0.521216	0.535	0.711	1.39732e-12
ANXA1	3.59602e-22	-0.52096	0.48	0.365	1.22412e-17
VDAC2	1.57331e-12	-0.520937	0.681	0.698	5.35572e-08
PUSL1	2.90212e-09	-0.520805	0.087	0.35	9.8791e-05
AZIN1	0.0193585	-0.520446	0.394	0.54	1
CDV3	7.00264e-14	-0.519735	0.441	0.606	2.38377e-09
G3BP2	2.0703e-05	-0.518506	0.335	0.485	0.70475
NAPA	3.62191e-10	-0.51802	0.461	0.614	1.23294e-05
FABP5	0.000615038	-0.517829	0.461	0.521	1
MFSD10	0.00125727	-0.517089	0.441	0.584	1
YIPF6	1.9137e-16	-0.516908	0.39	0.481	6.51442e-12
RTCB	2.07322e-07	-0.516577	0.291	0.453	0.00705746
SMARCA5	0.00104029	-0.516527	0.323	0.545	1
SLC35B2	0.0016731	-0.516485	0.28	0.442	1
RAD23A	3.82162e-08	-0.516389	0.571	0.672	0.00130092
FGFR4	4.26114e-15	-0.515858	0.055	0.305	1.45053e-10
PPP2CA	7.42284e-07	-0.515804	0.398	0.59	0.0252681
EAF1	2.91951e-19	-0.514936	0.15	0.365	9.93832e-15
PHF20L1	4.06931e-05	-0.514863	0.441	0.614	1
UBA6	5.08476e-10	-0.513803	0.268	0.506	1.7309e-05
SKP1	3.55808e-19	-0.513785	0.815	0.856	1.21121e-14
MDK	5.40684e-15	-0.51377	0.673	0.727	1.84054e-10
NUBP2	0.00114287	-0.513731	0.469	0.547	1
NDUFAF8	3.67996e-12	-0.513338	0.469	0.653	1.2527e-07
FOS	9.34626e-05	-0.513106	0.5	0.555	1
MLST8	0.0470469	-0.513003	0.283	0.455	1
SPAG16	3.01951e-09	-0.512665	0.024	0.386	0.000102787
NDUFA10	7.98304e-06	-0.512298	0.453	0.551	0.271751
STARD7	0.0013638	-0.511134	0.283	0.498	1
NUCB1	0.045987	-0.511028	0.366	0.551	1
NFIC	0.000850229	-0.510124	0.457	0.528	1
DPAGT1	5.96533e-09	-0.509973	0.165	0.334	0.000203066
EML2	1.20891e-08	-0.509966	0.138	0.373	0.000411525
RHOC	2.64185e-13	-0.509948	0.65	0.696	8.99312e-09
ARPC2	2.59445e-10	-0.509513	0.72	0.767	8.83177e-06
COL8A1	1.00682e-09	-0.509448	0.004	0.265	3.42732e-05
HSPA4L	1.77953e-08	-0.507189	0.134	0.41	0.000605769
GNB1	2.5732e-08	-0.507029	0.63	0.599	0.000875945
WDR54	1.06083e-05	-0.506759	0.118	0.295	0.361118
AC011481.1	8.5264e-07	-0.504398	0.327	0.528	0.0290247
SUCLA2	1.46637e-08	-0.503759	0.197	0.437	0.000499165
PSMC3	3.24648e-08	-0.503332	0.52	0.61	0.00110513
MFAP1	0.00119533	-0.50289	0.161	0.374	1
EIF3G	6.54612e-05	-0.50216	0.472	0.588	1
RET	7.40281e-11	-0.500917	0.004	0.114	2.51999e-06
NUDCD2	8.40781e-09	-0.500736	0.339	0.528	0.00028621
SDHC	6.99991e-17	-0.500634	0.657	0.706	2.38284e-12
POLR2L	0.000275596	-0.500043	0.713	0.853	1

## Sheet: HCI005_SS2
gene	p_val	avg_log2FC	pct.1	pct.2	p_val_adj
SLC9A3R1	1.24527e-140	4.14695	0.985	0.62	4.23903e-136
KRT8	4.70053e-108	3.55137	1	0.902	1.60011e-103
MTCO2P12	1.28894e-53	3.13758	0.974	0.742	4.38768e-49
KRT8P3	1.02247e-111	3.02092	0.995	0.747	3.48058e-107
MTCO3P12	7.80636e-51	2.85577	0.979	0.827	2.65736e-46
LGALS3BP	8.04175e-114	2.8523	0.954	0.364	2.73749e-109
PRSS23	1.56374e-78	2.81444	0.8	0.091	5.32312e-74
KRT18	9.82951e-75	2.81421	0.99	0.777	3.34606e-70
MTATP6P1	2.01628e-69	2.80752	0.985	0.878	6.86361e-65
MTCO1P12	1.72371e-43	2.54492	0.979	0.876	5.86769e-39
MTND4P12	2.6738e-44	2.49498	0.954	0.663	9.10189e-40
MTATP8P1	2.96887e-49	2.44413	0.872	0.309	1.01063e-44
CXCL13	1.89245e-47	2.4286	0.39	0	6.44209e-43
KRT8P45	1.27286e-59	2.428	0.969	0.442	4.33294e-55
KRT19	6.31437e-76	2.40885	0.995	0.917	2.14948e-71
KRT8P33	1.89974e-65	2.32799	0.985	0.498	6.46689e-61
ACP5	3.52344e-85	2.28614	0.867	0.096	1.19941e-80
INTS1	5.19668e-40	2.23876	0.738	0.492	1.769e-35
PISD	3.07842e-77	2.17343	0.887	0.213	1.04793e-72
SRARP	6.90547e-78	2.10208	0.872	0.14	2.35069e-73
IFI6	2.34749e-72	2.07161	0.944	0.403	7.9911e-68
PSCA	2.36911e-34	2.03559	0.518	0.163	8.06467e-30
HSCB	2.62445e-102	2.018	0.913	0.223	8.9339e-98
MTRNR2L8	4.93404e-40	2.01624	0.877	0.416	1.67959e-35
ETNK2	3.34086e-93	2.0117	0.867	0.079	1.13726e-88
MALAT1	3.03656e-69	1.97877	0.959	0.81	1.03368e-64
GSTM3	5.59864e-58	1.97324	0.954	0.384	1.90583e-53
SUSD3	2.71887e-89	1.94006	0.872	0.104	9.25532e-85
MTND2P28	1.11827e-37	1.8784	0.974	0.842	3.80671e-33
MTCO2P2	1.51518e-50	1.86127	0.944	0.42	5.15783e-46
MTRNR2L12	1.82718e-37	1.8027	0.928	0.583	6.21991e-33
MTCO1P40	1.83658e-35	1.79967	0.882	0.486	6.25189e-31
MIEN1	1.69573e-66	1.76179	0.974	0.601	5.77245e-62
RAMP1	1.28733e-83	1.7608	0.841	0.056	4.38219e-79
TFF3	9.78443e-93	1.74613	0.995	0.276	3.33072e-88
KRT18P11	1.08129e-57	1.71183	0.933	0.329	3.68082e-53
STARD10	4.79661e-44	1.67913	0.964	0.588	1.63282e-39
EIF1	1.11608e-62	1.671	0.974	0.879	3.79923e-58
CLU	9.09019e-48	1.66294	0.964	0.571	3.09439e-43
TSPAN1	1.10993e-55	1.62815	0.795	0.112	3.7783e-51
NAT1	9.66439e-48	1.6141	0.836	0.17	3.28986e-43
RARRES3	6.15026e-71	1.61408	0.764	0.091	2.09361e-66
H3F3C	5.45322e-42	1.60462	0.872	0.386	1.85633e-37
DEGS2	1.23823e-43	1.59356	0.877	0.292	4.21507e-39
TMUB2	1.25154e-58	1.5763	0.867	0.285	4.26037e-54
GRN	2.5801e-41	1.52215	0.923	0.568	8.78292e-37
GALNT6	5.34547e-56	1.51885	0.887	0.324	1.81965e-51
HID1	8.5223e-58	1.51	0.908	0.259	2.90108e-53
KRT18P15	1.20821e-57	1.50103	0.826	0.165	4.11286e-53
KRT18P10	9.26037e-59	1.49361	0.908	0.252	3.15232e-54
ARHGDIB	1.05213e-76	1.49225	0.867	0.153	3.58155e-72
KRT8P36	3.38452e-59	1.4885	0.928	0.302	1.15213e-54
TIMP4	8.92963e-41	1.48503	0.446	0.017	3.03974e-36
COA3	2.43855e-50	1.47465	0.944	0.563	8.30108e-46
ATF3	6.23733e-16	1.47292	0.646	0.439	2.12325e-11
COASY	8.56684e-49	1.4673	0.882	0.388	2.91624e-44
PRSS8	2.43579e-38	1.45395	0.887	0.401	8.29169e-34
SLC9A3R2	6.69901e-71	1.45382	0.938	0.6	2.28041e-66
CALCOCO2	7.90107e-54	1.44747	0.908	0.394	2.6896e-49
ELOVL2	1.5437e-103	1.4457	0.897	0.065	5.25491e-99
MRPS7	2.44218e-42	1.4388	0.954	0.576	8.31344e-38
CRAT	6.32726e-34	1.43202	0.836	0.314	2.15386e-29
KPNB1	4.96845e-55	1.41704	0.933	0.563	1.69131e-50
MPC2	1.48425e-37	1.41381	0.923	0.614	5.05252e-33
ERGIC1	5.08523e-53	1.40118	0.949	0.527	1.73106e-48
XBP1	3.21605e-41	1.36026	0.974	0.696	1.09478e-36
FST	1.54494e-38	1.36016	0.323	0.039	5.25914e-34
PEG10	2.13742e-57	1.35512	0.815	0.347	7.276e-53
KRT18P17	4.95963e-62	1.35408	0.892	0.214	1.68831e-57
KRT8P10	3.91084e-79	1.35044	0.908	0.135	1.33129e-74
MTRNR2L2	9.83144e-36	1.35019	0.733	0.21	3.34672e-31
SERPINA5	1.64754e-86	1.34775	0.713	0.194	5.60838e-82
AFF3	2.07341e-55	1.33683	0.862	0.268	7.05809e-51
GPRC5A	3.36634e-42	1.33596	0.836	0.278	1.14593e-37
KRT8P49	7.35415e-60	1.31376	0.815	0.14	2.50343e-55
FBP1	3.7063e-49	1.3019	0.938	0.23	1.26166e-44
FAM3B	1.03583e-67	1.27772	0.764	0.106	3.52608e-63
TUBG1	5.22963e-22	1.27371	0.841	0.417	1.78022e-17
RETREG3	1.67399e-61	1.26123	0.867	0.255	5.69844e-57
SYNGR2	2.1846e-20	1.2608	0.944	0.774	7.4366e-16
AP000763.2	7.17511e-36	1.25725	0.785	0.249	2.44248e-31
MSMB	4.33668e-50	1.25692	0.523	0.019	1.47625e-45
B2M	5.11309e-41	1.25578	0.969	0.777	1.74055e-36
PSMA6	9.52854e-38	1.2542	0.933	0.647	3.24361e-33
KRT8P9	1.21579e-55	1.24249	0.795	0.15	4.13868e-51
CCND1	4.74583e-41	1.23944	0.913	0.409	1.61553e-36
KRT8P13	8.28938e-71	1.233	0.928	0.222	2.82179e-66
HSH2D	4.1649e-64	1.22791	0.728	0.062	1.41777e-59
RPL36AL	7.23567e-70	1.22657	0.969	0.758	2.46309e-65
COX6A1P2	1.16891e-45	1.2265	0.964	0.804	3.97909e-41
MTCYBP18	1.375e-36	1.22288	0.764	0.23	4.68064e-32
DUSP1	8.55669e-23	1.21243	0.8	0.518	2.91278e-18
GPS1	1.40928e-34	1.21242	0.913	0.551	4.79733e-30
SNRPN	3.91378e-68	1.20979	0.862	0.338	1.33229e-63
KRT18P16	2.47303e-54	1.19475	0.815	0.168	8.41844e-50
MTATP8P2	5.82955e-48	1.18754	0.887	0.331	1.98444e-43
KRT8P14	4.97729e-56	1.18712	0.697	0.085	1.69432e-51
KRT18P25	2.14929e-61	1.18293	0.754	0.099	7.3164e-57
CCDC117	8.86068e-72	1.16784	0.887	0.276	3.01627e-67
MBOAT2	6.61608e-43	1.16745	0.831	0.337	2.25218e-38
KRT8P42	3.57647e-61	1.16264	0.733	0.086	1.21747e-56
KRT8P7	7.4949e-59	1.14433	0.744	0.101	2.55134e-54
TCN1	3.66552e-06	1.13839	0.072	0.027	0.124778
IFI35	2.60212e-67	1.1356	0.692	0.049	8.85789e-63
NFKBIA	2.90911e-25	1.1305	0.913	0.593	9.90291e-21
KRT8P37	2.83628e-66	1.12428	0.764	0.088	9.65497e-62
CHEK2	3.71049e-76	1.12399	0.851	0.14	1.26309e-71
PSMA3	2.28515e-37	1.1225	0.944	0.662	7.77889e-33
GALM	5.28121e-59	1.11831	0.841	0.204	1.79778e-54
MT-ATP6	1.08638e-22	1.11646	0.985	0.901	3.69815e-18
PPT1	3.05908e-38	1.11544	0.903	0.512	1.04134e-33
FOS	1.23196e-24	1.1111	0.79	0.555	4.19373e-20
MED24	6.12322e-39	1.10765	0.697	0.243	2.08441e-34
H3F3B	2.08089e-23	1.10228	0.964	0.891	7.08357e-19
MT-CO2	4.44918e-23	1.08649	0.985	0.905	1.51455e-18
IFI27	4.7336e-30	1.08579	0.4	0.032	1.61136e-25
ATP5PD	7.96298e-45	1.08484	0.99	0.803	2.71068e-40
TTC39A	2.81468e-38	1.08322	0.862	0.306	9.58147e-34
STS	2.62399e-80	1.07997	0.805	0.065	8.93233e-76
MRPS30	1.6183e-35	1.06762	0.81	0.42	5.50886e-31
SUB1	5.82951e-22	1.06547	0.908	0.761	1.98442e-17
KRT8P48	3.3369e-64	1.06502	0.846	0.142	1.13592e-59
RAB5C	1.95457e-43	1.06381	0.944	0.521	6.65356e-39
KRT18P38	1.11957e-58	1.06042	0.8	0.135	3.81113e-54
SRSF2	4.84497e-32	1.05753	0.944	0.635	1.64927e-27
CYB561	1.11189e-39	1.05675	0.903	0.509	3.78497e-35
MRPL10	1.50532e-40	1.05606	0.836	0.308	5.12424e-36
PKIB	5.84133e-21	1.05486	0.913	0.445	1.98845e-16
UQCR10	4.30597e-44	1.04987	0.964	0.806	1.4658e-39
EAPP	8.2685e-39	1.04831	0.877	0.41	2.81468e-34
PSMD3	3.67971e-45	1.04738	0.887	0.501	1.25261e-40
TMPRSS3	3.96211e-39	1.0446	0.81	0.194	1.34874e-34
PSMC6	5.38378e-36	1.0416	0.897	0.458	1.83269e-31
ACTR10	3.9219e-32	1.04147	0.872	0.463	1.33505e-27
DENND1B	2.14455e-52	1.03827	0.805	0.207	7.30025e-48
TMEM101	1.06563e-33	1.03786	0.703	0.255	3.6275e-29
CERS4	3.43604e-35	1.03348	0.764	0.273	1.16966e-30
EIF4B	6.82145e-27	1.03177	0.918	0.665	2.32209e-22
TXNIP	5.27898e-46	1.0229	0.856	0.296	1.79702e-41
NINJ1	4.39819e-42	1.02223	0.908	0.486	1.49719e-37
COX6A1	2.94638e-25	1.0208	0.985	0.925	1.00298e-20
CCDC47	1.56298e-35	1.01884	0.928	0.597	5.32056e-31
DUSP4	4.49834e-50	1.01825	0.703	0.094	1.53128e-45
UBE2L6	6.993e-59	1.01682	0.785	0.135	2.38049e-54
ATP5MC1	5.45053e-31	1.01617	0.954	0.728	1.85541e-26
CYBC1	8.20436e-46	1.01508	0.851	0.39	2.79285e-41
PSMC5	3.78613e-22	1.01497	0.913	0.63	1.28884e-17
DNAJC7	3.2037e-33	0.996676	0.903	0.469	1.09057e-28
KRT8P32	8.08853e-63	0.996557	0.815	0.124	2.75342e-58
KRT18P13	1.40128e-60	0.988719	0.795	0.125	4.7701e-56
UBC	1.90835e-13	0.982591	0.949	0.875	6.4962e-09
PDZK1	2.05612e-44	0.973271	0.544	0.056	6.99923e-40
WIPF2	1.8259e-45	0.964362	0.81	0.285	6.21555e-41
PLA2G16	2.52867e-37	0.960657	0.81	0.217	8.60785e-33
PSMB3	3.48482e-30	0.958292	0.959	0.727	1.18627e-25
MTND1P23	1.47169e-27	0.955795	0.892	0.561	5.00979e-23
MSI2	2.05639e-61	0.950696	0.877	0.449	7.00017e-57
ELOVL5	3.83914e-51	0.950294	0.867	0.447	1.30688e-46
VMP1	8.81834e-32	0.950255	0.944	0.612	3.00185e-27
GATA3	3.41491e-39	0.949539	0.892	0.341	1.16247e-34
ANAPC11	2.11167e-32	0.947396	0.99	0.845	7.18835e-28
BLVRA	1.08767e-31	0.946924	0.913	0.367	3.70254e-27
TFF1	1.70274e-76	0.945917	0.969	0.259	5.79628e-72
MTCO1P2	6.32941e-39	0.944785	0.79	0.224	2.15459e-34
SPDEF	1.141e-33	0.944088	0.923	0.433	3.88409e-29
SIAH2	8.34639e-39	0.943483	0.867	0.377	2.84119e-34
MAPK1IP1L	1.06127e-31	0.93699	0.892	0.504	3.61266e-27
CLTC	6.5071e-33	0.933828	0.913	0.561	2.21508e-28
LARGE1	8.89372e-74	0.933545	0.723	0.035	3.02751e-69
EFHD1	3.68343e-26	0.90799	0.954	0.62	1.25387e-21
MTND4LP30	5.59981e-43	0.906956	0.759	0.186	1.90623e-38
FKBP3	4.98708e-28	0.906414	0.887	0.577	1.69765e-23
TMBIM4	4.47087e-27	0.900011	0.913	0.578	1.52193e-22
GALE	2.53592e-34	0.899966	0.785	0.299	8.63252e-30
NEAT1	3.61762e-39	0.897748	0.933	0.614	1.23147e-34
ST6GALNAC4	1.34607e-34	0.893165	0.744	0.24	4.58217e-30
ZC3HAV1	2.402e-21	0.892599	0.841	0.449	8.17663e-17
LLGL2	2.3224e-24	0.887424	0.892	0.417	7.90569e-20
MTND5P11	5.03531e-29	0.885285	0.79	0.373	1.71407e-24
KRT8P8	1.02965e-55	0.8842	0.851	0.191	3.50504e-51
CHP1	1.80207e-12	0.879857	0.892	0.675	6.13444e-08
C15orf48	1.03069e-86	0.876452	0.769	0.026	3.50856e-82
EMP2	2.33135e-22	0.874131	0.933	0.753	7.93616e-18
ST6GALNAC2	1.10988e-32	0.873374	0.795	0.212	3.77815e-28
TSPAN3	1.0478e-27	0.869608	0.897	0.527	3.56682e-23
GSS	7.40387e-19	0.869219	0.815	0.426	2.52035e-14
NF2	3.31478e-23	0.866143	0.785	0.358	1.12838e-18
ANXA2P2	5.50998e-19	0.866142	0.851	0.613	1.87565e-14
BLOC1S3	3.46437e-22	0.861566	0.692	0.302	1.17931e-17
CNTD1	3.80835e-32	0.859323	0.503	0.078	1.2964e-27
PAIP2	9.89857e-28	0.856211	0.938	0.678	3.36957e-23
FRS2	1.4572e-48	0.853371	0.836	0.236	4.96046e-44
GGNBP2	2.89162e-33	0.84972	0.795	0.407	9.84336e-29
MRPL27	2.09945e-27	0.848892	0.918	0.548	7.14673e-23
RBBP7	2.21859e-19	0.848669	0.882	0.514	7.55231e-15
ARL4D	1.59623e-14	0.847314	0.451	0.137	5.43374e-10
KPNA2	2.70263e-14	0.846874	0.826	0.528	9.20001e-10
SF3B2	7.08767e-31	0.846643	0.897	0.581	2.41271e-26
KRT8P51	1.34483e-62	0.846583	0.713	0.063	4.57793e-58
GAPDHP1	5.42113e-30	0.846147	0.964	0.796	1.84541e-25
RTRAF	2.28699e-28	0.844733	0.913	0.586	7.78515e-24
PLEKHB1	3.48447e-19	0.842572	0.641	0.249	1.18615e-14
NPNT	9.67122e-46	0.839503	0.79	0.184	3.29218e-41
HAGH	3.65928e-27	0.839324	0.867	0.391	1.24566e-22
EEF1DP1	3.33834e-36	0.836423	0.938	0.728	1.1364e-31
TACC1	1.68985e-33	0.835237	0.697	0.224	5.75243e-29
EEF1A1P6	1.2576e-12	0.832818	0.954	0.918	4.28099e-08
EEF1A1P5	1.98473e-09	0.829939	0.979	0.934	6.75623e-05
TACO1	2.63644e-30	0.828027	0.795	0.317	8.9747e-26
RPL23AP65	5.05016e-34	0.827336	0.831	0.458	1.71913e-29
SLC35B1	3.35879e-27	0.826596	0.903	0.501	1.14337e-22
DDHD1	3.97832e-45	0.825614	0.708	0.17	1.35426e-40
CNTD2	1.09448e-52	0.821264	0.641	0.046	3.72573e-48
WBP2	3.41122e-33	0.819395	0.949	0.55	1.16121e-28
MRPL58	9.63222e-22	0.819249	0.872	0.489	3.2789e-17
UGDH	3.70564e-31	0.819101	0.81	0.404	1.26144e-26
SPOP	2.59536e-36	0.815251	0.862	0.393	8.83485e-32
PPM1K	6.34118e-47	0.809372	0.733	0.217	2.1586e-42
SMIM14	2.16516e-25	0.80871	0.959	0.614	7.37043e-21
OGFOD3	1.50542e-46	0.808451	0.856	0.38	5.12459e-42
PRKAG1	3.32263e-20	0.807943	0.738	0.338	1.13106e-15
GDF15	3.72019e-07	0.805063	0.251	0.062	0.0126639
STARD3	3.85491e-33	0.804054	0.677	0.165	1.31225e-28
KRT8P11	4.01434e-63	0.802182	0.805	0.108	1.36652e-58
MLPH	2.16764e-43	0.795204	0.877	0.246	7.37887e-39
ACTBP2	8.56879e-17	0.794087	0.785	0.537	2.9169e-12
KRT8P46	3.68947e-59	0.792626	0.708	0.071	1.25593e-54
COPZ1	2.14772e-19	0.789608	0.928	0.668	7.31104e-15
RTCB	1.33802e-17	0.788309	0.815	0.453	4.55475e-13
CSRP1	2.47186e-22	0.788133	0.877	0.495	8.41444e-18
ARL4A	4.6612e-16	0.786003	0.703	0.304	1.58672e-11
BECN1	7.68395e-29	0.78234	0.872	0.371	2.61569e-24
KRT19P1	3.44499e-48	0.78168	0.754	0.141	1.17271e-43
CFL2	6.80797e-26	0.780431	0.703	0.249	2.3175e-21
HSP90AB3P	2.21024e-21	0.779721	0.887	0.672	7.52389e-17
MGP	1.24473e-136	0.777733	0.944	0.322	4.2372e-132
CISD3	3.39481e-31	0.772361	0.887	0.525	1.15563e-26
KTN1	5.35911e-28	0.771337	0.954	0.711	1.82429e-23
PREB	8.71051e-18	0.770925	0.697	0.367	2.96515e-13
HNRNPA1P10	2.08457e-25	0.763402	0.862	0.59	7.0961e-21
EYA3	1.23971e-25	0.756571	0.795	0.393	4.22011e-21
IGFBP4	2.34077e-05	0.756562	0.395	0.173	0.796821
P3H4	1.11958e-37	0.754424	0.795	0.354	3.81117e-33
KRT8P35	2.98794e-53	0.75438	0.692	0.082	1.01713e-48
RNPEP	3.18916e-24	0.753926	0.897	0.469	1.08562e-19
SLC50A1	6.09059e-21	0.753792	0.872	0.553	2.0733e-16
C17orf58	9.57559e-20	0.748169	0.785	0.37	3.25963e-15
NPEPPS	2.49762e-29	0.747989	0.903	0.506	8.50216e-25
PIGQ	5.32699e-37	0.746912	0.81	0.321	1.81336e-32
MRPL43	3.63009e-29	0.746178	0.903	0.511	1.23572e-24
KRT18P29	7.58846e-56	0.739203	0.779	0.14	2.58319e-51
CHMP2A	6.6468e-24	0.738049	0.938	0.672	2.26264e-19
PRR15L	3.94005e-29	0.736903	0.692	0.14	1.34123e-24
CYP4Z1	2.93651e-41	0.728469	0.446	0.023	9.99618e-37
KRT18P39	6.9474e-52	0.7276	0.723	0.108	2.36496e-47
SNF8	1.87384e-26	0.727223	0.903	0.532	6.37872e-22
MRPS23	3.92488e-23	0.725343	0.867	0.529	1.33607e-18
ATP5MC2	4.04568e-35	0.724903	0.974	0.82	1.37719e-30
FTH1P20	2.83723e-21	0.721237	0.985	0.876	9.65821e-17
GNAI1	5.02042e-41	0.72099	0.764	0.199	1.709e-36
PARD6B	2.98839e-22	0.719848	0.846	0.529	1.01728e-17
SCRN2	3.40673e-26	0.719823	0.626	0.207	1.15968e-21
MLX	8.83354e-31	0.71853	0.846	0.363	3.00703e-26
NUDT19	5.13026e-16	0.717115	0.795	0.437	1.74639e-11
TMEM106C	2.5956e-15	0.716652	0.836	0.458	8.83568e-11
ERO1A	1.47944e-36	0.714816	0.805	0.341	5.03617e-32
KRT8P39	4.61546e-53	0.713859	0.641	0.06	1.57115e-48
CNP	6.78122e-26	0.712722	0.846	0.453	2.3084e-21
DDX5	2.10223e-19	0.711768	0.954	0.717	7.15619e-15
RPA3	1.74963e-29	0.710734	0.851	0.496	5.95591e-25
PGLYRP2	1.3534e-37	0.709139	0.456	0.037	4.6071e-33
DNAJC22	2.32189e-38	0.708484	0.733	0.299	7.90393e-34
HMGN2	4.32875e-09	0.708156	0.985	0.832	0.000147355
S100A14	1.5425e-30	0.707688	0.959	0.581	5.25083e-26
CYP4X1	3.18006e-38	0.705643	0.651	0.142	1.08252e-33
KRT18P23	1.51322e-56	0.703789	0.779	0.114	5.15115e-52
LETM1	1.00016e-16	0.70345	0.841	0.54	3.40463e-12
ZCRB1	1.18257e-28	0.70251	0.928	0.538	4.0256e-24
RTN1	5.1258e-58	0.700633	0.554	0.012	1.74487e-53
ATP5IF1	2.50815e-27	0.700282	0.969	0.803	8.53799e-23
NME2P1	2.79605e-35	0.697693	0.887	0.514	9.51803e-31
GAPDHP65	1.14345e-28	0.694833	0.877	0.525	3.89243e-24
KRT18P48	2.14121e-64	0.694592	0.8	0.106	7.2889e-60
ACOT4	7.04381e-37	0.693069	0.631	0.101	2.39778e-32
DRG1	3.90213e-14	0.692227	0.785	0.447	1.32832e-09
KRT8P41	8.00104e-61	0.69182	0.677	0.05	2.72363e-56
CORO1B	8.69888e-25	0.690824	0.877	0.44	2.96119e-20
C11orf49	1.7527e-25	0.689918	0.697	0.296	5.96637e-21
UROD	2.02085e-18	0.689823	0.764	0.399	6.87918e-14
SERTAD1	6.04611e-22	0.689294	0.779	0.419	2.05816e-17
STUB1	1.21685e-17	0.688075	0.908	0.591	4.14227e-13
CD63	8.15351e-21	0.686584	0.964	0.86	2.77553e-16
PDIA3P1	3.97412e-32	0.685878	0.908	0.671	1.35283e-27
AMPH	1.02607e-46	0.683024	0.456	0.009	3.49283e-42
AMZ2	2.60264e-19	0.682234	0.836	0.44	8.85966e-15
ERBB2	2.77194e-33	0.681688	0.846	0.422	9.43595e-29
RUNDC1	1.95436e-33	0.680236	0.738	0.243	6.65282e-29
PSMA6P1	2.87062e-39	0.679945	0.867	0.422	9.77189e-35
RTN4	3.99469e-13	0.67831	0.887	0.633	1.35983e-08
GPX3	1.72174e-23	0.67825	0.595	0.151	5.86096e-19
GUCD1	1.76239e-23	0.67762	0.708	0.311	5.99935e-19
C12orf10	1.73176e-26	0.676594	0.744	0.306	5.89508e-22
RPLP0P6	1.73699e-21	0.675689	0.908	0.79	5.91289e-17
MDM4	1.19099e-24	0.671173	0.862	0.587	4.05423e-20
AC109326.1	3.75729e-41	0.667592	0.646	0.183	1.27902e-36
CDC27	1.83765e-25	0.667434	0.785	0.329	6.25553e-21
MLST8	2.62394e-25	0.66644	0.831	0.455	8.93217e-21
SRP54	1.54777e-29	0.665402	0.877	0.462	5.26877e-25
HSP90AA2P	1.8306e-18	0.663935	0.882	0.683	6.23155e-14
FTH1P7	7.67658e-22	0.65822	0.851	0.517	2.61319e-17
NUP85	5.43728e-16	0.654622	0.708	0.368	1.85091e-11
EIF2B1	2.54311e-21	0.654265	0.805	0.367	8.65701e-17
KRT18P4	8.30674e-66	0.652293	0.785	0.101	2.8277e-61
KRT18P55	5.76405e-55	0.651334	0.697	0.078	1.96214e-50
ADIPOR1	3.24447e-16	0.651199	0.882	0.597	1.10445e-11
CTSA	7.36972e-32	0.650077	0.856	0.482	2.50873e-27
NME1	1.87047e-11	0.649864	0.949	0.768	6.36727e-07
NQO1	9.14475e-16	0.649717	0.867	0.62	3.11297e-11
SLC25A39	1.22182e-17	0.649443	0.944	0.626	4.15918e-13
LASP1	1.45958e-30	0.649187	0.733	0.296	4.96856e-26
CISH	1.32118e-29	0.648596	0.513	0.066	4.49744e-25
TCTN3	2.00468e-31	0.647929	0.677	0.268	6.82412e-27
KRT8P22	4.98361e-57	0.646673	0.59	0.035	1.69647e-52
ORMDL3	3.10497e-27	0.646149	0.672	0.183	1.05696e-22
RAB30	5.95717e-33	0.643438	0.595	0.124	2.02788e-28
PSMA3-AS1	5.92592e-34	0.642768	0.903	0.537	2.01724e-29
TMEM70	3.83721e-24	0.642602	0.867	0.537	1.30622e-19
UFD1	3.57082e-13	0.641201	0.836	0.469	1.21554e-08
ESR1	5.84333e-49	0.640388	0.831	0.178	1.98913e-44
KLHDC2	1.64752e-24	0.639538	0.754	0.319	5.60832e-20
AKR7A3	4.48597e-26	0.637651	0.615	0.178	1.52707e-21
LITAF	1.39068e-19	0.637332	0.882	0.534	4.734e-15
SRP68	3.12398e-26	0.636119	0.821	0.406	1.06343e-21
TOB1	6.02571e-24	0.633715	0.938	0.692	2.05121e-19
BAIAP2	3.19029e-31	0.632144	0.872	0.447	1.08601e-26
AKR7A2	8.52979e-18	0.630428	0.841	0.498	2.90363e-13
PIP	3.27142e-47	0.629146	0.451	0.01	1.11363e-42
SCP2	3.85655e-16	0.625649	0.882	0.57	1.31281e-11
MGST1	1.75325e-19	0.623989	0.964	0.704	5.96822e-15
SAP30BP	2.40106e-25	0.62207	0.862	0.46	8.17344e-21
MCRS1	2.17482e-26	0.621439	0.769	0.367	7.40331e-22
RELL1	3.14773e-17	0.620318	0.744	0.42	1.07152e-12
MLXIP	2.47916e-21	0.619432	0.723	0.319	8.4393e-17
IGFBP2	2.97234e-09	0.618963	0.933	0.469	0.000101181
EEF1A1P13	4.02345e-12	0.618843	0.882	0.804	1.36962e-07
DHRS7	7.6187e-20	0.617979	0.897	0.57	2.59348e-15
FP671120.4	1.15731e-28	0.6172	0.738	0.291	3.93961e-24
KRT18P18	8.80205e-57	0.615758	0.703	0.079	2.99631e-52
TMEM99	1.43423e-38	0.615445	0.708	0.245	4.88227e-34
KRT18P28	1.43722e-45	0.615269	0.687	0.114	4.89246e-41
CNIH1	3.52907e-23	0.613264	0.856	0.514	1.20133e-18
IFIT1	8.76751e-20	0.61258	0.308	0.036	2.98455e-15
SYNJ2BP	5.24646e-21	0.612053	0.764	0.328	1.78595e-16
TIMM9	6.38349e-25	0.608631	0.769	0.38	2.173e-20
LSM12	9.97749e-32	0.607346	0.892	0.514	3.39644e-27
DCXR	5.01005e-17	0.602097	0.938	0.709	1.70547e-12
POLG2	7.22834e-26	0.601895	0.646	0.282	2.4606e-21
POLDIP2	8.53244e-14	0.600378	0.79	0.446	2.90453e-09
VPS25	2.96422e-19	0.599133	0.795	0.437	1.00905e-14
PLCE1	9.69503e-49	0.596078	0.682	0.18	3.30028e-44
REPS2	3.09691e-39	0.593365	0.6	0.071	1.05422e-34
DYNLRB1	7.49536e-19	0.592979	0.959	0.732	2.5515e-14
DDX39A	1.84336e-16	0.592935	0.851	0.502	6.27499e-12
OTUB1	3.701e-25	0.592234	0.862	0.564	1.25986e-20
EGLN3	1.53104e-24	0.59024	0.523	0.131	5.21183e-20
ADPRHL2	2.7164e-19	0.589589	0.677	0.286	9.24691e-15
MTRNR2L10	3.18536e-30	0.589014	0.636	0.19	1.08433e-25
HSD17B14	4.09713e-32	0.586921	0.6	0.111	1.39471e-27
SNX6	1.35991e-26	0.586658	0.856	0.455	4.62926e-22
MYCBP	5.17819e-13	0.586584	0.687	0.391	1.76271e-08
CA12	1.01524e-30	0.585689	0.692	0.16	3.45598e-26
UGCG	1.17329e-24	0.584778	0.851	0.367	3.994e-20
ASB8	3.61229e-26	0.584743	0.703	0.246	1.22966e-21
NPY1R	2.29005e-21	0.583876	0.415	0.073	7.79556e-17
SSX1	6.55255e-33	0.583545	0.277	0	2.23056e-28
MTCO1P53	2.33786e-34	0.581767	0.667	0.148	7.95832e-30
KRT8P31	1.06381e-54	0.580675	0.677	0.066	3.62132e-50
ECSIT	7.21269e-24	0.580562	0.677	0.243	2.45527e-19
AREG	6.05774e-05	0.578799	0.385	0.188	1
MT-ATP8	3.87592e-38	0.578291	0.877	0.842	1.3194e-33
HPCAL1	2.84124e-22	0.57787	0.728	0.25	9.67185e-18
LDHA	5.20457e-08	0.577863	0.944	0.788	0.00177169
RPL27	8.48862e-27	0.576357	0.979	0.917	2.88961e-22
MIF4GD	5.2714e-16	0.575525	0.697	0.318	1.79444e-11
DAZAP2	4.41254e-15	0.57386	0.908	0.672	1.50207e-10
MT-CO3	2.04641e-09	0.572724	0.985	0.919	6.96618e-05
KRT18P68	1.72405e-57	0.572374	0.713	0.083	5.86885e-53
CENPX	2.40464e-17	0.572177	0.954	0.681	8.18564e-13
BTG2	2.13913e-05	0.57169	0.513	0.332	0.728181
MT-RNR1	3.65719e-14	0.570927	0.985	0.921	1.24495e-09
PDK2	1.24251e-41	0.569221	0.821	0.237	4.22963e-37
SPTSSA	2.05869e-21	0.569065	0.908	0.565	7.00799e-17
IQCE	1.80946e-16	0.568295	0.636	0.306	6.15957e-12
SNRNP25	1.91785e-18	0.568245	0.836	0.473	6.52855e-14
SERINC5	7.05537e-17	0.567785	0.769	0.381	2.40172e-12
FAM120AOS	1.16466e-20	0.565881	0.8	0.381	3.96461e-16
WWP1	6.31331e-40	0.565101	0.795	0.37	2.14911e-35
NDUFAF8	7.20098e-19	0.564715	0.928	0.653	2.45128e-14
BLVRB	1.11945e-24	0.563753	0.964	0.629	3.81073e-20
R3HDM2	3.64089e-26	0.558139	0.867	0.522	1.2394e-21
NT5C3A	5.15724e-20	0.557993	0.769	0.4	1.75558e-15
LPIN3	3.72473e-29	0.553816	0.708	0.283	1.26793e-24
YIPF1	1.40129e-17	0.553714	0.574	0.249	4.77014e-13
RARRES2	2.47558e-65	0.552468	0.718	0.105	8.42711e-61
SYAP1	1.46138e-17	0.55214	0.897	0.635	4.97469e-13
COPRS	6.13665e-20	0.549958	0.846	0.465	2.08898e-15
THRSP	5.50626e-30	0.549329	0.431	0.039	1.87439e-25
DOK1	2.42055e-27	0.545151	0.462	0.063	8.23979e-23
CPNE1	3.29178e-24	0.544921	0.897	0.518	1.12056e-19
FUCA2	5.73777e-12	0.544747	0.81	0.471	1.95319e-07
YIPF3	4.68345e-16	0.544684	0.867	0.557	1.59429e-11
ZNF385B	3.24313e-70	0.543984	0.621	0.01	1.10399e-65
FAM177A1	2.35569e-26	0.543833	0.969	0.609	8.019e-22
ECI2	1.02535e-19	0.543789	0.79	0.39	3.49039e-15
LAMTOR4	5.91192e-30	0.543343	0.954	0.691	2.01248e-25
FTH1P10	1.0411e-18	0.54302	0.887	0.719	3.544e-14
SPINT1	1.92446e-17	0.542397	0.841	0.565	6.55105e-13
METTL2A	3.35597e-23	0.542249	0.723	0.338	1.14241e-18
COPS6	4.16955e-17	0.541736	0.918	0.635	1.41936e-12
LUC7L3	2.43485e-21	0.541666	0.867	0.584	8.28846e-17
PPIAP29	5.01021e-16	0.540858	0.826	0.563	1.70553e-11
MEAF6	6.88431e-19	0.539535	0.841	0.488	2.34349e-14
DHX8	1.60816e-18	0.538221	0.703	0.304	5.47433e-14
PTP4A2	2.52346e-20	0.534337	0.954	0.627	8.59012e-16
HMGCL	5.0276e-19	0.533454	0.59	0.222	1.71145e-14
SERTAD3	8.61409e-29	0.531882	0.708	0.279	2.93232e-24
HNRNPA1P12	1.57414e-27	0.531728	0.636	0.18	5.35854e-23
METTL23	9.91605e-21	0.531206	0.79	0.455	3.37552e-16
HERPUD1	1.87847e-24	0.530376	0.826	0.483	6.3945e-20
ZFAND2A	5.78349e-22	0.529616	0.723	0.332	1.96876e-17
SCGB1D2	1.30799e-07	0.529323	0.354	0.154	0.00445254
ALCAM	2.61267e-13	0.52688	0.708	0.327	8.89379e-09
HP1BP3	3.69107e-23	0.526437	0.831	0.619	1.25648e-18
NDUFB10	4.18604e-21	0.521555	0.944	0.793	1.42497e-16
AC011979.1	1.40889e-22	0.520833	0.738	0.376	4.796e-18
MRPS30-DT	8.82408e-47	0.519835	0.641	0.118	3.0038e-42
EIF4A3	6.94335e-17	0.519006	0.908	0.639	2.36359e-12
SERF2	5.10829e-22	0.517838	1	0.978	1.73891e-17
FCGRT	1.13255e-35	0.517533	0.897	0.492	3.85532e-31
KRT18P34	1.22747e-57	0.516352	0.795	0.135	4.17842e-53
PAGE5	6.57473e-27	0.515737	0.262	0.003	2.2381e-22
PER2	3.85384e-23	0.514638	0.831	0.439	1.31189e-18
THSD4	1.26132e-46	0.513915	0.651	0.078	4.29366e-42
UGT2B4	4.84406e-44	0.513672	0.364	0	1.64897e-39
RAD51C	4.47122e-19	0.513145	0.697	0.308	1.52205e-14
MLEC	4.49218e-13	0.511504	0.867	0.62	1.52918e-08
DOK7	3.15367e-40	0.511106	0.585	0.089	1.07354e-35
ELMSAN1	8.10193e-18	0.510059	0.749	0.388	2.75798e-13
QPRT	5.34513e-29	0.509504	0.718	0.318	1.81954e-24
PHB	3.52275e-13	0.5068	0.928	0.646	1.19918e-08
UBXN1	1.42687e-21	0.505818	0.831	0.509	4.85722e-17
COX14	3.33207e-19	0.504841	0.877	0.593	1.13427e-14
RPS3AP26	5.19104e-15	0.504198	0.923	0.859	1.76708e-10
LRP2	3.63329e-17	0.50364	0.467	0.131	1.23681e-12
TBC1D24	4.71968e-21	0.503474	0.677	0.305	1.60663e-16
TSR2	3.03085e-15	0.502446	0.764	0.424	1.03173e-10
CNOT2	1.91211e-22	0.500665	0.821	0.506	6.50903e-18
AARD	3.66697e-09	-3.95925	0.441	0.596	0.000124827
GNAS	4.14922e-110	-3.80946	0.005	0.922	1.41244e-105
VIM	5.32553e-33	-3.76644	0	0.514	1.81286e-28
LALBA	0.00756437	-3.17563	0	0.138	1
COL9A3	6.01209e-09	-3.03425	0.026	0.377	0.000204657
TM4SF1	1.92419e-30	-2.92276	0.267	0.485	6.55012e-26
CD24	1.19348e-57	-2.84552	0.195	0.681	4.06273e-53
CEBPD	7.92203e-13	-2.84524	0.2	0.501	2.69674e-08
TUBA1A	1.38419e-32	-2.78496	0.523	0.606	4.71191e-28
AZGP1	6.62404e-45	-2.76047	0.656	0.793	2.25489e-40
MSLN	1.13162e-19	-2.66951	0	0.475	3.85214e-15
GSTP1	3.64028e-41	-2.60236	0	0.591	1.23919e-36
SCGB3A1	0.00111972	-2.56937	0.046	0.235	1
CRYAB	3.28687e-33	-2.55895	0.026	0.519	1.11888e-28
APP	5.34226e-15	-2.55118	0.487	0.673	1.81856e-10
CALML5	7.2806e-14	-2.52635	0.082	0.383	2.47839e-09
TPM2	4.40564e-10	-2.36673	0.01	0.462	1.49972e-05
LGALS1	5.51526e-57	-2.33743	0.8	0.804	1.87745e-52
KRT16	8.77792e-14	-2.3017	0.021	0.155	2.98809e-09
CCN2	0.0195178	-2.25706	0.021	0.258	1
SDC2	3.30776e-34	-2.24999	0.021	0.465	1.126e-29
RPS6	9.89433e-45	-2.21941	0.923	0.922	3.36813e-40
LY6E	5.73227e-20	-2.19136	0.841	0.66	1.95132e-15
ANXA1	1.28389e-26	-2.16563	0.005	0.365	4.3705e-22
RPL7	7.32656e-37	-2.15448	0.974	0.967	2.49404e-32
RPS18	2.94366e-23	-2.13715	0.995	0.988	1.00205e-18
KRT7	4.89346e-41	-2.13386	0.8	0.803	1.66578e-36
LDHB	2.16077e-35	-2.12164	0	0.491	7.35547e-31
CRABP2	4.83987e-57	-2.11463	0.451	0.819	1.64754e-52
RPL8	4.23239e-35	-2.09291	0.99	0.974	1.44075e-30
ACTG2	1.78821e-05	-2.0813	0.026	0.096	0.608724
RPL13	4.87822e-40	-2.05665	0.979	0.922	1.6606e-35
COMP	1.19285e-12	-2.04842	0.036	0.273	4.06057e-08
SPHK1	0.018221	-2.0471	0.092	0.386	1
CRIP1	3.04861e-45	-2.0317	0.503	0.873	1.03778e-40
KRT17	4.35956e-09	-2.01202	0.026	0.141	0.000148404
NR4A1	1.71984e-30	-2.00925	0.59	0.433	5.85452e-26
MDK	3.8638e-06	-1.96052	0.6	0.727	0.131528
CHI3L1	2.02492e-09	-1.95364	0.01	0.242	6.89302e-05
SCRG1	3.50876e-05	-1.94675	0.067	0.391	1
HSP90B1	7.08548e-26	-1.92751	0.8	0.778	2.41197e-21
LGALS3	1.17256e-44	-1.92196	0.056	0.645	3.9915e-40
SDCBP	2.019e-20	-1.91189	0.61	0.545	6.87289e-16
CXCL2	4.33398e-15	-1.90267	0	0.174	1.47533e-10
ENO1	2.05544e-26	-1.90024	0.867	0.801	6.99694e-22
RPL5	1.33742e-26	-1.88916	0.974	0.918	4.55272e-22
CKB	1.11323e-54	-1.8877	0.528	0.532	3.78955e-50
FBXO32	4.94405e-10	-1.8859	0.436	0.548	1.683e-05
CDKN2A	3.63313e-35	-1.8701	0.523	0.469	1.23675e-30
IGFBP7	1.81872e-10	-1.8675	0.021	0.367	6.19109e-06
RPSA	1.22312e-56	-1.84474	0.831	0.881	4.16364e-52
TMED3	2.29733e-16	-1.84446	0.641	0.729	7.82034e-12
SLC39A6	1.91418e-15	-1.80493	0.795	0.627	6.51606e-11
IFITM3	1.6746e-11	-1.80171	0.636	0.633	5.70051e-07
TSPO	4.25644e-46	-1.79375	0.862	0.786	1.44893e-41
CA2	6.71559e-22	-1.79197	0	0.306	2.28606e-17
TAGLN2	9.77805e-45	-1.78462	0.892	0.888	3.32855e-40
PRKDC	2.11986e-17	-1.76989	0.579	0.645	7.21623e-13
RPL29	1.62703e-23	-1.76161	0.959	0.906	5.53857e-19
PERP	2.12278e-41	-1.75654	0.795	0.728	7.22617e-37
NUPR1	1.19943e-49	-1.73329	0.021	0.61	4.08299e-45
EIF3E	3.92894e-31	-1.73119	0.677	0.776	1.33745e-26
FTL	1.78175e-13	-1.73027	0.979	0.871	6.06524e-09
SLPI	1.88436e-15	-1.71412	0.287	0.56	6.41454e-11
YBX3	5.03343e-33	-1.71233	0.205	0.597	1.71343e-28
BGN	3.19503e-05	-1.71089	0.267	0.36	1
TRAM1	3.38647e-19	-1.70944	0.615	0.616	1.15279e-14
PABPC1	2.47459e-09	-1.70541	0.928	0.912	8.42376e-05
CNN3	7.69778e-24	-1.7042	0.426	0.557	2.6204e-19
RPL12	2.72079e-13	-1.68792	0.933	0.947	9.26183e-09
CRIP2	1.08655e-12	-1.68695	0.923	0.83	3.69873e-08
CYBA	8.49201e-32	-1.6861	0.062	0.564	2.89077e-27
TACSTD2	2.81123e-33	-1.65992	0.641	0.613	9.5697e-29
HLA-C	2.43646e-41	-1.6439	0.159	0.632	8.29395e-37
RPS15	3.38607e-14	-1.64124	0.985	0.954	1.15265e-09
RPL36	3.12392e-16	-1.63448	0.979	0.955	1.06341e-11
PPP1R1B	1.80694e-12	-1.63339	0.005	0.466	6.15102e-08
ELN	3.08927e-14	-1.6119	0.01	0.201	1.05162e-09
NPW	3.66064e-28	-1.61005	0.046	0.599	1.24612e-23
COTL1	5.77637e-29	-1.60995	0.005	0.416	1.96633e-24
FXYD5	5.82022e-13	-1.59964	0.164	0.525	1.98126e-08
RPL32	1.02473e-27	-1.59229	0.959	0.971	3.48827e-23
ITM2C	2.14617e-19	-1.59187	0	0.404	7.30577e-15
MUCL1	6.28341e-39	-1.58295	0.759	0.266	2.13894e-34
CFD	1.26181e-12	-1.55644	0.318	0.423	4.29533e-08
SFRP1	2.28308e-18	-1.55408	0	0.453	7.77182e-14
KLK6	4.56336e-12	-1.55137	0	0.094	1.55341e-07
KCNQ1OT1	1.13805e-06	-1.54967	0.092	0.443	0.0387404
APOE	5.84227e-16	-1.5477	0.149	0.304	1.98877e-11
SELENOW	1.30128e-52	-1.54512	0.877	0.883	4.42969e-48
CYC1	5.25843e-48	-1.54103	0.887	0.837	1.79002e-43
KLK5	2.58695e-12	-1.53699	0	0.098	8.80623e-08
NDRG2	9.55875e-10	-1.52601	0.149	0.394	3.2539e-05
PPIB	1.40753e-23	-1.51437	0.841	0.836	4.79136e-19
EIF5A	8.47272e-18	-1.50611	0.764	0.85	2.8842e-13
CD44	1.46996e-20	-1.50483	0.313	0.577	5.0039e-16
KLF6	2.73388e-13	-1.49587	0.436	0.531	9.3064e-09
ASPH	4.55381e-20	-1.49287	0.6	0.512	1.55016e-15
KRT81	5.6001e-06	-1.47482	0.021	0.207	0.190633
RPS20	1.19229e-09	-1.46472	0.954	0.937	4.05866e-05
A2M	1.46314e-07	-1.43692	0.01	0.135	0.00498068
ANXA2	1.7194e-50	-1.43136	0.892	0.709	5.85301e-46
CALU	2.12596e-10	-1.43125	0.677	0.609	7.23697e-06
RPL15	2.5901e-41	-1.43121	0.964	0.958	8.81697e-37
RPL7A	0.000394151	-1.42706	0.954	0.937	1
PLP2	1.59874e-45	-1.42154	0.528	0.705	5.44227e-41
IDH2	9.06297e-34	-1.41883	0.774	0.672	3.08513e-29
USP22	1.11258e-16	-1.4171	0.569	0.629	3.78733e-12
RSU1	7.6891e-24	-1.41709	0.118	0.577	2.61745e-19
ITGB8	2.41904e-21	-1.41471	0.01	0.456	8.23464e-17
SQLE	2.87375e-28	-1.41403	0.646	0.63	9.78254e-24
MOXD1	6.45422e-06	-1.4106	0	0.275	0.219708
TUBB6	1.73903e-25	-1.40665	0.036	0.388	5.91984e-21
ERRFI1	3.35934e-14	-1.40286	0.226	0.406	1.14355e-09
GPAA1	1.37167e-35	-1.4027	0.754	0.721	4.66931e-31
BOP1	5.97113e-22	-1.39864	0.554	0.524	2.03263e-17
S100A10	2.3397e-37	-1.39595	0.856	0.799	7.96457e-33
AGR2	1.58476e-47	-1.38398	0.867	0.286	5.39469e-43
CD81	3.73007e-11	-1.38312	0.256	0.649	1.26975e-06
CPQ	0.000373341	-1.38181	0.128	0.344	1
MMP7	3.0738e-18	-1.3747	0	0.22	1.04635e-13
MIA	8.23848e-22	-1.36874	0.01	0.436	2.80446e-17
PYCR1	2.01871e-15	-1.36796	0.415	0.6	6.87189e-11
PLAUR	1.75372e-14	-1.36536	0.226	0.282	5.96984e-10
IFITM1	8.81568e-08	-1.36513	0.462	0.476	0.00300095
TRPS1	1.66962e-19	-1.36051	0.8	0.742	5.68354e-15
SNORC	0.0135168	-1.35704	0.01	0.194	1
RPL14	2.60302e-24	-1.35302	0.903	0.885	8.86095e-20
RPS19	3.01257e-06	-1.3471	1	0.968	0.102551
ILF2	5.62611e-41	-1.33908	0.769	0.722	1.91518e-36
ASS1	1.9615e-07	-1.33789	0.6	0.675	0.00667715
MUC1	3.9858e-13	-1.33726	0.149	0.578	1.35681e-08
RPLP2	4.10774e-19	-1.33707	0.903	0.951	1.39832e-14
CITED4	1.48378e-19	-1.33349	0.062	0.54	5.05095e-15
CEBPB	1.25888e-09	-1.33292	0.446	0.601	4.28536e-05
MYL12A	3.49572e-28	-1.32055	0.892	0.866	1.18998e-23
KLK7	7.64892e-11	-1.31641	0.005	0.099	2.60377e-06
IGFBP3	1.01397e-08	-1.3135	0	0.094	0.000345164
PLOD1	6.65161e-07	-1.3091	0.369	0.469	0.0226427
ECM1	7.4787e-10	-1.30874	0.205	0.135	2.54582e-05
EEF2	1.28331e-21	-1.29733	0.749	0.82	4.36853e-17
PAM	0.00520388	-1.29653	0.138	0.409	1
MFGE8	6.87835e-30	-1.29556	0.005	0.54	2.34146e-25
YBX1	2.59001e-15	-1.29295	0.785	0.81	8.81666e-11
STMN1	3.00172e-21	-1.2915	0.431	0.658	1.02181e-16
RACK1	3.11599e-20	-1.28715	0.964	0.914	1.06072e-15
CSTB	6.08031e-30	-1.28681	0.641	0.8	2.0698e-25
RPS9	4.14144e-26	-1.28627	0.954	0.892	1.40979e-21
TTYH1	1.9516e-13	-1.28516	0.072	0.367	6.64345e-09
TAGLN	7.55633e-13	-1.2839	0.01	0.18	2.57225e-08
RPL3	2.06111e-12	-1.28372	0.964	0.934	7.01624e-08
ANP32E	1.39887e-23	-1.28124	0.605	0.587	4.7619e-19
RPS2	1.45531e-05	-1.27878	0.979	0.961	0.495401
TMEM147	1.71004e-29	-1.27396	0.718	0.692	5.82113e-25
LAPTM4A	7.01239e-28	-1.26485	0.872	0.77	2.38709e-23
SERBP1	1.83439e-23	-1.26298	0.687	0.705	6.24444e-19
ACTA2	0.0382761	-1.25984	0.031	0.095	1
RDH10	7.00616e-12	-1.25138	0.154	0.378	2.38497e-07
EEF1A1	5.05015e-24	-1.24728	0.985	0.988	1.71912e-19
HAPLN1	7.24155e-07	-1.23922	0.005	0.301	0.024651
PHGDH	1.16703e-16	-1.23755	0.226	0.443	3.97269e-12
RCN3	8.02248e-10	-1.23746	0.005	0.377	2.73093e-05
PRDX4	2.67069e-17	-1.22934	0.81	0.767	9.0913e-13
CRABP1	3.62833e-15	-1.22874	0.297	0.46	1.23512e-10
MYC	1.11534e-05	-1.22616	0.19	0.452	0.379672
MFAP2	2.20755e-08	-1.22236	0.046	0.41	0.000751472
ZG16B	6.90963e-44	-1.21886	0.826	0.329	2.35211e-39
RPS3	2.57411e-19	-1.21562	0.979	0.922	8.76252e-15
RCAN1	2.2828e-16	-1.21321	0.149	0.374	7.77087e-12
EIF4EBP1	3.59482e-07	-1.2112	0.636	0.617	0.0122371
CCT5	7.62987e-36	-1.20601	0.718	0.701	2.59729e-31
RPL10A	7.61049e-18	-1.19955	0.887	0.904	2.59069e-13
CST3	5.87341e-20	-1.19874	0.908	0.778	1.99937e-15
TUBA4A	5.22964e-26	-1.19722	0.026	0.347	1.78022e-21
SSR4	1.14728e-14	-1.19655	0.903	0.865	3.90546e-10
YTHDF2	1.11723e-20	-1.19488	0.179	0.55	3.80316e-16
TMSB4X	8.1607e-24	-1.19425	0.959	0.934	2.77798e-19
KRT23	1.12124e-07	-1.19134	0.067	0.269	0.0038168
SYNCRIP	1.3866e-27	-1.18836	0.456	0.617	4.72011e-23
RPS7	2.27866e-17	-1.18584	0.897	0.932	7.7568e-13
BSG	3.77632e-10	-1.17903	0.867	0.797	1.2855e-05
RPL18	2.7141e-14	-1.17214	0.974	0.94	9.23906e-10
SLC25A37	7.23113e-11	-1.172	0.113	0.473	2.46155e-06
TRIB1	5.59142e-12	-1.16856	0.379	0.381	1.90338e-07
TSTA3	2.13358e-36	-1.16743	0.8	0.701	7.26291e-32
TYMP	5.82114e-12	-1.16724	0.415	0.521	1.98157e-07
EXOSC4	1.00889e-34	-1.16374	0.728	0.668	3.43436e-30
PRNP	1.31364e-23	-1.16198	0	0.42	4.47177e-19
LYPLA1	2.22841e-13	-1.1608	0.6	0.607	7.58572e-09
LMNA	1.51007e-26	-1.15689	0.954	0.842	5.14043e-22
PFN1	1.29505e-55	-1.15401	0.974	0.927	4.40846e-51
PDXK	5.8603e-22	-1.15365	0.61	0.599	1.9949e-17
KRT14	6.29404e-14	-1.14952	0	0.138	2.14255e-09
PLPP5	2.61452e-10	-1.14754	0.579	0.496	8.90008e-06
ARPC5	2.36095e-34	-1.14397	0.697	0.699	8.03692e-30
GNB1	4.93913e-21	-1.14211	0.503	0.599	1.68133e-16
UBE2S	1.27675e-19	-1.13937	0.646	0.666	4.34619e-15
SNRPB	7.24169e-39	-1.13472	0.913	0.816	2.46514e-34
GPX4	1.31449e-16	-1.13283	0.964	0.888	4.47464e-12
CDH3	6.03849e-12	-1.13244	0.067	0.437	2.05556e-07
SRM	2.24619e-12	-1.12979	0.59	0.568	7.64626e-08
PFN2	2.36802e-23	-1.12853	0.287	0.571	8.06097e-19
BAMBI	9.70971e-07	-1.12262	0.477	0.437	0.0330528
TMSB10	2.92308e-20	-1.11861	0.985	0.977	9.95046e-16
HSPB1	1.68822e-40	-1.11834	0.985	0.961	5.74688e-36
RPL28	1.6938e-05	-1.11759	0.938	0.898	0.576587
S100A4	7.93615e-08	-1.11493	0.292	0.45	0.00270154
PNRC1	2.23665e-10	-1.11383	0.328	0.553	7.61377e-06
HLA-A	2.08786e-15	-1.11331	0.349	0.535	7.10729e-11
CRACR2B	1.30665e-08	-1.10602	0.338	0.558	0.000444796
SPON2	1.89017e-05	-1.10589	0.2	0.409	0.643432
CTHRC1	5.72266e-13	-1.1045	0.021	0.39	1.94805e-08
ATP1A1	2.38116e-13	-1.09968	0.605	0.613	8.10571e-09
RPL31	9.63975e-09	-1.09913	0.954	0.948	0.000328147
S100A11	8.70319e-25	-1.09838	0.959	0.932	2.96265e-20
PLPP2	8.43563e-29	-1.09828	0.749	0.596	2.87157e-24
CTNNB1	3.69473e-10	-1.09685	0.697	0.643	1.25772e-05
CAVIN1	4.55884e-18	-1.09627	0.015	0.447	1.55187e-13
RAD21	2.42454e-15	-1.09474	0.738	0.702	8.25338e-11
YWHAZ	1.58393e-08	-1.09366	0.974	0.929	0.000539187
RPL6	8.54753e-28	-1.09327	0.892	0.886	2.90966e-23
RPS3A	9.28901e-12	-1.09057	0.969	0.937	3.16207e-07
CHD7	2.2999e-22	-1.09008	0.062	0.558	7.82908e-18
JUN	1.58836e-07	-1.08887	0.764	0.646	0.00540692
GSN	2.17439e-19	-1.08314	0.626	0.604	7.40185e-15
PEBP1	9.47282e-29	-1.08194	0.918	0.878	3.22464e-24
ACOX2	1.07452e-05	-1.0817	0.021	0.176	0.365778
RAB2A	2.1483e-19	-1.07978	0.795	0.727	7.31304e-15
TXN	1.05677e-16	-1.07456	0.954	0.938	3.59734e-12
PSMB4	7.52053e-15	-1.07302	0.923	0.855	2.56006e-10
MCM4	2.24912e-08	-1.07057	0.21	0.423	0.000765624
EFNA1	3.74957e-08	-1.07054	0.579	0.583	0.00127639
EIF4G2	1.8481e-17	-1.06989	0.703	0.675	6.29113e-13
ALDH9A1	3.13361e-09	-1.06943	0.405	0.471	0.000106671
VCP	1.29541e-17	-1.06879	0.759	0.678	4.4097e-13
UAP1	3.33965e-24	-1.06664	0.564	0.528	1.13685e-19
NR4A2	1.49889e-08	-1.06596	0.226	0.456	0.000510237
RPL10	1.05949e-12	-1.06525	0.985	0.918	3.60661e-08
MAFB	0.00530781	-1.06462	0.185	0.111	1
TPT1	1.7199e-19	-1.06409	0.954	0.938	5.85472e-15
RPL27A	1.69369e-08	-1.06148	0.913	0.921	0.000576548
IER5	2.30692e-08	-1.05967	0.513	0.465	0.000785299
CSDE1	1.07299e-14	-1.05901	0.415	0.59	3.65255e-10
MUC2	0.000245715	-1.05741	0.01	0.098	1
MSN	3.14559e-15	-1.05647	0.077	0.414	1.07079e-10
CXCL1	2.09471e-10	-1.05167	0	0.109	7.13059e-06
TIMP3	5.12976e-09	-1.04926	0.041	0.328	0.000174622
CNN2	1.01949e-16	-1.04758	0.354	0.512	3.47044e-12
PAPSS1	3.63644e-11	-1.0438	0.395	0.506	1.23788e-06
ZFP36L1	1.69044e-18	-1.04328	0.856	0.669	5.75442e-14
AQP3	1.68573e-30	-1.04254	0	0.315	5.73839e-26
ACTN4	3.838e-20	-1.04189	0.774	0.642	1.3065e-15
CLDN10	1.55309e-17	-1.04187	0	0.239	5.28689e-13
PTTG1IP	9.23335e-19	-1.04144	0.626	0.66	3.14313e-14
CHMP1B	2.31332e-16	-1.03913	0.395	0.558	7.87478e-12
TENT5A	5.28757e-06	-1.03805	0.154	0.459	0.179994
CYP27A1	1.08716e-10	-1.03802	0.072	0.351	3.70079e-06
AES	7.81562e-30	-1.03191	0.333	0.688	2.66052e-25
TNFRSF12A	1.29138e-20	-1.02884	0.518	0.557	4.39598e-16
BEX3	1.06606e-54	-1.02878	0	0.597	3.62898e-50
H3F3A	1.52519e-24	-1.02832	0.964	0.965	5.1919e-20
ELANE	1.02541e-16	-1.02827	0	0.194	3.49061e-12
NPM1	1.03762e-37	-1.02759	0.964	0.905	3.53217e-33
ZFP36L2	1.47938e-24	-1.0269	0.759	0.538	5.03594e-20
HLA-B	1.9182e-06	-1.02209	0.077	0.416	0.0652973
IMPAD1	5.86679e-07	-1.01467	0.313	0.456	0.0199711
PFKP	4.37355e-30	-1.01297	0	0.412	1.4888e-25
AURKAIP1	5.18051e-34	-1.01258	0.779	0.748	1.7635e-29
SELENOF	8.9994e-24	-1.00956	0.641	0.656	3.06349e-19
CAV1	1.90899e-10	-1.00906	0.01	0.288	6.49839e-06
NDRG1	5.49234e-06	-1.00853	0.559	0.492	0.186965
ACTN1	4.5573e-18	-1.00729	0.672	0.511	1.55135e-13
SLC25A3	1.83699e-35	-1.00558	0.836	0.734	6.25328e-31
PPP1CB	1.25596e-27	-1.00398	0.821	0.742	4.2754e-23
GGH	1.39303e-11	-1.00353	0.569	0.492	4.74202e-07
CLDN3	1.34324e-24	-0.999826	0.923	0.588	4.57251e-20
ADAM15	1.56004e-08	-0.99926	0.508	0.591	0.000531052
MDFI	5.37018e-17	-0.996041	0.005	0.422	1.82806e-12
AC087289.1	2.41671e-14	-0.992786	0.144	0.478	8.22673e-10
VDAC3	2.29861e-16	-0.987398	0.785	0.686	7.82469e-12
DSP	1.33217e-11	-0.983124	0.667	0.548	4.53484e-07
QPCT	5.47006e-09	-0.981524	0.108	0.34	0.000186206
DPYSL2	9.45009e-22	-0.981309	0.026	0.429	3.21691e-17
PCSK1N	4.05194e-25	-0.980365	0	0.295	1.37932e-20
PDIA6	3.43819e-13	-0.979357	0.846	0.679	1.17039e-08
ELF5	0.00374424	-0.978345	0.164	0.276	1
SOD2	0.00238836	-0.975738	0.421	0.445	1
RPS12	7.04423e-10	-0.97514	0.908	0.932	2.39793e-05
TRIM29	1.73774e-28	-0.974841	0.005	0.39	5.91545e-24
APEX1	1.86136e-17	-0.974834	0.631	0.609	6.33627e-13
AIF1L	1.08757e-10	-0.972268	0.292	0.445	3.70221e-06
CD14	0.00089303	-0.970875	0.015	0.121	1
P4HA1	7.10764e-09	-0.970778	0.569	0.482	0.000241951
BCAP31	1.85379e-20	-0.967584	0.877	0.763	6.31049e-16
TFDP1	1.39749e-14	-0.966302	0.374	0.517	4.7572e-10
HILPDA	0.00217032	-0.964109	0.528	0.481	1
ATF4	3.14654e-12	-0.958375	0.544	0.681	1.07111e-07
RPS14	1.47253e-08	-0.957071	0.995	0.968	0.000501265
DSG2	2.8691e-18	-0.954792	0.236	0.496	9.76672e-14
RPL18A	0.0193504	-0.952838	0.974	0.955	1
C19orf48	2.61475e-10	-0.952402	0.528	0.485	8.90086e-06
PSMB5	2.50365e-30	-0.952021	0.8	0.721	8.52266e-26
RPL13A	0.00533563	-0.951282	0.99	0.964	1
MTDH	7.72886e-30	-0.950369	0.903	0.777	2.63098e-25
RPS10	5.66604e-19	-0.948748	0.867	0.928	1.92878e-14
SLC44A2	7.44179e-10	-0.948262	0.6	0.61	2.53326e-05
CENPW	7.10132e-06	-0.946858	0.246	0.446	0.241736
OAT	6.9795e-18	-0.946797	0.692	0.649	2.37589e-13
LY6K	3.73215e-28	-0.945469	0.005	0.391	1.27046e-23
NFIB	1.21469e-11	-0.944625	0.672	0.624	4.13492e-07
CTSD	7.99589e-09	-0.94435	0.821	0.724	0.000272188
TMEM123	1.38092e-19	-0.943448	0.446	0.504	4.7008e-15
EIF4G1	1.40711e-18	-0.942973	0.738	0.656	4.78995e-14
HMG20B	2.39909e-21	-0.941357	0.744	0.665	8.16674e-17
PDIA4	2.69623e-08	-0.940211	0.8	0.639	0.000917823
SEC31A	3.21425e-15	-0.940192	0.626	0.594	1.09416e-10
CCT3	1.57927e-20	-0.939724	0.903	0.803	5.376e-16
BID	1.31656e-14	-0.938727	0.164	0.397	4.4817e-10
IMPA2	3.65186e-28	-0.938327	0	0.419	1.24313e-23
ANXA5	5.61855e-14	-0.935966	0.769	0.698	1.91261e-09
C3	0.0300057	-0.934242	0.041	0.207	1
SNX3	6.08032e-36	-0.932087	0.713	0.688	2.0698e-31
PLEC	1.71834e-05	-0.931381	0.369	0.567	0.584939
MT-ND5	3.43494e-17	-0.930334	0.944	0.873	1.16929e-12
RPS8	9.13201e-05	-0.929682	0.964	0.929	1
CCN1	0.0048238	-0.925009	0.318	0.327	1
NAPRT	4.18634e-26	-0.924607	0.574	0.46	1.42507e-21
BRD3	4.74003e-09	-0.921704	0.441	0.58	0.000161355
CD164	1.54272e-11	-0.921222	0.523	0.577	5.25156e-07
PLEKHB2	6.20119e-14	-0.917058	0.308	0.45	2.11095e-09
CENPF	4.53982e-06	-0.916529	0.246	0.367	0.15454
MXRA8	0.00823217	-0.916394	0.021	0.223	1
PRELP	5.8337e-05	-0.91595	0	0.188	1
HEBP2	8.31166e-20	-0.915475	0.769	0.747	2.82937e-15
CAV2	1.07765e-17	-0.915291	0	0.345	3.66842e-13
PHPT1	7.45163e-08	-0.915108	0.867	0.819	0.00253661
SLC39A4	1.65869e-23	-0.914849	0.785	0.686	5.64635e-19
COX6C	4.91479e-07	-0.911777	0.99	0.957	0.0167304
KRT5	1.25062e-29	-0.911586	0	0.347	4.25722e-25
GUK1	3.74622e-12	-0.911288	0.959	0.894	1.27525e-07
MRPS25	3.60096e-14	-0.9093	0.251	0.488	1.2258e-09
ANXA3	2.57247e-20	-0.909118	0.277	0.306	8.75694e-16
RPL26	2.47993e-11	-0.904803	0.805	0.85	8.44193e-07
CHI3L2	8.3787e-14	-0.904321	0.01	0.278	2.85219e-09
FN1	0.000123306	-0.902081	0.282	0.232	1
COX4I1	3.07675e-29	-0.901016	0.964	0.889	1.04736e-24
RPLP1	1.11805e-07	-0.899	0.99	0.974	0.00380594
HNRNPU	5.43377e-22	-0.898634	0.877	0.738	1.84971e-17
ID4	8.40846e-14	-0.898384	0	0.374	2.86232e-09
DUT	9.05093e-17	-0.897708	0.523	0.635	3.08103e-12
ADAMTS1	2.46371e-07	-0.896629	0	0.22	0.0083867
FBLN5	2.80345e-06	-0.89635	0.082	0.193	0.0954322
HSP90AB1	2.50004e-19	-0.893966	0.985	0.945	8.5104e-15
IQGAP1	4.03422e-09	-0.890987	0.462	0.558	0.000137329
RALBP1	1.27417e-09	-0.890923	0.462	0.647	4.33739e-05
GART	5.18288e-13	-0.890872	0.405	0.505	1.7643e-08
G3BP1	3.5409e-18	-0.890043	0.656	0.639	1.20536e-13
F12	6.58412e-14	-0.889336	0.128	0.424	2.2413e-09
RAB31	7.14976e-18	-0.889006	0.185	0.285	2.43385e-13
PTTG1	1.576e-11	-0.884964	0.251	0.422	5.36485e-07
NDUFS7	2.11753e-10	-0.883441	0.749	0.683	7.20828e-06
EEF1B2	3.4006e-09	-0.879905	0.744	0.751	0.00011576
COL2A1	1.03492e-21	-0.879213	0.056	0.153	3.52297e-17
LAMC2	3.7073e-19	-0.879203	0	0.273	1.262e-14
MFSD3	6.45787e-11	-0.877977	0.615	0.57	2.19832e-06
TPD52L2	2.60841e-15	-0.875886	0.446	0.551	8.8793e-11
PTX3	4.1847e-15	-0.872752	0	0.269	1.42452e-10
MIF	1.13556e-11	-0.872704	0.969	0.968	3.86556e-07
CLDN7	9.39104e-20	-0.871413	0.836	0.627	3.1968e-15
CD55	5.40855e-11	-0.870122	0.251	0.504	1.84112e-06
NOP53	3.42456e-21	-0.870044	0.872	0.675	1.16575e-16
CLTB	4.18562e-18	-0.869753	0.585	0.553	1.42483e-13
C8orf33	8.76693e-15	-0.868822	0.497	0.643	2.98435e-10
PYGB	0.00121328	-0.867935	0.415	0.504	1
GOLPH3	6.72005e-10	-0.867372	0.497	0.563	2.28757e-05
IGF2	3.95939e-08	-0.867058	0.01	0.158	0.00134782
ETNK1	2.03462e-07	-0.866717	0.477	0.501	0.00692604
SRSF11	5.78483e-17	-0.866442	0.667	0.668	1.96921e-12
RPL24	8.81197e-08	-0.865818	0.877	0.922	0.00299968
ARPC5L	1.94433e-20	-0.864101	0.744	0.668	6.6187e-16
CYB5R3	3.39296e-24	-0.863779	0.728	0.6	1.155e-19
FAM210B	7.03623e-21	-0.862648	0.241	0.586	2.3952e-16
LSR	3.06335e-20	-0.860328	0.749	0.606	1.0428e-15
CAPG	1.44343e-18	-0.858832	0.749	0.627	4.91359e-14
HIGD1A	3.53356e-31	-0.85474	0.569	0.568	1.20286e-26
ANKRD37	1.51364e-07	-0.853147	0.251	0.334	0.00515258
CDK2AP1	1.42205e-10	-0.852708	0.754	0.706	4.84079e-06
MYL12B	1.22114e-22	-0.852246	0.949	0.902	4.1569e-18
SOCS3	0.00296941	-0.85214	0.149	0.233	1
SERPINB5	2.94445e-24	-0.851899	0.005	0.368	1.00232e-19
CCT6A	3.81013e-34	-0.848587	0.836	0.704	1.29701e-29
ARGLU1	2.17682e-17	-0.848402	0.621	0.673	7.41012e-13
NHP2	1.19431e-22	-0.84835	0.882	0.786	4.06554e-18
EMP1	4.15442e-11	-0.847441	0.077	0.416	1.41421e-06
FGD5-AS1	6.46589e-23	-0.843225	0.451	0.524	2.20105e-18
TCEA1	1.37486e-17	-0.841255	0.769	0.704	4.68017e-13
GPNMB	1.102e-15	-0.841078	0.015	0.332	3.75133e-11
DGAT1	2.72881e-12	-0.840795	0.287	0.453	9.28916e-08
EPHB3	1.62944e-17	-0.839456	0.005	0.386	5.54679e-13
KLK10	2.67651e-08	-0.838036	0.021	0.171	0.000911111
MAP4K4	1.42231e-22	-0.836271	0.005	0.348	4.84169e-18
RPL35	2.65856e-09	-0.834745	0.974	0.973	9.05e-05
CKS1B	6.3298e-14	-0.834557	0.687	0.653	2.15473e-09
MYDGF	2.51299e-22	-0.834462	0.862	0.711	8.55448e-18
ST3GAL1	7.35929e-08	-0.834375	0.159	0.413	0.00250518
FKBP1A	2.65293e-16	-0.83432	0.8	0.643	9.03083e-12
CALD1	1.41268e-19	-0.833394	0.021	0.42	4.80891e-15
CCT4	3.84613e-26	-0.832874	0.79	0.695	1.30926e-21
SEC63	3.14559e-13	-0.831971	0.369	0.555	1.07079e-08
COL11A2	0.000795726	-0.83195	0.005	0.147	1
VGLL4	8.27206e-15	-0.831852	0.446	0.455	2.81589e-10
H2AFZ	2.55671e-23	-0.830214	0.913	0.79	8.7033e-19
XRCC5	1.57239e-19	-0.828256	0.774	0.673	5.35257e-15
BUB3	5.95044e-09	-0.820816	0.4	0.517	0.000202559
TM4SF18	9.29847e-21	-0.816673	0	0.266	3.16529e-16
BTG1	1.00381e-07	-0.816434	0.662	0.588	0.00341707
MYH9	5.78164e-11	-0.81634	0.359	0.522	1.96813e-06
DPP7	8.25374e-09	-0.81548	0.636	0.613	0.000280965
EIF3H	5.67815e-21	-0.811839	0.918	0.799	1.9329e-16
CDC42EP1	1.25408e-28	-0.810315	0.036	0.44	4.26901e-24
STAP2	7.84698e-14	-0.807642	0.364	0.439	2.67119e-09
USP1	2.31672e-14	-0.807502	0.303	0.475	7.88634e-10
GLG1	2.18755e-06	-0.805409	0.446	0.499	0.0744663
BSPRY	1.33858e-14	-0.804141	0.513	0.4	4.55666e-10
SHMT2	7.05222e-06	-0.801858	0.518	0.529	0.240065
C1orf198	1.56809e-11	-0.801491	0.226	0.463	5.33792e-07
BEX4	1.26235e-17	-0.801187	0	0.209	4.29718e-13
MAD2L1	2.95629e-07	-0.800797	0.215	0.292	0.0100635
TM9SF2	9.23466e-13	-0.798526	0.615	0.643	3.14357e-08
SERPINI1	1.61323e-12	-0.797988	0.369	0.255	5.49159e-08
SUMO3	2.71789e-20	-0.797633	0.436	0.637	9.25198e-16
NOP56	8.42666e-14	-0.797405	0.585	0.596	2.86852e-09
ITGB1	1.71207e-11	-0.795713	0.615	0.565	5.82805e-07
CYP24A1	1.90834e-15	-0.795585	0	0.183	6.49618e-11
DLX5	2.16629e-20	-0.794568	0	0.321	7.37425e-16
NORAD	1.98062e-07	-0.793042	0.369	0.515	0.00674222
VPS28	3.9158e-34	-0.792036	0.887	0.757	1.33298e-29
MGMT	6.24096e-05	-0.7913	0.277	0.472	1
HMGA1	9.62799e-13	-0.791153	0.503	0.626	3.27746e-08
CHPT1	3.30122e-16	-0.789738	0.518	0.473	1.12377e-11
RPS27A	2.90203e-16	-0.788934	0.954	0.929	9.87881e-12
PTMA	9.66682e-15	-0.786687	0.985	0.977	3.29068e-10
GAS5	0.00137281	-0.786421	0.738	0.767	1
RPL17	1.17428e-19	-0.784874	0.631	0.829	3.99736e-15
AGO2	3.5106e-21	-0.783517	0.533	0.594	1.19504e-16
HIST1H4C	6.63524e-05	-0.779828	0.6	0.576	1
PITX1	4.87904e-14	-0.777975	0.015	0.423	1.66087e-09
MT-ND1	5.51688e-12	-0.777496	0.985	0.892	1.878e-07
SMARCC1	4.6507e-14	-0.777486	0.395	0.564	1.58314e-09
RPL35A	5.05055e-14	-0.776831	0.938	0.935	1.71926e-09
ERP29	7.96687e-14	-0.776551	0.585	0.607	2.712e-09
HDAC2	1.38523e-16	-0.775734	0.559	0.62	4.71546e-12
DSG3	6.6149e-19	-0.773967	0.026	0.354	2.25178e-14
KRTCAP2	5.28263e-14	-0.773934	0.785	0.852	1.79826e-09
UCHL1	1.61288e-12	-0.770289	0.123	0.25	5.4904e-08
VPS29	6.65719e-18	-0.770221	0.672	0.626	2.26618e-13
ALDH2	8.39026e-12	-0.769747	0.159	0.344	2.85613e-07
NT5DC3	2.61693e-09	-0.769721	0.179	0.304	8.90828e-05
KCNN4	6.37741e-28	-0.769067	0.005	0.331	2.17093e-23
RPS11	0.00217453	-0.768545	0.99	0.977	1
COL9A2	2.07003e-05	-0.767916	0.282	0.318	0.70466
GABRP	4.04982e-12	-0.767468	0.005	0.213	1.3786e-07
SOX9	3.24853e-05	-0.767468	0.246	0.426	1
RRBP1	4.86267e-08	-0.766984	0.641	0.61	0.0016553
SNHG29	0.0134225	-0.76552	0.477	0.609	1
TPD52	3.86799e-11	-0.765106	0.785	0.626	1.3167e-06
CYHR1	7.39686e-08	-0.760622	0.585	0.588	0.00251797
RPS24	2.29537e-07	-0.760156	0.959	0.935	0.00781365
FMOD	1.36009e-14	-0.760002	0.036	0.151	4.6299e-10
VPS35	4.74106e-10	-0.759926	0.497	0.542	1.6139e-05
ISG15	4.17964e-06	-0.759799	0.39	0.466	0.142279
ATP5F1D	6.49677e-12	-0.759331	0.862	0.757	2.21156e-07
DANCR	9.09748e-06	-0.758938	0.513	0.586	0.309687
TAF7	2.5302e-15	-0.758028	0.559	0.629	8.61305e-11
ARL6IP5	3.94563e-23	-0.757181	0.523	0.551	1.34313e-18
TALDO1	6.89597e-16	-0.756445	0.774	0.691	2.34746e-11
TUBB	4.46845e-26	-0.755528	0.626	0.558	1.52111e-21
HMGN1	8.78164e-24	-0.754835	0.882	0.885	2.98936e-19
PAFAH1B2	8.09405e-19	-0.754344	0.636	0.529	2.7553e-14
MZB1	2.45278e-36	-0.753612	0.523	0.196	8.34951e-32
TMCO1	7.40084e-15	-0.753385	0.749	0.714	2.51932e-10
ID2	7.72489e-12	-0.753339	0.744	0.587	2.62963e-07
KLF5	3.12396e-14	-0.753108	0.61	0.452	1.06343e-09
CCT8	1.14821e-22	-0.75004	0.8	0.683	3.90863e-18
FBXO2	0.0079975	-0.749058	0.097	0.263	1
CLTA	1.57954e-17	-0.748409	0.805	0.724	5.37692e-13
UBXN4	2.38247e-19	-0.74174	0.677	0.676	8.11017e-15
RPS4X	9.44988e-11	-0.741583	0.944	0.876	3.21684e-06
CARS2	1.46741e-10	-0.740806	0.236	0.446	4.99521e-06
TMEM165	4.85918e-16	-0.740278	0.59	0.561	1.65411e-11
TGFBI	5.39995e-08	-0.739461	0	0.089	0.0018382
DEK	1.51704e-19	-0.739066	0.605	0.609	5.16415e-15
ARF4	1.67035e-29	-0.738954	0.805	0.669	5.68604e-25
DUSP23	2.09828e-14	-0.738658	0.749	0.665	7.14275e-10
LCN2	2.63507e-07	-0.737053	0	0.187	0.00897006
DSC2	2.05833e-27	-0.735774	0.174	0.478	7.00677e-23
GOLM1	7.19088e-11	-0.734844	0.251	0.427	2.44785e-06
IMP4	1.60348e-14	-0.73474	0.462	0.481	5.45841e-10
TUBB4B	1.53082e-21	-0.733764	0.872	0.763	5.21106e-17
BNIP3	0.00092134	-0.733242	0.559	0.577	1
MAP4	1.95165e-06	-0.73185	0.354	0.535	0.0664363
CAVIN3	1.31846e-16	-0.730374	0	0.311	4.48816e-12
MYADM	5.59461e-17	-0.730324	0.744	0.612	1.90446e-12
COPA	2.03598e-12	-0.726263	0.579	0.573	6.93067e-08
YWHAQ	7.44098e-16	-0.725956	0.887	0.747	2.53299e-11
TOMM20	4.36136e-12	-0.724654	0.759	0.721	1.48465e-07
EPRS	2.39694e-16	-0.724107	0.61	0.565	8.15943e-12
EIF3A	7.03881e-11	-0.72325	0.549	0.633	2.39608e-06
RBP7	2.99237e-26	-0.723088	0.036	0.376	1.01863e-21
VKORC1	1.4022e-27	-0.722615	0.759	0.652	4.77322e-23
TERF2IP	7.3941e-14	-0.720016	0.528	0.541	2.51703e-09
HNRNPK	4.93238e-15	-0.719151	0.933	0.809	1.67903e-10
HAPLN3	6.90934e-19	-0.718966	0	0.291	2.35201e-14
CPSF1	4.24435e-09	-0.717988	0.282	0.432	0.000144482
SERPINE2	4.64164e-11	-0.717467	0.005	0.266	1.58006e-06
HNRNPC	2.25073e-24	-0.716437	0.933	0.837	7.6617e-20
MAGEF1	1.49382e-05	-0.716205	0.297	0.472	0.508511
GPT	3.42728e-10	-0.715972	0.282	0.213	1.16668e-05
RCN1	1.36587e-18	-0.715583	0.046	0.456	4.64956e-14
CHRAC1	4.55493e-16	-0.715142	0.569	0.604	1.55054e-11
BAG1	1.88095e-16	-0.714413	0.451	0.459	6.40296e-12
ARL6IP1	2.14299e-13	-0.713214	0.856	0.758	7.29497e-09
BACE2	2.16245e-27	-0.711468	0	0.367	7.36119e-23
AGPAT2	1.5703e-11	-0.709237	0.682	0.494	5.34546e-07
RND3	8.69936e-10	-0.708126	0.154	0.435	2.96135e-05
MYO6	2.72938e-12	-0.707375	0.462	0.568	9.29109e-08
VEGFA	0.0358273	-0.705639	0.2	0.322	1
MAGED1	4.13841e-05	-0.704213	0.595	0.55	1
FSTL1	1.37688e-19	-0.704046	0	0.306	4.68705e-15
ACAA2	5.47385e-20	-0.703606	0.123	0.374	1.86335e-15
PMEPA1	3.30777e-27	-0.703574	0	0.37	1.126e-22
TMED2	7.15037e-13	-0.703028	0.872	0.704	2.43406e-08
BCL7C	2.05985e-22	-0.700211	0.641	0.617	7.01194e-18
SMIM19	3.35379e-10	-0.699919	0.641	0.583	1.14166e-05
C1QBP	1.10165e-32	-0.6996	0.764	0.643	3.75013e-28
TKT	9.18847e-10	-0.699262	0.672	0.577	3.12785e-05
UROS	1.14531e-07	-0.698156	0.338	0.424	0.00389876
USP14	1.14821e-15	-0.69745	0.477	0.521	3.90864e-11
MARCKSL1	1.51755e-20	-0.695386	0.749	0.715	5.16588e-16
PLIN2	1.46464e-20	-0.69425	0.005	0.317	4.98576e-16
TRIP6	5.99445e-16	-0.693608	0.113	0.514	2.04057e-11
TRIM44	3.60241e-06	-0.693386	0.426	0.548	0.12263
MYO10	1.74949e-09	-0.693101	0.159	0.403	5.95543e-05
TSPAN6	1.33335e-08	-0.692636	0.103	0.417	0.000453887
VWA1	9.11458e-07	-0.691729	0.097	0.39	0.0310269
LRP10	5.54446e-09	-0.691563	0.456	0.459	0.000188739
HNRNPAB	7.69807e-23	-0.691387	0.836	0.742	2.6205e-18
XRCC6	4.06124e-21	-0.691008	0.851	0.698	1.38249e-16
MRPL15	3.41298e-18	-0.690267	0.682	0.558	1.16181e-13
ACTL8	0.00308767	-0.68982	0	0.075	1
RPS25	5.55096e-09	-0.68886	0.933	0.906	0.00018896
PTPRF	5.14305e-06	-0.688182	0.651	0.622	0.175074
ACTR3	6.99205e-16	-0.686933	0.641	0.571	2.38016e-11
ITM2B	5.48286e-17	-0.686641	0.856	0.714	1.86642e-12
KLF10	1.27081e-19	-0.685452	0.641	0.394	4.32595e-15
CACYBP	4.08583e-31	-0.683276	0.826	0.735	1.39086e-26
H2AFJ	8.90929e-08	-0.682887	0.81	0.679	0.00303281
CUL4A	2.88323e-09	-0.681705	0.328	0.482	9.8148e-05
FHL2	2.30251e-15	-0.6817	0.026	0.298	7.83798e-11
TMEM176A	6.04084e-05	-0.681154	0.01	0.102	1
NXT1	2.53248e-08	-0.680499	0.364	0.481	0.000862083
LSM7	2.36776e-07	-0.680354	0.677	0.714	0.00806009
FOXO3	0.00135122	-0.680245	0.256	0.468	1
SPTBN1	6.9413e-17	-0.678177	0.636	0.531	2.36289e-12
PHF20L1	1.71551e-15	-0.677724	0.518	0.614	5.83976e-11
RHEB	5.20732e-28	-0.677411	0.785	0.632	1.77262e-23
GAL	3.78943e-24	-0.676749	0	0.268	1.28996e-19
PPP1R14B	1.29194e-16	-0.67438	0.79	0.745	4.39788e-12
ACTA1	3.799e-06	-0.673349	0.21	0.065	0.129322
MMADHC	4.26644e-19	-0.672572	0.656	0.594	1.45234e-14
HDLBP	2.28566e-07	-0.672161	0.841	0.717	0.00778063
GLB1	2.33968e-07	-0.671742	0.395	0.458	0.00796449
TTC3	3.19989e-16	-0.671676	0.728	0.692	1.08928e-11
ST13	2.53947e-07	-0.67114	0.785	0.768	0.00864459
HSPD1	1.99011e-15	-0.670973	0.887	0.819	6.77454e-11
DARS	8.06211e-09	-0.670503	0.533	0.564	0.000274442
COPB2	7.02458e-11	-0.670251	0.692	0.614	2.39124e-06
BTG3	2.06204e-12	-0.670044	0.21	0.479	7.01938e-08
GABPB1-AS1	0.00847718	-0.669986	0.482	0.517	1
IDI1	5.26932e-18	-0.668405	0.697	0.573	1.79373e-13
RPS16	0.000196584	-0.667949	0.969	0.914	1
ROPN1B	7.49974e-06	-0.667774	0.031	0.271	0.255299
FLNA	1.95593e-11	-0.667592	0.236	0.481	6.6582e-07
HSPA5	1.16748e-10	-0.666697	0.872	0.725	3.97422e-06
CXCL16	2.28412e-12	-0.666574	0.164	0.312	7.77536e-08
KMT2C	5.7623e-12	-0.666175	0.728	0.565	1.96154e-07
HNRNPD	1.96194e-21	-0.665989	0.774	0.629	6.67864e-17
SON	2.04601e-11	-0.664946	0.867	0.781	6.96484e-07
EMP3	7.35105e-16	-0.664187	0.092	0.4	2.50237e-11
ALG3	2.63193e-12	-0.663639	0.605	0.524	8.95936e-08
MORF4L1	6.10941e-11	-0.663247	0.851	0.765	2.07971e-06
INTS11	5.60516e-08	-0.662265	0.538	0.509	0.00190805
SEPT2	1.56344e-10	-0.662003	0.754	0.6	5.32209e-06
MKI67	1.24604e-05	-0.660496	0.138	0.258	0.424165
FABP7	2.12059e-15	-0.660482	0.005	0.292	7.2187e-11
TMEM176B	0.000463081	-0.660388	0.005	0.114	1
GDI2	4.6505e-14	-0.659882	0.795	0.665	1.58308e-09
SOX11	9.57186e-32	-0.659536	0	0.325	3.25836e-27
CA8	1.29173e-06	-0.659021	0.195	0.272	0.0439719
PDLIM5	0.000947293	-0.658963	0.528	0.561	1
ARF1	2.91402e-17	-0.658466	0.949	0.86	9.91961e-13
CD82	1.45935e-06	-0.658175	0.61	0.381	0.0496776
DAD1	8.20313e-25	-0.657681	0.882	0.786	2.79243e-20
S100P	1.97461e-12	-0.656823	0.154	0.529	6.72177e-08
TPGS2	1.48921e-07	-0.656582	0.456	0.502	0.00506941
PGM1	1.99246e-07	-0.655927	0.354	0.435	0.00678252
UBE2V2	1.56626e-18	-0.655798	0.764	0.614	5.33169e-14
NSD3	2.90368e-11	-0.655156	0.774	0.623	9.88443e-07
UBB	6.77074e-08	-0.654925	0.969	0.929	0.00230483
C1GALT1	5.83692e-07	-0.654423	0.051	0.358	0.0198695
ANGPTL4	0.0424924	-0.654336	0.221	0.269	1
MGST3	9.34367e-24	-0.654246	0.8	0.755	3.18068e-19
IRF2BP2	4.85539e-13	-0.654121	0.61	0.637	1.65282e-08
NDUFA4L2	3.05346e-08	-0.654033	0.021	0.21	0.00103943
UNC45A	1.04147e-08	-0.653929	0.533	0.376	0.000354528
STT3A	1.40514e-05	-0.653245	0.472	0.6	0.478324
NFIC	0.000810465	-0.652985	0.374	0.528	1
AKT1	0.000906593	-0.652947	0.533	0.512	1
HSPE1	1.89386e-10	-0.65235	0.949	0.892	6.4469e-06
NES	1.20976e-10	-0.6517	0.005	0.305	4.11814e-06
RPS5	1.98508e-07	-0.651612	0.959	0.859	0.00675741
RRS1	1.58612e-09	-0.651371	0.374	0.41	5.3993e-05
FBXL6	9.43234e-13	-0.650884	0.297	0.423	3.21086e-08
CXCR4	4.03032e-17	-0.64947	0	0.187	1.37196e-12
PSMD2	3.36871e-23	-0.649426	0.79	0.591	1.14674e-18
S100A13	2.07536e-06	-0.648918	0.856	0.823	0.0706472
PLK1	0.000121709	-0.648226	0.118	0.196	1
RAB25	6.31894e-13	-0.647408	0.656	0.564	2.15103e-08
FBLN1	3.5302e-22	-0.647262	0.01	0.219	1.20172e-17
KDELR3	7.31413e-08	-0.64665	0.226	0.406	0.0024898
CYB5R2	1.61085e-10	-0.645471	0.031	0.302	5.4835e-06
FNTA	0.000520788	-0.645099	0.523	0.528	1
PSAP	8.77536e-11	-0.64429	0.903	0.728	2.98722e-06
NOP16	1.25503e-11	-0.643967	0.615	0.531	4.27223e-07
ELP2	2.5476e-06	-0.643759	0.59	0.496	0.086723
LONP1	4.53265e-05	-0.643621	0.328	0.436	1
TMEM230	4.45196e-14	-0.643512	0.672	0.594	1.51549e-09
RHOV	1.00723e-07	-0.642816	0.195	0.348	0.00342873
RNF149	2.87945e-10	-0.642787	0.528	0.548	9.80193e-06
BHLHE40	3.64826e-15	-0.642759	0.656	0.436	1.2419e-10
SND1	4.35104e-05	-0.641017	0.497	0.508	1
KIF5B	8.81439e-30	-0.640569	0.892	0.714	3.0005e-25
DMKN	1.4292e-25	-0.640476	0.01	0.41	4.86515e-21
RB1CC1	4.65008e-10	-0.640468	0.636	0.551	1.58293e-05
C4orf48	3.95727e-13	-0.639685	0.549	0.683	1.3471e-08
B4GALT1	2.56064e-23	-0.639068	0.462	0.535	8.71667e-19
DAP	5.08721e-06	-0.639054	0.405	0.538	0.173174
DYNC1LI2	4.03328e-07	-0.638597	0.431	0.492	0.0137297
MVD	0.000812135	-0.638501	0.395	0.371	1
HMGB1	3.68955e-14	-0.637578	0.964	0.912	1.25596e-09
ACTR2	5.90434e-13	-0.637512	0.718	0.616	2.0099e-08
TANK	2.71193e-07	-0.637099	0.21	0.463	0.00923168
MDH2	1.44333e-25	-0.637018	0.908	0.765	4.91324e-21
EIF3D	4.31611e-09	-0.636688	0.549	0.574	0.000146925
TMEM208	2.8454e-08	-0.635935	0.677	0.583	0.000968603
LAD1	6.5836e-08	-0.635599	0.19	0.34	0.00224112
HDGF	1.44938e-17	-0.635517	0.815	0.712	4.93383e-13
MAP2K2	1.92922e-14	-0.635457	0.662	0.567	6.56724e-10
FDPS	7.21499e-22	-0.635106	0.81	0.639	2.45605e-17
CYCS	1.0587e-33	-0.633502	0.841	0.702	3.60393e-29
CADM1	3.29584e-23	-0.633424	0	0.322	1.12194e-18
PCBP1	1.40107e-06	-0.632719	0.723	0.735	0.0476939
KRT86	7.52443e-08	-0.632344	0.015	0.226	0.00256139
NDUFA11	3.99227e-07	-0.632149	0.841	0.807	0.0135901
LINC01578	1.42256e-09	-0.631744	0.544	0.548	4.84253e-05
TIMM13	3.29748e-14	-0.63165	0.851	0.712	1.12249e-09
SNCA	1.84183e-13	-0.63152	0	0.306	6.26978e-09
GARS	1.0641e-09	-0.631461	0.441	0.501	3.6223e-05
CAPZA1	1.33225e-30	-0.630199	0.836	0.675	4.53512e-26
ATP1B3	8.68972e-20	-0.629531	0.667	0.557	2.95807e-15
ZFP36	1.82694e-05	-0.629429	0.59	0.511	0.621909
GNB2	0.000446177	-0.629351	0.764	0.729	1
ARL1	3.84235e-07	-0.627237	0.451	0.489	0.0130797
HGH1	0.000562933	-0.626712	0.292	0.373	1
WWP2	0.024438	-0.626587	0.19	0.298	1
ODC1	4.52158e-09	-0.625237	0.328	0.403	0.000153919
EXOSC3	1.95122e-10	-0.625106	0.226	0.416	6.64215e-06
SUPT16H	5.43755e-14	-0.624166	0.574	0.537	1.85099e-09
WDR33	2.10067e-09	-0.622812	0.333	0.472	7.15089e-05
SLC35F2	3.84877e-20	-0.620733	0.041	0.347	1.31016e-15
TSC22D1	4.49369e-23	-0.620439	0.795	0.588	1.5297e-18
PARK7	1.83022e-23	-0.620284	0.872	0.763	6.23026e-19
ANGPT1	6.21743e-05	-0.619458	0	0.258	1
TMEM14B	1.11912e-26	-0.61887	0.826	0.663	3.8096e-22
UCK2	1.61544e-11	-0.618635	0.292	0.447	5.49911e-07
NFKBIZ	1.20009e-07	-0.617725	0.451	0.426	0.00408524
WDR1	1.3552e-17	-0.617395	0.631	0.54	4.61324e-13
PSMD14	1.01033e-13	-0.617343	0.595	0.547	3.43927e-09
MFSD10	6.75307e-14	-0.615071	0.641	0.584	2.29881e-09
FAM107A	3.30805e-10	-0.614026	0	0.168	1.12609e-05
DNPH1	4.62345e-11	-0.61371	0.656	0.597	1.57387e-06
PCNA	4.33509e-07	-0.613436	0.456	0.479	0.0147571
UQCRC1	1.65085e-24	-0.612233	0.831	0.688	5.61966e-20
RASSF1	4.49731e-07	-0.611536	0.226	0.324	0.0153093
APRT	4.98821e-22	-0.611357	0.903	0.751	1.69804e-17
RDX	3.83034e-22	-0.611116	0.062	0.471	1.30388e-17
SCPEP1	1.41015e-06	-0.611033	0.421	0.422	0.0480028
SLC12A2	4.93266e-05	-0.610021	0.641	0.514	1
FKBP10	0.00720998	-0.608406	0.354	0.387	1
SAT1	2.75658e-16	-0.608262	0.831	0.653	9.38366e-12
C8orf82	4.22107e-12	-0.607943	0.518	0.489	1.4369e-07
ITPA	3.24088e-14	-0.607854	0.615	0.547	1.10323e-09
CREB3	1.77131e-06	-0.607795	0.405	0.417	0.0602971
METRN	1.01523e-19	-0.607788	0.846	0.588	3.45594e-15
SSU72	6.22219e-20	-0.606844	0.836	0.666	2.1181e-15
LTBR	1.38142e-09	-0.606747	0.651	0.508	4.7025e-05
NCCRP1	2.0219e-16	-0.606592	0	0.178	6.88275e-12
PLS3	5.67333e-22	-0.606279	0	0.361	1.93126e-17
SGK1	0.0247321	-0.604818	0.159	0.288	1
UBE2E1	6.77369e-08	-0.604773	0.318	0.413	0.00230583
ATP5PB	1.04214e-23	-0.604632	0.831	0.672	3.54753e-19
SDHD	1.74587e-12	-0.604152	0.513	0.528	5.94311e-08
COL6A1	8.97958e-05	-0.601463	0	0.253	1
TMEM11	2.87548e-09	-0.601303	0.574	0.481	9.78844e-05
SHARPIN	1.24507e-29	-0.600127	0.851	0.676	4.23833e-25
CBX6	4.81575e-09	-0.598277	0.426	0.511	0.000163933
STK25	4.86588e-05	-0.596861	0.503	0.472	1
PAXX	4.07104e-11	-0.596669	0.733	0.6	1.38582e-06
KAZN	6.85594e-05	-0.596302	0.067	0.281	1
SUGT1	8.17674e-14	-0.596258	0.323	0.564	2.78344e-09
BAZ1B	2.11433e-11	-0.595827	0.615	0.565	7.1974e-07
CP	0.00148806	-0.59553	0.031	0.177	1
TBL1XR1	1.49923e-15	-0.595015	0.615	0.564	5.10354e-11
XRN2	1.07375e-07	-0.593675	0.272	0.476	0.00365516
HSF1	8.63528e-21	-0.592484	0.81	0.62	2.93953e-16
LOX	2.3835e-11	-0.592334	0.005	0.285	8.11367e-07
RANBP1	1.99036e-22	-0.591737	0.81	0.701	6.77539e-18
KARS	1.94221e-12	-0.591434	0.569	0.518	6.61146e-08
HMGB2	3.7941e-06	-0.591071	0.533	0.55	0.129155
SERPINH1	8.9184e-05	-0.591064	0.292	0.495	1
SERINC1	6.31973e-13	-0.590591	0.646	0.558	2.1513e-08
REEP6	0.00231893	-0.590486	0.092	0.183	1
PSMD7	8.43623e-13	-0.589889	0.682	0.603	2.87178e-08
TMEM43	7.70443e-10	-0.589008	0.195	0.41	2.62267e-05
TMEM219	6.39088e-16	-0.588716	0.8	0.645	2.17552e-11
EIF3B	2.23937e-16	-0.587916	0.733	0.593	7.62302e-12
TMEM79	6.26222e-07	-0.587602	0.277	0.288	0.0213172
TRABD	8.41004e-07	-0.586973	0.241	0.376	0.0286286
FZD9	2.58978e-08	-0.586949	0	0.269	0.000881587
CAPS	1.00477e-09	-0.586862	0.815	0.6	3.42035e-05
RANGAP1	0.000621902	-0.586422	0.297	0.354	1
TPM1	4.25624e-14	-0.586152	0.569	0.532	1.44887e-09
ZFAS1	1.91376e-06	-0.586033	0.851	0.758	0.0651464
TOMM5	5.20915e-19	-0.585932	0.569	0.659	1.77325e-14
SDF4	2.04188e-09	-0.584875	0.636	0.564	6.95077e-05
HES4	5.01016e-13	-0.583654	0.359	0.465	1.70551e-08
SEC61A1	6.44526e-07	-0.58237	0.605	0.525	0.0219403
PRRC2B	0.00388204	-0.581727	0.421	0.517	1
SLC7A5	3.20394e-07	-0.581127	0.297	0.391	0.0109065
SFT2D2	6.91967e-05	-0.580477	0.328	0.486	1
DDR2	3.32536e-09	-0.580363	0.01	0.314	0.000113199
CXCL3	1.08418e-10	-0.580008	0	0.121	3.69066e-06
CGREF1	1.66204e-18	-0.579896	0.021	0.328	5.65776e-14
MZT2B	4.99358e-12	-0.57974	0.918	0.894	1.69986e-07
LEPROT	3.4548e-05	-0.579159	0.405	0.471	1
CD320	1.32962e-14	-0.578994	0.703	0.537	4.52616e-10
WDR77	1.24389e-09	-0.578801	0.2	0.387	4.23432e-05
RNASE1	1.01319e-08	-0.578457	0	0.168	0.000344899
TCERG1	2.03744e-06	-0.578091	0.559	0.511	0.0693565
NDUFS6	9.63916e-14	-0.576591	0.651	0.718	3.28126e-09
ANKRD10	9.52703e-11	-0.576212	0.487	0.538	3.24309e-06
SMS	1.82636e-14	-0.576162	0.749	0.672	6.2171e-10
LSM1	1.94988e-10	-0.575602	0.687	0.558	6.63759e-06
GLRX3	2.4112e-13	-0.574826	0.446	0.489	8.20798e-09
HOMER3	1.17952e-07	-0.574811	0.185	0.344	0.00401521
SRSF6	4.16666e-08	-0.574259	0.703	0.624	0.00141837
RO60	1.53869e-12	-0.574144	0.692	0.597	5.23784e-08
NNMT	0.0488627	-0.574067	0	0.178	1
FAH	3.48037e-06	-0.573907	0.164	0.258	0.118475
OSTC	4.12185e-12	-0.573249	0.759	0.642	1.40312e-07
ISG20	5.8012e-10	-0.573104	0.087	0.291	1.97479e-05
MGAT1	6.49511e-05	-0.572858	0.431	0.439	1
TPR	4.67195e-11	-0.572835	0.595	0.584	1.59038e-06
S100A2	9.15486e-18	-0.572804	0.026	0.36	3.1164e-13
DCTD	4.68137e-12	-0.571864	0.041	0.38	1.59359e-07
TPM4	4.4837e-20	-0.571552	0.841	0.64	1.52629e-15
IFRD1	2.39119e-09	-0.571259	0.497	0.481	8.13984e-05
MTPAP	1.42168e-08	-0.570278	0.477	0.462	0.000483954
DDAH2	4.86345e-16	-0.570149	0.467	0.403	1.65557e-11
COMMD5	1.44777e-20	-0.569982	0.6	0.515	4.92834e-16
RER1	2.83568e-15	-0.569977	0.656	0.594	9.65292e-11
OAZ1	4.88466e-14	-0.569697	0.974	0.911	1.66279e-09
SNHG5	8.409e-05	-0.568942	0.641	0.665	1
NDUFAF3	3.88808e-16	-0.567392	0.749	0.642	1.32354e-11
LMF2	9.86183e-11	-0.567288	0.287	0.409	3.35707e-06
PLAU	2.42849e-12	-0.566789	0	0.144	8.26681e-08
KDELR1	1.50425e-21	-0.564698	0.877	0.678	5.12061e-17
PRPF6	4.12293e-08	-0.564458	0.692	0.586	0.00140349
DMAC1	5.25267e-11	-0.56428	0.369	0.563	1.78806e-06
COX5B	5.62666e-18	-0.563652	0.892	0.871	1.91537e-13
HMGN4	6.45932e-10	-0.563348	0.323	0.436	2.19882e-05
ANPEP	3.30424e-10	-0.563276	0.138	0.24	1.1248e-05
CAST	8.06015e-11	-0.563101	0.487	0.55	2.74376e-06
EXOSC5	0.000137455	-0.56285	0.559	0.491	1
SORBS2	1.19567e-16	-0.562164	0	0.325	4.07018e-12
CCND3	6.58373e-05	-0.561839	0.446	0.394	1
ELF3	9.35234e-16	-0.561471	0.856	0.652	3.18363e-11
ACTB	2.42483e-06	-0.560915	0.995	0.999	0.0825436
RNF19A	3.07214e-14	-0.560881	0.523	0.509	1.04579e-09
PIMREG	5.47662e-05	-0.559622	0.056	0.144	1
POLR2L	8.4237e-09	-0.559567	0.897	0.853	0.000286751
MED10	2.60535e-10	-0.558852	0.338	0.426	8.86889e-06
EBPL	8.63906e-07	-0.558574	0.385	0.505	0.0294082
GTPBP4	7.01699e-12	-0.558004	0.544	0.505	2.38865e-07
CLIC1	6.1783e-20	-0.55781	0.918	0.767	2.10315e-15
NOC2L	5.59166e-13	-0.557651	0.477	0.446	1.90346e-08
VAPA	3.49785e-19	-0.55751	0.831	0.688	1.1907e-14
PTPN11	1.13035e-08	-0.557367	0.333	0.502	0.000384781
PTK2	3.61097e-10	-0.555986	0.631	0.601	1.22921e-05
CRYBG1	3.2248e-13	-0.555652	0.195	0.358	1.09775e-08
TPI1	1.5346e-14	-0.555002	0.99	0.868	5.22394e-10
REXO2	2.73594e-07	-0.554586	0.395	0.511	0.00931342
ANKRD11	2.48924e-06	-0.554462	0.467	0.534	0.0847362
RGS2	0.00722245	-0.553642	0.164	0.306	1
DYNC1H1	1.67399e-12	-0.552433	0.733	0.63	5.69842e-08
MUC5B	9.25765e-11	-0.552024	0.4	0.341	3.1514e-06
PTBP1	1.68228e-07	-0.550911	0.503	0.537	0.00572665
RPS17	7.87183e-05	-0.550669	0.749	0.812	1
SPIDR	2.63145e-13	-0.550322	0.405	0.427	8.95771e-09
EIF4H	3.48345e-12	-0.550053	0.749	0.607	1.1858e-07
RHOBTB3	1.19508e-07	-0.549109	0.4	0.38	0.00406818
FABP5	1.46792e-08	-0.548188	0.615	0.521	0.000499695
KLHL21	1.00183e-09	-0.547567	0.056	0.376	3.41033e-05
SEC13	4.62829e-22	-0.546802	0.779	0.612	1.57552e-17
ICMT	1.52793e-07	-0.546603	0.374	0.397	0.00520121
PSAT1	1.37215e-20	-0.54653	0	0.227	4.67094e-16
SIGMAR1	8.70421e-12	-0.54527	0.636	0.527	2.963e-07
COL1A2	0.000692985	-0.544958	0.005	0.082	1
SLC38A1	8.504e-16	-0.54492	0.769	0.46	2.89485e-11
IRAK1	2.22951e-05	-0.544901	0.267	0.426	0.758946
EPPK1	3.35204e-09	-0.544387	0.292	0.501	0.000114107
PRR7	2.72926e-05	-0.543526	0.349	0.423	0.929067
POLR2F	5.90936e-12	-0.543346	0.687	0.652	2.0116e-07
C1orf43	3.49613e-14	-0.54273	0.872	0.765	1.19012e-09
MARCKS	4.68002e-17	-0.542619	0.697	0.538	1.59312e-12
NIPSNAP2	1.20339e-08	-0.542267	0.292	0.483	0.000409645
MPZL2	1.19911e-13	-0.541689	0.01	0.295	4.0819e-09
ROPN1	1.03384e-08	-0.541214	0.015	0.272	0.00035193
CAMP	1.58938e-13	-0.540954	0.226	0.095	5.41041e-09
GTF2I	3.84255e-07	-0.540709	0.574	0.583	0.0130804
NUDT14	0.0405367	-0.540221	0.349	0.351	1
CANX	5.06219e-14	-0.53992	0.805	0.642	1.72322e-09
TSN	2.46586e-10	-0.539252	0.544	0.478	8.39402e-06
RPN2	1.65519e-07	-0.539198	0.908	0.728	0.00563442
TPD52L1	5.25036e-11	-0.538806	0.779	0.633	1.78728e-06
BAG4	1.29546e-05	-0.538084	0.462	0.41	0.440988
WWTR1	6.57421e-11	-0.537005	0.138	0.43	2.23793e-06
PRMT2	4.57581e-06	-0.536427	0.456	0.564	0.155765
RPL21	1.53317e-06	-0.536389	0.954	0.919	0.0521906
SLC22A17	3.62484e-12	-0.535776	0.015	0.34	1.23393e-07
THBS3	3.97064e-08	-0.535596	0.046	0.315	0.00135164
RECQL4	1.93634e-06	-0.533407	0.118	0.26	0.0659149
ARRDC3	6.24247e-05	-0.533393	0.164	0.355	1
PIEZO1	6.73981e-08	-0.532899	0.138	0.409	0.0022943
STARD7	2.71593e-08	-0.532299	0.472	0.498	0.000924528
CAPN2	8.809e-16	-0.53218	0.651	0.524	2.99867e-11
SNHG15	9.1257e-08	-0.531724	0.164	0.449	0.00310648
KRT15	1.43076e-05	-0.529578	0.231	0.191	0.487044
C4orf3	3.77387e-06	-0.529458	0.779	0.688	0.128466
CHMP5	1.23244e-14	-0.528008	0.523	0.482	4.19536e-10
GNAI3	1.88617e-11	-0.527148	0.559	0.521	6.42069e-07
GADD45B	0.00761775	-0.526967	0.421	0.463	1
AURKB	0.0130053	-0.526562	0.108	0.178	1
EDF1	7.51371e-09	-0.526559	0.979	0.883	0.000255774
CD59	2.66832e-14	-0.526277	0.913	0.678	9.08322e-10
YTHDF3	2.12765e-05	-0.526252	0.359	0.45	0.724275
KDM5B	4.58798e-05	-0.526044	0.508	0.573	1
SYNM	1.01247e-07	-0.525763	0	0.283	0.00344654
CXADR	1.53023e-09	-0.525707	0.262	0.34	5.20906e-05
DESI2	1.35345e-12	-0.525284	0.154	0.442	4.60728e-08
MAL2	3.15911e-14	-0.524496	0.749	0.581	1.07539e-09
RBM8A	1.1851e-13	-0.524381	0.851	0.758	4.0342e-09
S100A7	0.00010925	-0.524046	0	0.069	1
CCDC85B	2.85653e-06	-0.523742	0.513	0.529	0.097239
EFR3A	2.44431e-11	-0.523697	0.497	0.446	8.32069e-07
UBE2N	4.04071e-17	-0.523587	0.697	0.565	1.3755e-12
TAF2	6.03244e-12	-0.523499	0.456	0.473	2.0535e-07
RERG	1.01875e-10	-0.523202	0.277	0.25	3.46792e-06
NFIX	2.53021e-10	-0.523136	0.046	0.439	8.6131e-06
SSR2	2.62869e-17	-0.523091	0.892	0.719	8.94833e-13
PNMA1	2.81599e-09	-0.523077	0.282	0.299	9.5859e-05
TES	7.34219e-05	-0.521962	0.349	0.496	1
PLOD2	0.0137109	-0.521922	0.267	0.341	1
PNP	7.5062e-05	-0.521455	0.292	0.391	1
PPIC	3.65539e-06	-0.521431	0.513	0.498	0.124433
NUCB1	1.43239e-07	-0.520615	0.651	0.551	0.004876
RBMS1	0.0189918	-0.519249	0.221	0.407	1
FAM3C	1.44825e-10	-0.519096	0.323	0.407	4.92997e-06
TUBA1B	1.64643e-17	-0.518925	0.923	0.711	5.60461e-13
SF3B3	0.0390361	-0.518143	0.277	0.447	1
CYBRD1	0.0237153	-0.517246	0.036	0.292	1
ATXN7L3B	5.50874e-06	-0.516254	0.379	0.499	0.187523
UQCRC2	1.66988e-08	-0.515189	0.641	0.55	0.000568443
SEPT7	3.31939e-13	-0.515161	0.754	0.725	1.12995e-08
RPP25	2.84949e-10	-0.514811	0.041	0.337	9.69994e-06
PMF1	8.58581e-14	-0.51448	0.61	0.544	2.92269e-09
CLDN1	6.10726e-20	-0.514379	0	0.265	2.07897e-15
BIK	1.8618e-07	-0.5141	0.251	0.299	0.00633775
PRDX3	1.21626e-18	-0.514013	0.815	0.655	4.14027e-14
POLR1E	4.82479e-07	-0.513463	0.077	0.259	0.0164241
BIRC2	1.25239e-08	-0.513251	0.138	0.376	0.000426327
RBM3	4.56111e-14	-0.512914	0.692	0.64	1.55265e-09
JUND	7.91465e-07	-0.512802	0.754	0.622	0.0269423
AZIN1	5.78955e-14	-0.512675	0.662	0.54	1.97082e-09
CAPRIN1	1.50105e-07	-0.512113	0.513	0.524	0.00510974
LTBP1	1.80736e-14	-0.510508	0.021	0.283	6.15243e-10
BRK1	7.52285e-24	-0.51023	0.923	0.784	2.56085e-19
BCL11A	1.60055e-19	-0.50972	0	0.345	5.44842e-15
COL8A1	8.32808e-11	-0.509489	0.005	0.265	2.83496e-06
SUCLA2	1.96693e-09	-0.509315	0.41	0.437	6.69564e-05
CHCHD2	5.43032e-13	-0.509167	0.969	0.915	1.84854e-08
TTLL12	7.14612e-16	-0.508998	0.087	0.342	2.43261e-11
POLR2I	9.97714e-07	-0.508915	0.8	0.727	0.0339632
DKC1	1.07833e-05	-0.508427	0.431	0.462	0.367074
ARL8B	8.16385e-11	-0.507735	0.467	0.453	2.77906e-06
CDC123	1.48386e-17	-0.507347	0.708	0.555	5.0512e-13
C12orf57	6.15893e-08	-0.507344	0.703	0.691	0.00209656
ANXA9	0.000838329	-0.507244	0.277	0.158	1
BCL3	0.000121003	-0.50697	0.272	0.387	1
AP1G2	0.000166748	-0.506954	0.133	0.278	1
PDCD5	6.11718e-14	-0.506939	0.774	0.676	2.08235e-09
TUSC3	2.08404e-06	-0.506361	0.215	0.416	0.0709426
UBE2C	0.0170474	-0.506166	0.19	0.285	1
FP671120.5	7.14125e-21	-0.504878	0.703	0.947	2.43095e-16
PYURF	9.09358e-15	-0.504591	0.697	0.601	3.09555e-10
ZNF706	7.23015e-24	-0.503276	0.903	0.786	2.46121e-19
FAM49B	2.54783e-23	-0.502639	0.831	0.666	8.67308e-19
YME1L1	0.00145957	-0.502626	0.518	0.655	1
PDZK1IP1	3.95524e-14	-0.502562	0.026	0.291	1.3464e-09
FBXW5	0.00119666	-0.502379	0.631	0.525	1
TEX30	4.68346e-10	-0.502375	0.149	0.329	1.5943e-05
VGLL1	7.37416e-12	-0.501749	0.005	0.135	2.51024e-07
NAA20	5.53037e-22	-0.501352	0.759	0.586	1.88259e-17
PSMA5	1.72242e-21	-0.500649	0.728	0.583	5.86328e-17

## Sheet: H3204_SS2
gene	p_val	avg_log2FC	pct.1	pct.2	p_val_adj
C2orf40	1.00615e-28	5.32911	0.912	0.176	3.42505e-24
WIF1	1.11553e-10	5.11049	0.832	0.006	3.79738e-06
KRT15	1.6184e-48	3.22191	0.872	0.191	5.5092e-44
CTSF	4.91343e-59	2.98939	0.864	0.249	1.67258e-54
KRT23	1.1263e-51	2.69706	0.888	0.269	3.83403e-47
SMOC1	2.71092e-15	2.6544	0.704	0.17	9.22823e-11
CD59	5.52299e-73	2.65129	0.976	0.678	1.88008e-68
PLEKHB1	2.26602e-22	2.61097	0.808	0.249	7.71377e-18
CRELD2	6.44394e-56	2.50355	0.864	0.429	2.19358e-51
ROPN1	1.67689e-61	2.46681	0.904	0.272	5.70831e-57
PMP22	4.71987e-39	2.38268	0.816	0.315	1.60669e-34
NDRG2	1.26937e-42	2.37322	0.904	0.394	4.32106e-38
GRN	2.74439e-32	2.35288	0.928	0.568	9.34218e-28
EIF3L	4.20363e-45	2.29594	0.904	0.492	1.43096e-40
MAGEA4	8.31495e-07	2.26883	0.776	0	0.0283049
SYT8	7.0079e-39	2.20201	0.76	0.076	2.38556e-34
SEPT4	1.00282e-29	2.17534	0.68	0.06	3.41372e-25
ROPN1B	5.63792e-61	2.14883	0.896	0.271	1.9192e-56
EEF1A1P6	7.55933e-14	2.08046	0.968	0.918	2.57327e-09
PSAP	1.44821e-31	2.07048	0.96	0.728	4.92986e-27
EEF1A1P5	2.66878e-17	2.03769	0.992	0.934	9.0848e-13
TMX4	2.96539e-39	1.97276	0.8	0.419	1.00945e-34
TMEM106C	8.60758e-09	1.95639	0.88	0.458	0.000293011
MFGE8	1.5446e-49	1.95557	0.952	0.54	5.25796e-45
PLD3	3.07793e-38	1.92248	0.92	0.542	1.04776e-33
LAMP2	9.50809e-30	1.91145	0.92	0.545	3.23665e-25
MAGED2	1.11451e-18	1.851	0.904	0.613	3.79391e-14
FOS	1.07317e-19	1.84349	0.624	0.555	3.65316e-15
DHCR7	3.33656e-20	1.78207	0.784	0.424	1.1358e-15
MTCO1P12	4.27028e-10	1.77917	0.952	0.876	1.45364e-05
HEXA	2.24576e-29	1.76839	0.84	0.449	7.6448e-25
APLP2	5.08102e-56	1.7657	0.976	0.619	1.72963e-51
ANXA2P2	1.52113e-18	1.75831	0.896	0.613	5.17807e-14
CD9	3.21259e-27	1.72399	0.936	0.794	1.0936e-22
XRCC6	2.43024e-12	1.72026	0.928	0.698	8.27279e-08
HSPA5	2.13515e-26	1.71193	0.864	0.725	7.26826e-22
CANX	6.51093e-34	1.70419	0.944	0.642	2.21639e-29
CST3	0.000142749	1.677	0.952	0.778	1
EEF1A1P13	1.40035e-11	1.66876	0.896	0.804	4.76692e-07
CHI3L1	8.18595e-09	1.66256	0.368	0.242	0.000278658
ANXA8L1	5.64334e-12	1.63952	0.768	0.055	1.92105e-07
SQSTM1	4.59492e-09	1.63363	0.896	0.712	0.000156416
DAP	1.16894e-25	1.62393	0.904	0.538	3.97919e-21
ACO2	1.1797e-14	1.62156	0.824	0.442	4.01581e-10
CDK6	1.79757e-46	1.61992	0.832	0.319	6.11909e-42
RCN2	4.44535e-40	1.59938	0.864	0.555	1.51324e-35
TTYH1	2.50379e-33	1.56074	0.848	0.367	8.52316e-29
SH3BGRL	1.07193e-08	1.54106	0.912	0.463	0.000364896
MTND4P12	1.69045e-10	1.53036	0.848	0.663	5.75446e-06
MTCO3P12	1.03798e-08	1.52126	0.904	0.827	0.000353339
MTCO1P40	4.44604e-10	1.51624	0.8	0.486	1.51348e-05
FXYD6	1.64183e-08	1.50732	0.76	0.167	0.000558897
MTATP6P1	3.01466e-06	1.48528	0.952	0.878	0.102622
AQP5	5.96861e-31	1.4825	0.84	0.288	2.03178e-26
KIAA1191	9.94984e-22	1.47663	0.848	0.41	3.38702e-17
LMAN2	4.83629e-14	1.45676	0.92	0.711	1.64632e-09
MAGEA3	1.053e-31	1.42886	0.824	0.315	3.5845e-27
PCSK1N	4.07452e-22	1.41499	0.896	0.295	1.38701e-17
VAT1	4.06802e-09	1.41134	0.776	0.401	0.000138479
GAPDHP1	6.53155e-18	1.39954	0.928	0.796	2.22341e-13
NIPAL3	2.35695e-15	1.39155	0.768	0.399	8.0233e-11
C6orf62	1.69152e-08	1.38594	0.848	0.688	0.00057581
TMEM254	1.57887e-39	1.38327	0.792	0.391	5.37463e-35
SLC22A17	2.14045e-50	1.38118	0.808	0.34	7.28631e-46
ANXA8	1.25919e-12	1.38068	0.752	0.073	4.28639e-08
PRCP	4.08829e-23	1.37166	0.752	0.371	1.3917e-18
CALR	5.76119e-36	1.36938	0.944	0.856	1.96117e-31
MTND2P28	3.36004e-21	1.36855	0.928	0.842	1.14379e-16
GDF5	8.62121e-25	1.36698	0.44	0.072	2.93475e-20
EEF1A1P12	1.36361e-08	1.35779	0.68	0.35	0.000464186
GSN	1.26533e-06	1.3526	0.88	0.604	0.0430733
PHYH	1.6551e-21	1.34632	0.792	0.378	5.63413e-17
UACA	8.70051e-18	1.34536	0.8	0.334	2.96174e-13
MAGED1	1.54929e-39	1.34382	0.848	0.55	5.27394e-35
PFN2	1.89387e-14	1.34031	0.856	0.571	6.44691e-10
TRIM29	1.2412e-12	1.33515	0.776	0.39	4.22518e-08
CTSZ	1.78571e-11	1.33364	0.848	0.479	6.07872e-07
GALNS	4.99204e-36	1.32954	0.648	0.216	1.69934e-31
EEF1A1P19	4.03313e-10	1.32775	0.696	0.306	1.37292e-05
ALDH6A1	3.4185e-25	1.32757	0.776	0.294	1.16369e-20
FTH1P20	8.85475e-11	1.3265	0.944	0.876	3.01425e-06
TMUB2	1.05465e-18	1.32453	0.768	0.285	3.59015e-14
REEP3	5.5046e-20	1.32157	0.816	0.496	1.87382e-15
ATP6AP2	1.64555e-12	1.31314	0.864	0.565	5.60161e-08
SYPL1	2.94912e-18	1.30844	0.816	0.473	1.00391e-13
RNF130	2.96969e-33	1.30721	0.832	0.456	1.01091e-28
ELF5	3.95001e-31	1.30595	0.808	0.276	1.34462e-26
IGFBP7	1.54521e-42	1.30375	0.8	0.367	5.26004e-38
FP671120.4	1.39713e-10	1.29598	0.56	0.291	4.75597e-06
TRIOBP	1.12251e-20	1.29394	0.808	0.363	3.82112e-16
FTH1	1.4562e-06	1.28685	0.976	0.934	0.0495707
ANKRD54	3.5034e-20	1.2863	0.808	0.328	1.19259e-15
FBLN2	2.97247e-11	1.28624	0.392	0.043	1.01186e-06
DDX41	1.23517e-10	1.28556	0.792	0.4	4.20466e-06
MPZL3	6.34159e-22	1.28504	0.656	0.216	2.15874e-17
PDIA4	1.77726e-37	1.28499	0.888	0.639	6.04997e-33
PEPD	7.89342e-26	1.28481	0.704	0.302	2.687e-21
ZFP36	3.98977e-21	1.2714	0.592	0.511	1.35816e-16
TMED3	5.89786e-29	1.27129	0.952	0.729	2.00769e-24
MAGEA6	2.17932e-33	1.26809	0.776	0.263	7.41861e-29
MAGEF1	3.1143e-22	1.25436	0.84	0.472	1.06014e-17
COPS7A	1.59401e-30	1.24839	0.744	0.396	5.42618e-26
EEF1A1P11	9.8667e-14	1.24698	0.848	0.737	3.35872e-09
CHMP1A	7.91167e-25	1.24139	0.736	0.462	2.69321e-20
HTRA1	4.58558e-10	1.23503	0.536	0.022	1.56098e-05
SGCE	9.40035e-44	1.23459	0.752	0.342	3.19997e-39
FBXO7	5.99564e-13	1.23385	0.776	0.446	2.04098e-08
SELENOM	9.07584e-35	1.22643	0.864	0.46	3.08951e-30
GHITM	7.73378e-05	1.20767	0.904	0.643	1
FTH1P7	2.26115e-11	1.20599	0.832	0.517	7.69719e-07
NF2	2.30428e-10	1.20456	0.728	0.358	7.84401e-06
PHGDH	3.35241e-12	1.20454	0.784	0.443	1.14119e-07
B4GALT7	2.41672e-22	1.19954	0.68	0.237	8.22676e-18
CLTB	5.4524e-12	1.19507	0.888	0.553	1.85605e-07
ARL6IP5	2.08474e-05	1.19276	0.848	0.551	0.709665
GAA	3.24723e-41	1.19243	0.776	0.322	1.10539e-36
ING4	1.02332e-28	1.19175	0.744	0.233	3.48349e-24
EI24	5.19181e-11	1.18643	0.832	0.537	1.76734e-06
TMEM175	4.38954e-20	1.1767	0.728	0.246	1.49424e-15
LMCD1	5.38996e-14	1.1749	0.592	0.181	1.8348e-09
H1F0	1.83645e-20	1.16801	0.848	0.545	6.25144e-16
GAPDHP65	2.09778e-16	1.16276	0.856	0.525	7.14104e-12
MTND5P11	1.30461e-09	1.16149	0.656	0.373	4.44101e-05
EID1	0.0363512	1.16002	0.912	0.519	1
C1orf198	3.57183e-19	1.15836	0.872	0.463	1.21589e-14
KRT19	1.53356e-15	1.15522	0.936	0.917	5.22039e-11
KRT10	1.61251e-07	1.15317	0.76	0.633	0.00548916
ITM2C	8.4748e-86	1.15101	0.872	0.404	2.88491e-81
TCN2	2.204e-10	1.14883	0.56	0.02	7.50263e-06
NCK2	5.75111e-28	1.14742	0.736	0.294	1.95774e-23
CAPN1	7.69826e-08	1.14554	0.744	0.404	0.00262057
MGAT1	1.26103e-23	1.14433	0.8	0.439	4.29268e-19
ANXA5	1.48057e-23	1.14381	0.96	0.698	5.04001e-19
TMEM98	5.8743e-34	1.14133	0.656	0.25	1.99967e-29
PRSS8	3.3201e-07	1.13986	0.816	0.401	0.0113019
UBLCP1	3.0944e-29	1.13803	0.728	0.271	1.05337e-24
NCSTN	1.38266e-21	1.1355	0.768	0.424	4.70671e-17
TMEM129	1.29021e-20	1.13474	0.656	0.203	4.39201e-16
SIRT2	4.62902e-19	1.13402	0.704	0.271	1.57577e-14
TSPAN3	7.65171e-17	1.12851	0.848	0.527	2.60472e-12
FAHD2A	9.06337e-23	1.12784	0.68	0.305	3.08526e-18
RARS	1.71649e-15	1.12732	0.8	0.471	5.84309e-11
COL11A1	2.11594e-16	1.11586	0.544	0.006	7.20286e-12
AC106795.1	2.87149e-19	1.11583	0.808	0.396	9.77484e-15
NPC2	1.38357e-24	1.11509	0.92	0.535	4.70981e-20
CREB3L2	1.89895e-35	1.11332	0.784	0.396	6.46422e-31
RAB4A	5.58788e-09	1.11093	0.72	0.435	0.000190217
SDF2L1	1.87426e-08	1.11088	0.736	0.433	0.000638016
ACTBP2	4.0021e-10	1.11063	0.728	0.537	1.36236e-05
YWHAE	2.34295e-11	1.1016	0.896	0.741	7.97562e-07
CDK2AP1	5.81885e-31	1.099	0.952	0.706	1.9808e-26
LINC01278	2.07942e-29	1.0956	0.776	0.275	7.07856e-25
ELOVL1	1.84214e-15	1.0917	0.792	0.527	6.27083e-11
PON2	5.76257e-52	1.08516	0.88	0.558	1.96164e-47
MELTF	4.73409e-13	1.08129	0.576	0.332	1.61153e-08
MTATP8P1	1.12736e-06	1.08004	0.584	0.309	0.0383763
SERTAD4	8.06446e-29	1.07994	0.76	0.324	2.74522e-24
ETFA	6.77003e-10	1.0776	0.864	0.55	2.30459e-05
PDIA6	1.62877e-31	1.06893	0.88	0.679	5.54448e-27
NINJ1	2.18628e-23	1.06728	0.824	0.486	7.4423e-19
SEC22B	4.82756e-23	1.06711	0.832	0.587	1.64335e-18
SHISA2	6.24267e-13	1.06221	0.536	0.042	2.12507e-08
EFEMP1	8.07174e-15	1.06161	0.448	0.204	2.7477e-10
SS18	2.18425e-22	1.06157	0.784	0.407	7.43541e-18
APLP1	8.0503e-06	1.05666	0.424	0.075	0.27404
OPTN	3.08948e-16	1.04918	0.752	0.365	1.05169e-11
TMEM14C	1.54658e-32	1.0483	0.928	0.63	5.2647e-28
TCF25	4.50538e-26	1.04795	0.832	0.591	1.53368e-21
TMED9	2.81499e-10	1.04469	0.928	0.78	9.5825e-06
CYB5R3	1.76573e-12	1.04453	0.88	0.6	6.01072e-08
XBP1	9.45925e-11	1.04054	0.872	0.696	3.22002e-06
RBM48	5.14328e-23	1.03362	0.744	0.247	1.75082e-18
SLC39A7	7.74473e-22	1.03214	0.768	0.488	2.63638e-17
RCAN1	5.27427e-07	1.02971	0.776	0.374	0.0179541
CEACAM1	6.02116e-09	1.02238	0.528	0.132	0.000204966
KANK4	2.6391e-23	1.02028	0.632	0.201	8.98375e-19
FCGRT	9.59937e-27	1.018	0.864	0.492	3.26772e-22
CCNI	4.46811e-15	1.01668	0.92	0.758	1.52099e-10
STT3A	1.76949e-24	1.01258	0.808	0.6	6.02353e-20
MTND1P23	3.52652e-08	1.00994	0.816	0.561	0.00120046
PIGV	2.03405e-19	1.00825	0.584	0.128	6.92412e-15
VAPA	2.98167e-06	1.00757	0.864	0.688	0.101499
TPP1	3.00043e-21	1.00576	0.656	0.286	1.02138e-16
TCEAL3	2.73498e-12	1.00296	0.76	0.38	9.31013e-08
FTH1P16	2.69214e-08	1.00257	0.592	0.203	0.000916432
CHID1	8.77858e-12	1.00204	0.784	0.465	2.98832e-07
SCPEP1	7.74697e-25	1.00111	0.744	0.422	2.63715e-20
ORMDL3	7.00957e-07	0.999114	0.6	0.183	0.0238613
NFIB	3.2815e-24	0.998217	0.84	0.624	1.11706e-19
THOC3	1.4454e-15	0.99302	0.816	0.459	4.92027e-11
SYNGR1	5.57362e-18	0.992993	0.808	0.413	1.89732e-13
PIGS	1.87163e-22	0.992006	0.664	0.317	6.37122e-18
ZFAND6	3.6654e-18	0.990378	0.728	0.476	1.24774e-13
ATP5MG	5.29741e-20	0.98774	0.944	0.856	1.80329e-15
EGR2	6.7691e-12	0.987161	0.224	0.079	2.30427e-07
PTPRF	1.28462e-20	0.984428	0.896	0.622	4.37298e-16
GORASP2	1.40679e-12	0.982583	0.8	0.517	4.78885e-08
KLHDC3	7.32842e-12	0.98179	0.76	0.443	2.49467e-07
DGCR6L	9.01856e-13	0.981069	0.872	0.491	3.07001e-08
NBDY	2.66819e-14	0.979543	0.808	0.489	9.08279e-10
TOM1	2.40621e-16	0.977585	0.664	0.283	8.191e-12
P4HB	1.52972e-15	0.9774	0.936	0.773	5.20731e-11
OS9	4.14115e-17	0.976517	0.808	0.515	1.40969e-12
SOD3	3.42695e-50	0.976305	0.632	0.186	1.16657e-45
DSC2	0.0452456	0.974893	0.76	0.478	1
PMVK	2.8529e-14	0.97198	0.848	0.578	9.71154e-10
AP2M1	2.31539e-08	0.969051	0.912	0.675	0.000788183
C11orf49	1.87289e-15	0.966589	0.696	0.296	6.3755e-11
POLDIP2	6.66366e-05	0.966131	0.712	0.446	1
SLC39A13	2.42385e-19	0.963841	0.616	0.227	8.25104e-15
PPP1CB	1.18884e-10	0.962397	0.928	0.742	4.04695e-06
SLU7	1.58103e-13	0.961527	0.752	0.426	5.38197e-09
C11orf71	5.49131e-23	0.960895	0.664	0.161	1.8693e-18
SELENOP	1.47907e-06	0.960345	0.672	0.324	0.0503489
ARF4	1.02996e-07	0.960336	0.848	0.669	0.00350607
SYNM	4.65128e-46	0.959358	0.64	0.283	1.58334e-41
LRRC41	6.77971e-20	0.958872	0.616	0.378	2.30788e-15
SERINC3	7.17596e-10	0.953527	0.824	0.58	2.44277e-05
EEF1A1P9	3.08485e-09	0.952697	0.664	0.423	0.000105011
LITAF	4.91156e-10	0.952101	0.856	0.534	1.67194e-05
RTN3	3.60578e-06	0.945605	0.84	0.587	0.122744
RGCC	5.75403e-10	0.943245	0.584	0.18	1.95873e-05
MARCKSL1	4.6968e-09	0.939907	0.896	0.715	0.000159884
DCAF11	5.96927e-18	0.936281	0.68	0.262	2.032e-13
DBN1	1.21699e-11	0.935012	0.712	0.383	4.14277e-07
COL2A1	2.01254e-86	0.934683	0.464	0.153	6.85089e-82
KRT81	4.34836e-13	0.933536	0.416	0.207	1.48022e-08
GBA	5.40667e-12	0.932073	0.688	0.396	1.84048e-07
MTRNR2L12	3.79416e-08	0.931596	0.776	0.583	0.00129157
GAN	1.0263e-12	0.929371	0.696	0.357	3.49364e-08
CPM	1.36384e-06	0.929238	0.432	0.199	0.0464265
GAPDH	1.96415e-21	0.926576	0.984	0.976	6.68616e-17
THBS1	5.73084e-40	0.922564	0.72	0.364	1.95083e-35
CHMP3	2.13765e-06	0.922412	0.816	0.59	0.0727678
SUPT5H	1.66938e-26	0.922348	0.84	0.495	5.68274e-22
TMEM125	0.000141451	0.922108	0.584	0.108	1
SLC25A39	1.62478e-05	0.92179	0.896	0.626	0.55309
RAB7A	1.56153e-07	0.921408	0.84	0.673	0.00531561
ZBED5-AS1	6.21717e-23	0.917775	0.696	0.212	2.11639e-18
MTRNR2L8	3.61286e-09	0.916882	0.728	0.416	0.000122985
ANXA6	6.04962e-08	0.915567	0.72	0.491	0.00205935
ARF5	2.15965e-10	0.914756	0.96	0.711	7.35166e-06
GABARAPL2	2.78418e-17	0.914372	0.888	0.601	9.47764e-13
MTCH2	3.67472e-07	0.913556	0.792	0.534	0.0125091
CLPTM1	2.19455e-13	0.910038	0.776	0.504	7.47048e-09
ST3GAL4	9.27054e-21	0.908856	0.664	0.289	3.15579e-16
DCAKD	5.32094e-14	0.907896	0.56	0.19	1.8113e-09
ERP27	1.28701e-28	0.90648	0.4	0.101	4.38111e-24
CHMP2A	1.08534e-12	0.902912	0.92	0.672	3.69462e-08
GNPAT	1.23589e-13	0.900826	0.688	0.363	4.20708e-09
OSBPL1A	2.83872e-14	0.898917	0.736	0.439	9.66329e-10
DTNB	5.12917e-17	0.893623	0.632	0.317	1.74602e-12
FTH1P10	4.77686e-10	0.893605	0.808	0.719	1.62609e-05
FTH1P23	4.32095e-09	0.892846	0.584	0.286	0.00014709
SPCS2P4	6.6861e-14	0.889433	0.864	0.54	2.27602e-09
MANF	6.71123e-15	0.887167	0.688	0.447	2.28457e-10
SPINT2	0.00793824	0.886091	0.96	0.84	1
ALDH7A1	3.4237e-06	0.885854	0.688	0.44	0.116546
LRPAP1	5.25368e-17	0.885275	0.912	0.609	1.78841e-12
WDR61	1.97558e-12	0.883407	0.848	0.515	6.72506e-08
CD47	2.16533e-06	0.882679	0.8	0.473	0.0737099
MLF2	5.43376e-16	0.882568	0.936	0.701	1.84971e-11
RAD51B	5.28719e-13	0.878849	0.488	0.188	1.79981e-08
NFIX	2.39939e-42	0.876984	0.824	0.439	8.16777e-38
HSP90B1	6.38614e-19	0.876916	0.904	0.778	2.17391e-14
ACADM	3.70855e-11	0.876429	0.752	0.455	1.26243e-06
BET1	2.59525e-25	0.875338	0.736	0.367	8.8345e-21
DBNDD1	2.291e-05	0.875087	0.6	0.269	0.779879
TOLLIP	7.23692e-13	0.872619	0.696	0.262	2.46352e-08
TSPAN33	9.99895e-19	0.870935	0.416	0.122	3.40374e-14
WWTR1	4.32231e-18	0.870933	0.76	0.43	1.47136e-13
RNF135	0.000520784	0.869011	0.52	0.239	1
HNRNPA3	2.25275e-08	0.866958	0.904	0.735	0.000766858
UXS1	1.08791e-08	0.866938	0.608	0.327	0.000370337
WWOX	7.04973e-10	0.866636	0.464	0.167	2.3998e-05
FTH1P2	3.97909e-06	0.86562	0.456	0.155	0.135452
CADM1	1.20364e-10	0.863886	0.68	0.322	4.09731e-06
POTEE	1.53491e-06	0.8617	0.584	0.305	0.05225
RHOA	0.0235469	0.861419	0.92	0.75	1
ANKIB1	1.76396e-35	0.861003	0.744	0.347	6.00471e-31
TMEM9B	1.9105e-09	0.85825	0.76	0.404	6.50353e-05
CLPTM1L	2.29699e-09	0.858105	0.704	0.478	7.81918e-05
PPP2R1A	0.00205499	0.854657	0.832	0.652	1
SELENOT	1.46663e-06	0.853335	0.824	0.57	0.0499256
LINC01819	2.37268e-25	0.852829	0.424	0.078	8.07683e-21
DGLUCY	3.61431e-18	0.851497	0.504	0.117	1.23035e-13
OAT	2.02303e-07	0.851481	0.88	0.649	0.0068866
RPN1	7.40581e-18	0.850236	0.888	0.706	2.52101e-13
CRYBB2P1	1.21092e-20	0.849462	0.712	0.173	4.12209e-16
SDF2	2.04785e-19	0.848528	0.76	0.386	6.9711e-15
FTH1P8	6.987e-14	0.848327	0.792	0.544	2.37845e-09
TOB2	1.2457e-18	0.848308	0.816	0.511	4.24048e-14
RTL10	5.22798e-13	0.846981	0.584	0.187	1.77966e-08
MTCO2P12	1.35062e-06	0.846257	0.84	0.742	0.0459763
FBXO3	7.46592e-12	0.844641	0.632	0.281	2.54147e-07
LAMB2	5.60123e-18	0.84442	0.776	0.393	1.90671e-13
AKAP9	3.85006e-18	0.842453	0.848	0.652	1.3106e-13
ETFB	2.96549e-21	0.841878	0.848	0.317	1.00948e-16
HAX1	1.05476e-06	0.841235	0.872	0.587	0.0359049
SPCS2	1.69732e-07	0.840834	0.88	0.656	0.00577784
UBE2E3	9.33636e-24	0.839226	0.768	0.459	3.17819e-19
CHDH	1.10333e-12	0.832609	0.552	0.235	3.75584e-08
TPM1	0.0210278	0.8326	0.672	0.532	1
FTH1P11	9.2025e-12	0.828364	0.696	0.348	3.13262e-07
ACP2	0.000467037	0.827852	0.496	0.203	1
CALML5	9.50498e-25	0.827388	0.816	0.383	3.23559e-20
ANO1	4.51734e-10	0.825901	0.6	0.058	1.53775e-05
PSMD3	6.72383e-12	0.825297	0.728	0.501	2.28886e-07
CITED4	4.67444e-48	0.824106	0.824	0.54	1.59123e-43
ARSA	3.32608e-12	0.82359	0.552	0.285	1.13223e-07
ADIPOR1	1.6147e-07	0.823185	0.792	0.597	0.0054966
TTC1	5.83393e-07	0.822512	0.84	0.529	0.0198593
TMED10	1.51157e-14	0.821016	0.904	0.642	5.14552e-10
HADHA	6.46168e-11	0.820966	0.824	0.565	2.19962e-06
LINC02613	1.46409e-25	0.820436	0.528	0.056	4.98389e-21
IL17RA	4.85062e-06	0.819496	0.408	0.155	0.16512
ATPAF1	1.32127e-08	0.818779	0.672	0.353	0.000449773
ID4	1.60163e-43	0.817724	0.704	0.374	5.4521e-39
ERGIC1	2.06557e-10	0.816321	0.808	0.527	7.0314e-06
GDI2	9.15097e-10	0.813536	0.808	0.665	3.11508e-05
ACTR10	2.53878e-09	0.813343	0.808	0.463	8.64225e-05
DUSP1	5.40885e-07	0.810305	0.616	0.518	0.0184123
RPL7P23	5.78867e-13	0.808746	0.824	0.76	1.97052e-08
MXD4	2.06559e-24	0.804947	0.808	0.499	7.03147e-20
TBL1XR1	1.22372e-09	0.803733	0.864	0.564	4.16568e-05
TPI1P1	1.68214e-11	0.803049	0.832	0.725	5.72617e-07
TSR2	0.000913349	0.801444	0.648	0.424	1
RPL4P4	4.18129e-11	0.800628	0.864	0.702	1.42335e-06
JPH3	2.24296e-11	0.796982	0.504	0.004	7.63525e-07
AP000763.2	2.38285e-07	0.796803	0.648	0.249	0.00811146
NUDCD2	2.3313e-09	0.7965	0.848	0.528	7.93597e-05
SRI	1.31235e-13	0.795679	0.792	0.583	4.46739e-09
NPM1P39	7.921e-09	0.793242	0.64	0.374	0.000269639
CNBP	1.1003e-10	0.792059	0.896	0.719	3.74555e-06
SERP1	3.89555e-06	0.792017	0.864	0.666	0.132609
CDIPT	1.24118e-11	0.790608	0.712	0.423	4.22509e-07
GGNBP2	4.30894e-14	0.790003	0.72	0.407	1.46681e-09
TALDO1	4.15089e-09	0.789959	0.896	0.691	0.0001413
MAN1B1	3.60929e-09	0.789816	0.672	0.413	0.000122864
CD24	0.0390497	0.788767	0.912	0.681	1
PAPSS1	1.4257e-23	0.787645	0.816	0.506	4.85324e-19
LIMK2	5.85907e-11	0.785261	0.752	0.324	1.99449e-06
CPQ	2.69905e-35	0.785042	0.72	0.344	9.18785e-31
TCEAL2	1.14576e-15	0.784311	0.544	0.006	3.90027e-11
VPS25	4.85107e-09	0.783623	0.76	0.437	0.000165135
COPZ2	2.72607e-76	0.783326	0.688	0.165	9.27983e-72
ALDH9A1	2.07289e-12	0.782761	0.776	0.471	7.05632e-08
RTCB	1.02291e-05	0.782233	0.76	0.453	0.34821
MRPL40	4.31421e-09	0.782196	0.808	0.481	0.00014686
FAM50B	6.33976e-09	0.782013	0.56	0.127	0.000215812
FTLP3	5.66236e-13	0.782012	0.776	0.63	1.92753e-08
TASOR2	3.1755e-25	0.780308	0.672	0.442	1.08097e-20
FNDC4	3.25952e-08	0.778388	0.432	0.131	0.00110957
MGAT4B	1.13165e-18	0.777584	0.736	0.377	3.85224e-14
EXT2	5.23945e-19	0.775756	0.624	0.256	1.78356e-14
IFT27	1.42865e-17	0.774868	0.72	0.178	4.86325e-13
EPHB3	2.43932e-33	0.773081	0.728	0.386	8.30368e-29
UBL7	8.45927e-13	0.772413	0.744	0.383	2.87962e-08
RIC8A	7.15764e-11	0.77183	0.64	0.35	2.43653e-06
COMT	4.80415e-10	0.77177	0.952	0.763	1.63538e-05
C9orf3	3.28096e-22	0.770828	0.616	0.301	1.11687e-17
PDIA3P1	5.14653e-19	0.769436	0.848	0.671	1.75193e-14
SIAE	9.82189e-28	0.76763	0.456	0.18	3.34347e-23
NDUFB5	1.00787e-05	0.766307	0.824	0.551	0.34309
SCAMP2	2.31629e-14	0.765363	0.752	0.419	7.88489e-10
ZC4H2	0.000117661	0.764631	0.408	0.088	1
PDZK1IP1	3.74617e-10	0.763618	0.64	0.291	1.27524e-05
YIF1A	2.04825e-12	0.761035	0.84	0.545	6.97244e-08
AL354702.1	1.1393e-07	0.760808	0.496	0.178	0.00387828
AGO1	1.9511e-15	0.758288	0.584	0.269	6.64174e-11
IST1	2.97619e-23	0.757942	0.712	0.473	1.01312e-18
DSTN	1.74973e-05	0.757603	0.952	0.807	0.595624
PSMD2	0.00314277	0.756958	0.808	0.591	1
SEC11A	2.18799e-11	0.756838	0.832	0.604	7.44812e-07
DNAJC4	2.1743e-24	0.756408	0.72	0.358	7.40155e-20
RPL26P30	3.3529e-23	0.756163	0.624	0.206	1.14136e-18
RNH1	3.75247e-14	0.756011	0.864	0.54	1.27738e-09
MYLK	8.71004e-17	0.755422	0.584	0.194	2.96498e-12
MORF4L1	2.41624e-16	0.755053	0.864	0.765	8.22512e-12
PDE6B	1.3357e-13	0.75406	0.568	0.124	4.54684e-09
NREP	5.29222e-37	0.75363	0.6	0.21	1.80152e-32
PIK3IP1	6.43073e-10	0.753377	0.424	0.078	2.18909e-05
TGFBR3	4.4924e-27	0.75199	0.624	0.18	1.52926e-22
STOML1	2.47787e-12	0.751366	0.48	0.085	8.43492e-08
EEF1A1P8	3.25472e-07	0.74988	0.48	0.132	0.0110794
SORBS2	1.20534e-24	0.749606	0.632	0.325	4.10308e-20
REXO2	1.94768e-16	0.749213	0.784	0.511	6.6301e-12
ITGB1BP1	1.52024e-09	0.748519	0.728	0.455	5.17504e-05
CTBS	1.64433e-18	0.748056	0.544	0.258	5.59745e-14
HSBP1	2.37186e-13	0.747635	0.936	0.761	8.07405e-09
CAT	6.81459e-21	0.746154	0.704	0.407	2.31975e-16
C11orf58	1.12928e-12	0.74475	0.88	0.686	3.84419e-08
ATP6V0E1	6.75497e-09	0.744318	0.928	0.747	0.000229946
NT5C3B	9.84222e-08	0.743712	0.672	0.328	0.00335039
DGCR2	1.51221e-17	0.74259	0.592	0.214	5.14772e-13
AC245060.5	3.52209e-18	0.742422	0.664	0.296	1.19895e-13
ATP6V0E2	0.00984832	0.742299	0.696	0.365	1
PRAME	2.80487e-12	0.741906	0.616	0.161	9.54804e-08
LSR	5.17956e-10	0.740907	0.88	0.606	1.76317e-05
LARGE2	8.12837e-05	0.740557	0.6	0.279	1
DRG1	0.000659572	0.738837	0.736	0.447	1
ALG12	2.00425e-13	0.737936	0.624	0.212	6.82265e-09
RTL8C	6.15715e-16	0.73581	0.808	0.586	2.09596e-11
ARFGAP2	6.17262e-10	0.733794	0.64	0.332	2.10122e-05
PSMD13	8.71789e-10	0.733739	0.768	0.442	2.96766e-05
SPATA20	0.0361984	0.733442	0.512	0.184	1
CBX1	4.23909e-09	0.73293	0.76	0.531	0.000144303
PHF5A	4.91108e-12	0.732653	0.736	0.426	1.67178e-07
AC008038.1	1.04529e-15	0.731926	0.936	0.822	3.55826e-11
BECN1	2.00187e-05	0.731924	0.736	0.371	0.681458
ELMSAN1	2.98964e-07	0.731912	0.704	0.388	0.010177
HIGD2A	1.91499e-13	0.730948	0.832	0.609	6.51881e-09
RAB5C	0.00236982	0.729797	0.736	0.521	1
ATF3	0.00794654	0.72946	0.464	0.439	1
GPI	0.000243672	0.729286	0.872	0.732	1
TEX264	2.51242e-08	0.728173	0.736	0.413	0.000855252
GALK2	1.29119e-10	0.727258	0.576	0.319	4.39535e-06
GAPDHP60	5.48543e-11	0.727047	0.496	0.164	1.86729e-06
MAEA	8.23925e-14	0.725843	0.712	0.376	2.80472e-09
FAM210B	1.2349e-05	0.72568	0.776	0.586	0.420374
UROD	1.76924e-07	0.725088	0.72	0.399	0.00602269
ACAD9	5.61116e-09	0.725081	0.592	0.312	0.000191009
MEST	5.72454e-09	0.723966	0.536	0.128	0.000194869
PPP1R9A	9.43868e-16	0.723518	0.616	0.296	3.21302e-11
ATP5F1A	0.00545852	0.723352	0.88	0.721	1
TBCD	7.35996e-06	0.722704	0.56	0.365	0.250541
PSME3	5.19715e-06	0.722675	0.688	0.406	0.176916
PMM1	3.63716e-05	0.719314	0.672	0.309	1
SPOP	8.51252e-13	0.717589	0.736	0.393	2.89775e-08
CALCOCO1	8.23719e-13	0.714282	0.528	0.132	2.80402e-08
ZNF672	1.86015e-13	0.713965	0.528	0.25	6.33212e-09
HBP1	3.94213e-22	0.713266	0.624	0.279	1.34194e-17
FAHD2CP	4.72582e-13	0.71242	0.56	0.22	1.60872e-08
XRCC6P2	1.14682e-11	0.711416	0.752	0.354	3.90389e-07
SDCCAG8	4.11865e-19	0.710166	0.656	0.338	1.40203e-14
MIA	1.17169e-73	0.708392	0.872	0.436	3.98854e-69
SUMO1	0.000850194	0.70678	0.856	0.689	1
TTC3	1.12709e-05	0.704539	0.888	0.692	0.383674
PRPF31	1.98871e-05	0.703567	0.656	0.417	0.676977
SNX1	3.81723e-08	0.703505	0.704	0.317	0.00129942
TMEM238	2.71817e-19	0.703134	0.688	0.266	9.25294e-15
ITIH5	7.53895e-06	0.702855	0.504	0.137	0.256634
PSMC3	8.35178e-05	0.701182	0.848	0.61	1
OAZ2	4.45921e-06	0.700727	0.808	0.586	0.151796
PART1	1.85667e-27	0.700143	0.656	0.272	6.3203e-23
MXRA7	5.90548e-24	0.698789	0.624	0.245	2.01029e-19
TMED2	0.000847403	0.698404	0.888	0.704	1
MIF4GD	0.000534923	0.697763	0.624	0.318	1
RIT1	9.2004e-11	0.696349	0.736	0.44	3.13191e-06
TP53TG1	2.40107e-26	0.695543	0.672	0.299	8.1735e-22
FTH1P12	2.1535e-06	0.690779	0.424	0.161	0.0733073
RBM42	5.51559e-05	0.690462	0.8	0.55	1
MTCO1P2	1.36115e-05	0.689184	0.52	0.224	0.46335
DR1	5.12776e-14	0.689166	0.704	0.4	1.74554e-09
IMPACT	5.26245e-10	0.688689	0.568	0.232	1.79139e-05
THNSL2	2.97868e-15	0.687885	0.56	0.155	1.01397e-10
RAB13	0.000135891	0.687456	0.792	0.64	1
CTBP1	9.34367e-15	0.685985	0.792	0.636	3.18068e-10
HADHB	0.000341788	0.685762	0.752	0.594	1
RPL5P34	3.45089e-15	0.685483	0.744	0.596	1.17472e-10
GATAD1	1.61695e-22	0.685119	0.72	0.324	5.50427e-18
CTSB	1.01653e-05	0.684985	0.792	0.63	0.346037
CGRRF1	3.93403e-06	0.68485	0.424	0.16	0.133918
PRELP	1.51551e-31	0.683978	0.448	0.188	5.15894e-27
MTFR1L	1.80165e-15	0.683875	0.64	0.311	6.13301e-11
TUG1	3.1705e-10	0.683666	0.664	0.416	1.07927e-05
RNF141	3.20752e-25	0.682821	0.64	0.324	1.09187e-20
EIF3F	3.9901e-15	0.681809	0.792	0.574	1.35827e-10
TNFRSF1A	2.21414e-23	0.681717	0.744	0.417	7.53715e-19
NPM1P27	6.04316e-13	0.680897	0.848	0.783	2.05715e-08
ABCG1	0.00925907	0.678719	0.48	0.095	1
CFDP1	3.87718e-21	0.678584	0.792	0.511	1.31983e-16
TMEM50A	1.42709e-11	0.676811	0.84	0.594	4.85797e-07
PTMS	5.17215e-22	0.675659	0.912	0.819	1.76065e-17
RPL7P1	4.8197e-12	0.675584	0.944	0.901	1.64067e-07
DECR1	6.04535e-11	0.673789	0.848	0.558	2.0579e-06
SEZ6L2	7.41267e-30	0.673098	0.688	0.193	2.52335e-25
EPS8L2	6.90863e-19	0.67249	0.768	0.433	2.35177e-14
SELENOS	4.41975e-09	0.672305	0.776	0.637	0.000150453
MESD	2.01706e-15	0.671902	0.712	0.522	6.86628e-11
BCL11A	2.19356e-22	0.671711	0.672	0.345	7.46708e-18
TCTA	1.39366e-08	0.67077	0.576	0.314	0.000474417
LGALS3	1.50748e-10	0.670444	0.848	0.645	5.13162e-06
UQCRH	2.07376e-14	0.670111	0.952	0.788	7.05929e-10
ITGBL1	2.49655e-05	0.670051	0.264	0.009	0.849852
DDX1	1.64853e-13	0.669642	0.704	0.545	5.61175e-09
TMEM139	1.39558e-07	0.668858	0.456	0.168	0.00475071
RBBP4	4.77327e-13	0.668636	0.776	0.553	1.62487e-08
ST14	0.0272412	0.668503	0.664	0.378	1
ASCC2	4.17122e-07	0.668265	0.624	0.322	0.0141993
RNF13	5.1943e-14	0.668043	0.744	0.416	1.76819e-09
GSTK1	2.11883e-05	0.667429	0.792	0.586	0.72127
SLC39A10	1.02291e-05	0.667289	0.512	0.296	0.348209
NIPSNAP1	4.90871e-06	0.666595	0.656	0.447	0.167098
ETV6	1.94088e-18	0.665702	0.712	0.409	6.60696e-14
CD163L1	6.71376e-60	0.664751	0.688	0.132	2.28543e-55
HNRNPH1	5.92379e-11	0.664734	0.912	0.787	2.01652e-06
PRR4	8.1894e-57	0.664556	0.344	0.118	2.78775e-52
DNAJC3	1.01656e-09	0.663719	0.784	0.573	3.46046e-05
NR1H2	1.45923e-07	0.663711	0.696	0.365	0.00496738
STAT3	3.82101e-13	0.663666	0.784	0.524	1.30071e-08
CHMP4C	3.00549e-05	0.662238	0.736	0.404	1
SCOC	3.85357e-09	0.661216	0.728	0.521	0.000131179
TMEM115	3.33465e-07	0.660798	0.536	0.276	0.0113515
TM7SF3	8.82398e-09	0.660703	0.608	0.397	0.000300377
TMEM214	4.13609e-19	0.659801	0.576	0.363	1.40797e-14
SNU13	9.56131e-11	0.659594	0.88	0.695	3.25476e-06
NET1	1.65116e-08	0.659536	0.72	0.386	0.000562073
PRSS41	2.67297e-05	0.65931	0.528	0.017	0.909905
SERINC2	9.10771e-12	0.658798	0.76	0.439	3.10035e-07
STRAP	3.0337e-09	0.658609	0.784	0.591	0.00010327
GCAT	7.24511e-12	0.658271	0.608	0.242	2.46631e-07
CAVIN1	1.35403e-31	0.656611	0.768	0.447	4.60926e-27
AKTIP	5.14056e-11	0.656346	0.592	0.273	1.7499e-06
TFG	0.000655378	0.655959	0.808	0.586	1
EEF1A1P7	2.06892e-06	0.655298	0.432	0.109	0.0704282
AGBL5	9.09122e-12	0.655219	0.568	0.235	3.09474e-07
GAL3ST4	8.57594e-14	0.654989	0.344	0.058	2.91934e-09
CLEC11A	6.99518e-88	0.65209	0.76	0.186	2.38123e-83
TSNAX	2.69966e-09	0.651981	0.696	0.475	9.18992e-05
CYB5R1	2.33455e-05	0.651667	0.712	0.459	0.794704
RUNDC1	5.14068e-09	0.651268	0.6	0.243	0.000174994
LARP1	8.08653e-11	0.650929	0.744	0.614	2.75273e-06
COPS6	2.90502e-07	0.650673	0.856	0.635	0.00988896
MGST3	5.74297e-06	0.649916	0.928	0.755	0.195497
QSOX1	1.65039e-10	0.649597	0.696	0.459	5.6181e-06
SCP2	3.54494e-05	0.649321	0.808	0.57	1
TRAPPC2L	1.34377e-07	0.649084	0.752	0.494	0.00457432
RRAGD	0.00179753	0.647699	0.472	0.138	1
MRFAP1L1	3.97279e-08	0.645213	0.704	0.437	0.00135238
SSR1	2.31096e-15	0.644685	0.776	0.581	7.86672e-11
UBL4A	2.99407e-06	0.644105	0.56	0.279	0.101921
NAPA	0.00395793	0.643857	0.816	0.614	1
TMEM99	8.00591e-25	0.643425	0.632	0.245	2.72529e-20
MRPS11	1.35131e-07	0.642121	0.744	0.479	0.00459999
AC012085.1	3.51606e-08	0.640282	0.768	0.534	0.0011969
HIBADH	2.18129e-16	0.640073	0.656	0.36	7.42532e-12
NCALD	0.000129177	0.639709	0.312	0.045	1
MAGEH1	2.45324e-08	0.637873	0.544	0.108	0.000835107
MYCBP	0.000512283	0.636644	0.592	0.391	1
ZNF655	1.35108e-19	0.636088	0.6	0.338	4.5992e-15
TIMMDC1	2.5633e-16	0.634032	0.768	0.488	8.72574e-12
ELP4	5.24972e-14	0.633088	0.488	0.222	1.78706e-09
SLC3A2	5.97651e-07	0.632507	0.76	0.591	0.0203446
PDAP1	1.27118e-13	0.632117	0.84	0.656	4.32722e-09
MTCH1	0.0106891	0.63179	0.808	0.652	1
PTDSS2	1.15323e-14	0.631495	0.424	0.144	3.92571e-10
COMMD2	7.16135e-08	0.63064	0.672	0.387	0.0024378
FAHD2B	5.35393e-10	0.629548	0.68	0.324	1.82253e-05
TBC1D9B	4.22663e-12	0.628938	0.704	0.291	1.43879e-07
PPP1R1B	2.40449e-52	0.628404	0.856	0.466	8.18514e-48
FAF2	1.85696e-11	0.627544	0.72	0.424	6.32129e-07
WIPF2	6.86827e-06	0.627322	0.496	0.285	0.233803
UQCRFS1P1	2.46119e-07	0.626074	0.704	0.468	0.00837812
MCCC1	2.29135e-08	0.624662	0.528	0.281	0.000779998
CYB561A3	7.69989e-08	0.624413	0.568	0.282	0.00262112
THADA	6.41931e-07	0.622891	0.392	0.224	0.021852
LTBR	1.25791e-33	0.622684	0.808	0.508	4.28206e-29
AKR1C2	1.30216e-10	0.621928	0.144	0.024	4.43269e-06
TM2D3	2.25794e-10	0.621706	0.704	0.399	7.68624e-06
YTHDF2	1.35076e-09	0.621637	0.792	0.55	4.59813e-05
P3H4	1.12073e-16	0.62036	0.64	0.354	3.81508e-12
FBLN5	0.000803566	0.620084	0.496	0.193	1
CHPF	7.96386e-16	0.619404	0.624	0.4	2.71098e-11
S100A1	4.20087e-49	0.619194	0.752	0.322	1.43002e-44
COASY	1.88702e-05	0.618682	0.672	0.388	0.64236
SLC25A17	3.56501e-05	0.617734	0.592	0.301	1
DDX6	6.71135e-13	0.616869	0.728	0.553	2.28461e-08
DNAJC7	1.11262e-05	0.616722	0.736	0.469	0.378745
CALU	3.90598e-35	0.616305	0.904	0.609	1.32964e-30
GMPR	2.9434e-07	0.615509	0.368	0.069	0.0100196
HNRNPA1P10	6.78684e-07	0.615293	0.72	0.59	0.0231031
CBWD5	0.00266185	0.613611	0.8	0.588	1
ABHD14B	2.02224e-17	0.613471	0.648	0.374	6.88392e-13
LINC00667	4.66226e-10	0.612876	0.6	0.306	1.58708e-05
EEF1A1P4	7.24378e-06	0.611422	0.52	0.129	0.246585
TMEM80	6.56773e-18	0.611148	0.648	0.212	2.23572e-13
ZCCHC17	7.30257e-08	0.610924	0.672	0.4	0.00248587
MRFAP1	7.87414e-06	0.609672	0.888	0.699	0.268044
NIT1	6.09893e-05	0.60963	0.592	0.279	1
DMKN	1.45307e-07	0.609181	0.64	0.41	0.0049464
CD276	1.76482e-14	0.609092	0.56	0.275	6.00762e-10
EHF	0.00311444	0.608834	0.68	0.361	1
FOLH1	1.73201e-10	0.607605	0.512	0.017	5.89594e-06
GGT6	2.00219e-05	0.607575	0.568	0.203	0.681566
RPS19BP1	1.27253e-10	0.60645	0.84	0.586	4.33182e-06
PIGK	5.31128e-16	0.60627	0.552	0.278	1.80801e-11
SLC26A2	2.51542e-49	0.606018	0.608	0.249	8.56273e-45
ATRAID	1.41722e-21	0.605805	0.904	0.686	4.82437e-17
RDH11	1.80716e-09	0.605636	0.632	0.432	6.15175e-05
B4GAT1	5.12219e-07	0.604912	0.44	0.148	0.0174365
FTH1P3	4.41942e-09	0.602585	0.624	0.394	0.000150442
C1orf210	0.0131965	0.602293	0.512	0.089	1
KLHL24	7.04188e-21	0.602048	0.624	0.265	2.39712e-16
MTATP8P2	1.55832e-06	0.601727	0.568	0.331	0.0530466
PGAM1	4.35201e-06	0.600216	0.872	0.683	0.148147
MBOAT7	6.11877e-06	0.600165	0.64	0.446	0.208289
ACSF3	1.44812e-14	0.59975	0.544	0.217	4.92954e-10
CSRP1	0.00071156	0.598573	0.72	0.495	1
POLR2G	5.32546e-07	0.598473	0.792	0.583	0.0181284
GLRX5	3.88073e-06	0.598309	0.736	0.473	0.132104
SMARCB1	8.46292e-10	0.598063	0.696	0.445	2.88086e-05
PCNP	4.8048e-07	0.598027	0.744	0.551	0.016356
MPC2	0.006826	0.598016	0.768	0.614	1
HSP90AB3P	1.00189e-05	0.597892	0.736	0.672	0.341053
SNX17	4.64379e-06	0.597542	0.72	0.502	0.158079
SAT2	2.12162e-15	0.597188	0.72	0.301	7.2222e-11
GNG7	1.09607e-28	0.595615	0.48	0.083	3.73114e-24
CPEB4	2.40802e-05	0.595614	0.672	0.24	0.819715
RTL8A	1.11761e-11	0.595538	0.752	0.518	3.80444e-07
SGSH	3.07234e-07	0.595375	0.432	0.207	0.0104586
FKBP9	1.78643e-14	0.594874	0.728	0.509	6.08119e-10
TRAPPC3	1.4691e-05	0.594511	0.704	0.511	0.500098
SDHAF3	2.70094e-24	0.594333	0.688	0.365	9.19428e-20
ACTL6A	0.00263015	0.594051	0.68	0.43	1
PIAS1	3.15163e-17	0.593571	0.616	0.353	1.07285e-12
KLK11	2.13552e-48	0.592296	0.32	0.069	7.26953e-44
GM2A	8.2115e-08	0.592215	0.528	0.178	0.00279528
HACD2	9.57908e-12	0.591627	0.624	0.364	3.26082e-07
EGR1	4.19999e-09	0.591208	0.64	0.555	0.000142972
L3MBTL2	1.22218e-10	0.590478	0.568	0.194	4.16042e-06
SHC4	9.19398e-18	0.589684	0.488	0.21	3.12972e-13
MAP1LC3B	5.76181e-07	0.588618	0.792	0.584	0.0196138
UIMC1	3.1188e-21	0.588433	0.624	0.275	1.06167e-16
ADCY2	1.03862e-53	0.58827	0.544	0.183	3.53555e-49
SCFD1	3.99494e-07	0.588203	0.712	0.436	0.0135992
WASHC3	6.64911e-11	0.587886	0.72	0.312	2.26343e-06
TXNIP	2.90995e-16	0.586619	0.696	0.296	9.90576e-12
GPR12	8.79415e-09	0.585122	0.448	0.013	0.000299362
EML2	0.00435168	0.585115	0.528	0.373	1
CPSF3	6.40194e-11	0.585095	0.544	0.308	2.17928e-06
ERP44	2.30111e-13	0.583806	0.736	0.485	7.83322e-09
RPA1	5.89939e-06	0.583641	0.672	0.341	0.200821
MAGI2-AS3	6.16944e-06	0.583274	0.488	0.121	0.210014
SUCLG2	0.00294047	0.582982	0.464	0.331	1
QKI	1.326e-31	0.582945	0.672	0.351	4.51384e-27
YARS	0.00243253	0.582651	0.6	0.412	1
TMEM134	4.31598e-05	0.582603	0.696	0.426	1
LINC00393	4.29494e-06	0.582453	0.536	0.091	0.146204
MPI	4.53943e-14	0.581263	0.6	0.239	1.54527e-09
MED29	1.33145e-07	0.580941	0.68	0.429	0.00453239
PKM	2.64714e-19	0.580681	0.936	0.801	9.01114e-15
YBX1	1.09866e-15	0.580503	0.888	0.81	3.73996e-11
NGRN	5.56818e-05	0.580345	0.8	0.553	1
CRELD1	0.00481929	0.580088	0.48	0.294	1
TINF2	3.31605e-09	0.579728	0.584	0.259	0.000112882
CD151	2.93878e-32	0.579429	0.848	0.645	1.00039e-27
TLK1	9.27285e-08	0.578901	0.672	0.515	0.00315657
EEF1A1	0.0116441	0.577832	0.984	0.988	1
ZNF331	1.20886e-15	0.576848	0.496	0.206	4.11508e-11
TERF2IP	1.60198e-14	0.576279	0.808	0.541	5.4533e-10
MTRNR2L2	7.90118e-06	0.576015	0.48	0.21	0.268964
COA5	3.76597e-13	0.575738	0.72	0.432	1.28197e-08
MOSPD3	4.54331e-17	0.575534	0.68	0.367	1.54659e-12
RPS3AP26	7.19977e-09	0.574507	0.864	0.859	0.000245087
TCTN1	9.97912e-07	0.573794	0.576	0.291	0.0339699
SUN2	1.28258e-05	0.573672	0.536	0.279	0.436604
RBM4B	9.79252e-10	0.573261	0.552	0.227	3.33347e-05
MAT2B	1.55672e-06	0.572989	0.624	0.338	0.0529922
CUX1	1.10915e-18	0.572957	0.728	0.479	3.77567e-14
COX4I1	7.57048e-10	0.572659	0.992	0.889	2.57707e-05
SUSD6	9.54814e-06	0.572411	0.528	0.314	0.325028
PGM1	2.40379e-15	0.572107	0.64	0.435	8.18275e-11
IFT57	4.12595e-06	0.572061	0.616	0.308	0.140451
CD27-AS1	7.32043e-29	0.570986	0.576	0.209	2.49195e-24
GGA1	1.80423e-10	0.570447	0.656	0.273	6.14177e-06
MARS	0.00315885	0.57002	0.616	0.458	1
SECISBP2L	3.64969e-11	0.569879	0.656	0.445	1.24239e-06
CYB561	1.11332e-10	0.569833	0.728	0.509	3.78985e-06
NDUFV1	1.77324e-08	0.56969	0.808	0.531	0.00060363
HERPUD1	1.02408e-10	0.569582	0.656	0.483	3.48606e-06
PAN3	1.05833e-08	0.567565	0.632	0.393	0.000360266
PYURF	5.89267e-07	0.566794	0.816	0.601	0.0200592
PRMT2	2.07865e-05	0.56665	0.76	0.564	0.707594
TSPAN17	4.29084e-09	0.566312	0.568	0.278	0.000146064
VPS35	9.38721e-10	0.565696	0.752	0.542	3.1955e-05
TINAGL1	0.00215852	0.565125	0.48	0.239	1
MOSPD1	1.30491e-12	0.563815	0.552	0.135	4.44203e-08
PIGT	0.00290273	0.561893	0.72	0.558	1
SLC41A3	1.94853e-08	0.561542	0.496	0.289	0.0006633
UBE4A	8.22284e-09	0.560724	0.68	0.407	0.000279914
PPIL1	1.51625e-07	0.559483	0.552	0.296	0.00516148
PAIP2B	0.000505086	0.559033	0.528	0.125	1
RHNO1	1.30321e-11	0.558579	0.616	0.235	4.43627e-07
NR1H3	5.01827e-20	0.557584	0.472	0.072	1.70827e-15
ANAPC13	5.67882e-10	0.557564	0.696	0.463	1.93313e-05
C7orf50	3.367e-11	0.557425	0.752	0.594	1.14616e-06
C6orf89	1.07812e-07	0.557177	0.632	0.378	0.00367001
NSD1	1.5573e-10	0.556819	0.72	0.37	5.3012e-06
NT5DC2	2.11437e-22	0.556665	0.8	0.509	7.19754e-18
SNX3	1.1137e-05	0.556039	0.888	0.688	0.379116
KMT2E	2.90956e-20	0.555872	0.744	0.558	9.90445e-16
TXLNA	2.96663e-06	0.555573	0.68	0.469	0.100987
MTCO1P53	0.000296497	0.555473	0.36	0.148	1
MPST	6.37932e-08	0.55476	0.664	0.374	0.00217158
NFYC	1.60124e-10	0.554298	0.616	0.338	5.45078e-06
AC068888.1	3.11992e-13	0.554268	0.456	0.155	1.06205e-08
SLC35A4	2.86793e-05	0.553618	0.568	0.377	0.976273
FBXO22	7.51863e-08	0.55333	0.616	0.4	0.00255942
INPP5K	0.00575069	0.552625	0.512	0.201	1
LMAN2L	1.82195e-08	0.552232	0.536	0.23	0.000620209
BCL2L13	5.22236e-09	0.551926	0.576	0.286	0.000177775
GUCD1	1.70039e-07	0.550933	0.68	0.311	0.00578831
PRADC1	5.16678e-05	0.550895	0.552	0.227	1
SOX10	9.86216e-27	0.549776	0.696	0.361	3.35718e-22
GAPDHP40	9.57826e-11	0.549738	0.456	0.178	3.26054e-06
GAPDHP38	2.30131e-08	0.548259	0.4	0.154	0.000783388
GABPB2	2.4346e-07	0.548051	0.608	0.327	0.00828762
TPGS2	0.00556981	0.547366	0.688	0.502	1
DCTN2	0.00134667	0.546699	0.68	0.466	1
PEBP1	0.00222905	0.546068	0.976	0.878	1
RAMAC	1.64862e-10	0.544995	0.76	0.399	5.61208e-06
COL9A2	1.45169e-36	0.544926	0.48	0.318	4.94168e-32
HDHD5	7.43068e-06	0.544378	0.624	0.348	0.252948
H3F3C	7.68569e-05	0.544175	0.552	0.386	1
ATP6V1D	2.02418e-06	0.544096	0.76	0.42	0.0689052
MPPE1	1.18021e-09	0.543761	0.504	0.213	4.01754e-05
DLD	9.74327e-13	0.543491	0.64	0.394	3.31671e-08
YIPF5	3.93713e-13	0.543182	0.64	0.34	1.34024e-08
PAFAH1B2	2.21445e-09	0.54262	0.728	0.529	7.53822e-05
SHANK2	1.35164e-08	0.542176	0.44	0.086	0.000460111
AC016876.1	1.29601e-33	0.540556	0.6	0.173	4.41174e-29
AC016739.1	3.02583e-11	0.539983	0.736	0.663	1.03002e-06
ACADVL	0.0162134	0.538525	0.68	0.485	1
COPG1	9.65264e-11	0.537679	0.656	0.455	3.28586e-06
PDK3	1.83437e-06	0.537629	0.64	0.298	0.0624439
SART1	4.40917e-14	0.537524	0.584	0.256	1.50093e-09
PSMD11	1.75312e-07	0.536836	0.8	0.588	0.0059678
LINC00847	5.94231e-18	0.536766	0.592	0.16	2.02282e-13
ZFYVE21	5.39464e-07	0.536466	0.616	0.388	0.0183639
ZW10	1.73114e-09	0.53639	0.52	0.201	5.89296e-05
EXTL1	3.76763e-57	0.535986	0.4	0.111	1.28254e-52
CSTF2T	7.48039e-08	0.535489	0.512	0.232	0.0025464
SRSF10	1.16492e-07	0.535297	0.792	0.577	0.00396549
SPCS1	4.3756e-08	0.535214	0.88	0.717	0.0014895
SPG7	9.22427e-20	0.535042	0.72	0.475	3.14003e-15
CRNDE	2.94803e-09	0.534993	0.768	0.614	0.000100354
MICU1	1.58285e-13	0.534874	0.616	0.368	5.38817e-09
C11orf68	2.2643e-18	0.534465	0.536	0.186	7.70789e-14
LAMTOR1	1.0439e-06	0.533594	0.792	0.547	0.0355352
PCTP	9.00604e-05	0.533373	0.416	0.163	1
TRAPPC6A	1.68404e-17	0.532107	0.792	0.475	5.73265e-13
HPN	0.0112703	0.531539	0.328	0.114	1
SNAPC5	0.000117896	0.531089	0.568	0.282	1
UQCR10	0.00415372	0.530884	0.904	0.806	1
C12orf49	0.00760896	0.530858	0.64	0.397	1
MRPL49	5.02228e-05	0.530849	0.544	0.331	1
LSM12	1.94087e-07	0.530796	0.768	0.514	0.00660691
C3orf70	0.00107057	0.530745	0.368	0.055	1
RCN1	4.73843e-11	0.530294	0.624	0.456	1.61301e-06
POLR2F	8.82235e-19	0.530228	0.872	0.652	3.00322e-14
RPA2	2.25523e-07	0.530025	0.656	0.367	0.00767701
AKAP1	6.90433e-15	0.529954	0.6	0.399	2.3503e-10
ZFAND2B	0.0322211	0.52981	0.472	0.294	1
CBX6	3.74756e-09	0.529724	0.712	0.511	0.000127571
ORMDL1	7.62809e-09	0.529196	0.664	0.409	0.000259668
LDOC1	7.9798e-13	0.528204	0.664	0.43	2.7164e-08
SCRN3	1.01335e-07	0.526927	0.352	0.19	0.00344954
AMZ2	1.59098e-06	0.52659	0.744	0.44	0.0541584
EHD1	2.82805e-07	0.526351	0.496	0.239	0.00962698
DNTTIP2	9.34276e-06	0.52605	0.712	0.45	0.318037
SEC62	6.9943e-08	0.525921	0.8	0.691	0.00238093
LEFTY2	2.40178e-05	0.525583	0.16	0.004	0.817589
ATL2	4.518e-06	0.525531	0.672	0.338	0.153797
MVP	0.000299138	0.525393	0.456	0.278	1
COMMD4	4.59216e-06	0.52483	0.712	0.388	0.156322
AP1B1	0.0136736	0.524329	0.632	0.371	1
STMP1	6.91647e-08	0.523804	0.84	0.685	0.00235443
ANAPC16	3.60241e-10	0.52296	0.848	0.714	1.2263e-05
RCAN3	2.86308e-15	0.522399	0.688	0.399	9.74622e-11
TCTN3	2.40927e-15	0.521414	0.528	0.268	8.2014e-11
COPS5	3.794e-11	0.52122	0.832	0.624	1.29152e-06
ARHGEF12	1.92341e-07	0.52102	0.648	0.404	0.00654749
PSMA4	2.44863e-05	0.521006	0.84	0.706	0.833537
MTERF1	2.76797e-11	0.519704	0.536	0.142	9.42244e-07
EIF3CL	5.29168e-05	0.519605	0.616	0.558	1
EIF2A	0.00230375	0.519597	0.648	0.455	1
DDR1	1.77341e-08	0.519551	0.712	0.521	0.000603686
GAPDHP63	3.17531e-09	0.519519	0.536	0.273	0.000108091
RSRP1	6.87696e-09	0.519365	0.696	0.463	0.000234099
SNAP29	0.000268722	0.519043	0.672	0.354	1
CNP	4.10428e-05	0.518804	0.64	0.453	1
DEAF1	0.000391067	0.517248	0.504	0.249	1
SMOC2	6.75854e-05	0.517057	0.2	0.027	1
NELFCD	2.92533e-07	0.516965	0.656	0.505	0.00995811
ATXN10	0.00252484	0.51577	0.76	0.542	1
MDFI	5.58125e-48	0.514811	0.648	0.422	1.89991e-43
COMMD7	0.000125334	0.514418	0.656	0.458	1
MAN2B2	0.000229562	0.514369	0.416	0.178	1
TMEM218	2.15224e-14	0.514068	0.584	0.2	7.32645e-10
APPBP2	1.51009e-15	0.513957	0.52	0.279	5.14051e-11
ENOSF1	0.000313292	0.513499	0.56	0.404	1
PPT1	2.12757e-12	0.513263	0.72	0.512	7.24244e-08
TSC22D3	0.000147055	0.513061	0.544	0.263	1
TMEM101	3.69606e-10	0.512851	0.56	0.255	1.25818e-05
PNPLA2	5.87944e-08	0.511211	0.72	0.508	0.00200142
EAPP	7.39577e-07	0.51104	0.704	0.41	0.0251759
SELENOF	2.02653e-09	0.510882	0.848	0.656	6.89852e-05
DDX49	4.05265e-05	0.510417	0.592	0.36	1
SEC11C	0.0154923	0.509618	0.784	0.531	1
ANXA11	6.06414e-06	0.509528	0.688	0.489	0.206429
CNN3	2.09026e-06	0.508946	0.808	0.557	0.0711545
RPL23AP65	1.13808e-09	0.508444	0.624	0.458	3.87414e-05
CDK2AP2	4.60386e-07	0.50798	0.792	0.55	0.015672
COA3	0.000446768	0.507618	0.784	0.563	1
SLC35B2	1.69895e-07	0.507507	0.712	0.442	0.0057834
ARMH4	0.00465115	0.507036	0.152	0.032	1
CTSD	1.31559e-08	0.506986	0.848	0.724	0.000447839
SNF8	5.64878e-06	0.50678	0.768	0.532	0.19229
PITHD1	0.000266795	0.506543	0.576	0.394	1
PPP3CA	2.67098e-10	0.506048	0.672	0.532	9.09229e-06
CALM1	6.43621e-05	0.50529	0.968	0.794	1
MAPK9	0.000685973	0.505227	0.592	0.332	1
SCAPER	7.73365e-12	0.504935	0.504	0.161	2.63261e-07
KCNK5	1.75227e-44	0.504212	0.552	0.155	5.96491e-40
ZMAT5	6.23437e-10	0.504132	0.632	0.217	2.12224e-05
ANXA7	1.15462e-05	0.503923	0.792	0.558	0.393043
ANO10	1.56446e-07	0.503564	0.432	0.207	0.00532558
MAPK1IP1L	4.50118e-05	0.502851	0.728	0.504	1
COX5A	2.8474e-07	0.502358	0.896	0.776	0.00969284
SLC25A1	0.00564135	0.502165	0.816	0.563	1
CHCHD3	9.01137e-05	0.502089	0.712	0.492	1
FAM76A	2.34389e-07	0.501937	0.624	0.335	0.00797883
C14orf119	6.93791e-06	0.501823	0.736	0.485	0.236173
EID2	1.28211e-13	0.501436	0.592	0.269	4.36442e-09
VPS26A	7.45986e-07	0.500218	0.72	0.462	0.0253941
IDH1	1.33446e-05	0.500011	0.616	0.409	0.454262
TFF1	2.12061e-10	-4.90535	0	0.259	7.21878e-06
AGR2	5.02914e-11	-3.81169	0.016	0.286	1.71197e-06
HSPB1	1.15807e-139	-3.60417	0.68	0.961	3.9422e-135
RPL8	2.55318e-37	-3.45832	0.92	0.974	8.69129e-33
TFF3	1.63982e-15	-3.40215	0	0.276	5.58211e-11
MUCL1	9.15004e-08	-3.05016	0	0.266	0.00311476
SCGB2A2	4.34037e-07	-3.03685	0.008	0.197	0.0147751
LY6E	0.0117917	-3.02599	0.344	0.66	1
IFITM3	0.0303531	-2.58356	0.008	0.633	1
TMSB4X	2.47973e-34	-2.53698	0.656	0.934	8.44124e-30
SLC39A6	4.51384e-19	-2.43186	0.656	0.627	1.53656e-14
KRT18	2.75755e-14	-2.41317	0.784	0.777	9.38697e-10
RPS2	3.29466e-06	-2.40355	0.824	0.961	0.112153
RPS6	3.97613e-16	-2.34053	0.864	0.922	1.35352e-11
CYC1	5.7178e-40	-2.28988	0.664	0.837	1.9464e-35
IFITM1	0.0368658	-2.14405	0.016	0.476	1
MSLN	0.00290581	-2.13199	0.048	0.475	1
TSTA3	4.21967e-34	-2.11146	0.28	0.701	1.43642e-29
COMP	5.4862e-08	-2.05994	0	0.273	0.00186756
RPL7A	0.00069152	-2.01227	0.904	0.937	1
CEBPD	3.7555e-14	-1.993	0.544	0.501	1.27841e-09
CRIP1	1.30408e-26	-1.95866	0.6	0.873	4.43923e-22
BST2	1.17794e-07	-1.93414	0	0.511	0.00400982
CXCL2	3.81386e-08	-1.90168	0.016	0.174	0.00129828
COL9A3	4.72636e-57	-1.87576	0.496	0.377	1.6089e-52
CRIP2	1.17366e-06	-1.85701	0.808	0.83	0.0399526
RPL36	0.0176092	-1.84037	0.888	0.955	1
EEF1D	4.57646e-29	-1.79875	0.68	0.837	1.55787e-24
CDKN2A	4.25764e-09	-1.7925	0.48	0.469	0.000144934
PABPC1	0.00599595	-1.7668	0.904	0.912	1
SDR16C5	0.00156447	-1.75451	0.016	0.275	1
COX6C	2.54778e-21	-1.7453	0.968	0.957	8.67291e-17
SCGB3A1	1.63918e-16	-1.74472	0.504	0.235	5.57992e-12
PUF60	7.58397e-23	-1.74106	0.64	0.76	2.58166e-18
TIMM13	3.9859e-19	-1.73898	0.032	0.712	1.35684e-14
KRT16	2.1095e-09	-1.7363	0.064	0.155	7.18095e-05
SPHK1	8.37499e-12	-1.72521	0.264	0.386	2.85093e-07
CYBA	6.36672e-14	-1.69948	0	0.564	2.1673e-09
SLPI	0.00050821	-1.66622	0.144	0.56	1
TPT1	2.0765e-20	-1.66543	0.8	0.938	7.06861e-16
TRIB1	1.21552e-06	-1.65029	0.096	0.381	0.0413775
RPL32	3.63147e-12	-1.65009	0.944	0.971	1.23619e-07
EIF4EBP1	4.52052e-09	-1.63664	0.256	0.617	0.000153883
SLC39A4	1.64594e-11	-1.6134	0.176	0.686	5.60294e-07
ECM1	3.43656e-29	-1.61064	0.016	0.135	1.16984e-24
EXOSC4	9.67082e-19	-1.59522	0.456	0.668	3.29204e-14
AP1M2	3.11157e-18	-1.5867	0.032	0.486	1.05921e-13
SNRPB	6.99668e-24	-1.57329	0.76	0.816	2.38174e-19
NPW	0.0003071	-1.56411	0.184	0.599	1
HLA-C	2.77931e-16	-1.54573	0.552	0.632	9.46106e-12
PLPP5	0.0026889	-1.54008	0.192	0.496	1
BHLHE40	5.97155e-08	-1.52276	0.144	0.436	0.00203278
SHARPIN	2.91045e-29	-1.51977	0.472	0.676	9.90745e-25
RPS19	0.0155342	-1.51062	0.968	0.968	1
ELF3	0.000718125	-1.49938	0.496	0.652	1
ATP6V1G1	1.2123e-17	-1.49405	0.744	0.847	4.12678e-13
PSMA7	1.10879e-25	-1.49266	0.784	0.869	3.77443e-21
BOP1	4.1118e-08	-1.49004	0.304	0.524	0.0013997
RPL35	1.50673e-13	-1.49	0.856	0.973	5.12906e-09
AARD	5.93164e-16	-1.47819	0.8	0.596	2.01919e-11
MUC1	3.59659e-07	-1.46819	0.04	0.578	0.0122431
SERF2	8.91929e-07	-1.46499	0.992	0.978	0.0303621
PLAUR	8.72301e-16	-1.45216	0.016	0.282	2.9694e-11
CFD	0.00115896	-1.4471	0.184	0.423	1
TMSB10	4.97635e-14	-1.44043	0.856	0.977	1.694e-09
TPM2	2.57728e-23	-1.4375	0.504	0.462	8.77333e-19
KLK6	3.33394e-15	-1.4318	0.112	0.094	1.13491e-10
KLK5	6.36373e-16	-1.40949	0.024	0.098	2.16628e-11
VPS28	9.08749e-31	-1.39736	0.696	0.757	3.09347e-26
TPD52L1	0.0103303	-1.38236	0.304	0.633	1
SLC38A1	6.48711e-23	-1.36614	0.12	0.46	2.20828e-18
MMP7	6.97932e-10	-1.36552	0.024	0.22	2.37583e-05
NR4A1	5.0934e-24	-1.35835	0.632	0.433	1.73385e-19
KRT8	2.53176e-10	-1.35347	0.856	0.902	8.61836e-06
FBP1	7.63396e-23	-1.34445	0.04	0.23	2.59868e-18
TXN	7.57262e-15	-1.34232	0.792	0.938	2.5778e-10
SCRG1	2.57693e-37	-1.33769	0.512	0.391	8.77212e-33
MOXD1	8.80967e-12	-1.33767	0.08	0.275	2.9989e-07
GPX4	8.8544e-07	-1.33125	0.888	0.888	0.0301413
PRKDC	0.000172595	-1.32949	0.664	0.645	1
MZT2B	7.6384e-23	-1.32201	0.72	0.894	2.60019e-18
GAS5	0.000426814	-1.31206	0.592	0.767	1
ACTA2	0.00339097	-1.30242	0	0.095	1
TUBA1B	2.39798e-22	-1.29226	0.768	0.711	8.16295e-18
SLC16A3	1.50427e-07	-1.29185	0.12	0.502	0.00512068
CYB5A	1.94822e-23	-1.29107	0.416	0.521	6.63195e-19
RPSA	1.45022e-23	-1.2896	0.864	0.881	4.93669e-19
TAGLN2	4.14077e-24	-1.28944	0.824	0.888	1.40956e-19
KLK7	4.56126e-13	-1.28493	0.016	0.099	1.5527e-08
HSP90AB1	3.52235e-20	-1.25672	0.92	0.945	1.19904e-15
S100A14	2.48845e-16	-1.25598	0.664	0.581	8.47095e-12
CA2	0.00474744	-1.24891	0.272	0.306	1
RPS20	1.50489e-08	-1.24608	0.904	0.937	0.00051228
IER5	0.00524285	-1.23601	0.216	0.465	1
EDF1	2.6656e-05	-1.23183	0.8	0.883	0.907396
FN1	0.000410468	-1.22033	0.12	0.232	1
CHCHD2	1.62949e-22	-1.21926	0.92	0.915	5.54694e-18
RAN	2.22812e-34	-1.21925	0.704	0.791	7.58475e-30
MAF1	2.58563e-19	-1.21307	0.6	0.653	8.80173e-15
TACSTD2	1.85252e-12	-1.20604	0.584	0.613	6.30617e-08
HMGB2	4.80368e-09	-1.20465	0.496	0.55	0.000163522
S100A11	5.83372e-18	-1.20121	0.84	0.932	1.98586e-13
APOD	0.000142586	-1.19628	0.112	0.255	1
CAPG	2.58196e-11	-1.19601	0.608	0.627	8.78925e-07
HAPLN1	3.7848e-05	-1.19144	0.024	0.301	1
MRPS34	6.88116e-17	-1.1864	0.576	0.689	2.34242e-12
RPS14	0.0034951	-1.1854	0.96	0.968	1
ZFAS1	0.040094	-1.18276	0.4	0.758	1
KLF6	3.90896e-11	-1.18066	0.528	0.531	1.33065e-06
NSD3	0.00717098	-1.17911	0.368	0.623	1
MFSD3	0.000288583	-1.17896	0.384	0.57	1
ISG15	1.99187e-16	-1.17839	0.032	0.466	6.78052e-12
MT-CO2	1.0905e-10	-1.17727	0.96	0.905	3.71219e-06
MZB1	2.23949e-18	-1.17505	0.008	0.196	7.62345e-14
CCT6A	1.56849e-23	-1.17174	0.632	0.704	5.3393e-19
NME4	9.59776e-16	-1.16413	0.504	0.689	3.26717e-11
MYC	0.000501307	-1.15802	0.312	0.452	1
ADRM1	5.68932e-13	-1.15775	0.584	0.683	1.9367e-08
PLP2	4.84218e-22	-1.15569	0.536	0.705	1.64833e-17
RPL13A	0.00614062	-1.14881	0.984	0.964	1
RPS12	0.0392803	-1.14506	0.856	0.932	1
CAPS	6.18078e-05	-1.14082	0.368	0.6	1
HIST1H1C	2.72842e-12	-1.1379	0.464	0.655	9.28781e-08
TMEM219	5.14408e-11	-1.13693	0.456	0.645	1.7511e-06
LYPLA1	0.00428377	-1.13097	0.576	0.607	1
DNAJA1	1.4509e-19	-1.1285	0.664	0.719	4.939e-15
MLPH	2.4408e-09	-1.1265	0.064	0.246	8.30872e-05
RPS23	0.00422168	-1.12609	0.816	0.908	1
HIST1H4C	1.84409e-06	-1.12426	0.6	0.576	0.0627748
FRZB	0.00369421	-1.12329	0.008	0.197	1
ASPH	4.23838e-24	-1.11931	0.64	0.512	1.44279e-19
SRM	0.00152547	-1.11608	0.504	0.568	1
HSPH1	1.64334e-17	-1.11352	0.472	0.675	5.59409e-13
MGP	2.23883e-95	-1.10513	0.696	0.322	7.62122e-91
HLA-A	8.44283e-07	-1.1046	0.336	0.535	0.0287402
MT-ND2	1.34114e-14	-1.10449	0.888	0.891	4.56536e-10
HSPE1	5.76626e-09	-1.09893	0.808	0.892	0.000196289
CYP27A1	0.000101997	-1.09857	0.024	0.351	1
ACOX2	1.77023e-05	-1.09552	0	0.176	0.602605
DEGS2	4.98086e-13	-1.09319	0.096	0.292	1.69553e-08
BMPR1B	1.2502e-05	-1.07828	0.072	0.46	0.425579
AURKAIP1	1.73992e-22	-1.07798	0.664	0.748	5.92287e-18
AGR3	1.0669e-16	-1.07639	0	0.229	3.63183e-12
FXYD5	1.04983e-16	-1.07423	0.536	0.525	3.57374e-12
RPL35A	2.68712e-10	-1.07296	0.84	0.935	9.14721e-06
ANXA1	1.27431e-18	-1.06361	0.368	0.365	4.33788e-14
MUC2	0.011672	-1.0632	0	0.098	1
HSF1	3.07627e-06	-1.05897	0.408	0.62	0.104719
RPL30	0.00720799	-1.05745	0.968	0.974	1
MZT2A	5.85564e-18	-1.05705	0.744	0.843	1.99332e-13
CXCL1	2.47709e-08	-1.05167	0	0.109	0.000843226
RPL29	0.000276048	-1.05003	0.952	0.906	1
APP	4.37932e-10	-1.04932	0.76	0.673	1.49076e-05
CLDN10	3.462e-11	-1.04187	0	0.239	1.1785e-06
ANGPTL4	3.26555e-05	-1.03419	0.032	0.269	1
CENPW	0.0229191	-1.02898	0.24	0.446	1
ELANE	8.78331e-13	-1.02827	0	0.194	2.98993e-08
SNORC	2.3419e-61	-1.02825	0.304	0.194	7.97206e-57
RPL14	1.14585e-05	-1.02273	0.848	0.885	0.390057
HINT1	2.14491e-28	-1.02194	0.792	0.875	7.30148e-24
CSDE1	0.00531974	-1.00587	0.352	0.59	1
TYMP	8.59782e-06	-1.00324	0.472	0.521	0.292678
PGK1	1.81403e-08	-1.00097	0.712	0.747	0.000617515
RPS7	0.0214153	-0.999446	0.864	0.932	1
ANXA3	1.11439e-19	-0.998115	0.176	0.306	3.7935e-15
NAPRT	2.19118e-20	-0.997691	0.44	0.46	7.45898e-16
GATA3	2.63533e-05	-0.99015	0.224	0.341	0.897093
UBE2S	1.65367e-13	-0.989961	0.568	0.666	5.62925e-09
CD14	0.0477781	-0.980537	0.008	0.121	1
RPL10A	0.0002226	-0.980067	0.848	0.904	1
OAZ1	1.93979e-20	-0.976925	0.952	0.911	6.60324e-16
DGAT1	1.86908e-08	-0.975767	0.088	0.453	0.000636254
DCXR	5.23604e-10	-0.968101	0.664	0.709	1.7824e-05
RPL34	5.34753e-05	-0.966797	0.832	0.944	1
RPL7	0.0012173	-0.962991	0.976	0.967	1
ERRFI1	5.94919e-12	-0.962532	0.432	0.406	2.02516e-07
GJA1	3.35546e-07	-0.95954	0.032	0.388	0.0114223
RPS8	0.006239	-0.958793	0.944	0.929	1
PKIB	5.68108e-36	-0.958737	0.112	0.445	1.93389e-31
SERPINI1	2.36692e-17	-0.958016	0.176	0.255	8.05723e-13
LSM1	0.00419549	-0.956374	0.32	0.558	1
UBE2C	2.50559e-05	-0.954245	0.072	0.285	0.852929
SUSD2	0.0143947	-0.952541	0.2	0.229	1
CENPF	3.39207e-07	-0.949598	0.16	0.367	0.0115469
HSP90AA1	1.69168e-23	-0.934737	0.96	0.974	5.75866e-19
GADD45GIP1	5.22648e-06	-0.932504	0.712	0.731	0.177915
ARPC1B	9.47357e-14	-0.932239	0.456	0.59	3.2249e-09
TNFRSF12A	3.01013e-09	-0.931511	0.392	0.557	0.000102468
HIST1H2BK	2.41328e-11	-0.931103	0.424	0.685	8.21506e-07
SLC9A3R2	0.000960231	-0.925131	0.424	0.6	1
DHCR24	6.20766e-06	-0.922534	0.168	0.447	0.211315
CACYBP	1.76647e-29	-0.919869	0.616	0.735	6.01322e-25
C3	0.00944334	-0.916493	0.016	0.207	1
SQLE	1.80391e-07	-0.914588	0.568	0.63	0.0061407
COMMD5	3.67523e-11	-0.913483	0.28	0.515	1.25108e-06
MYDGF	9.26741e-05	-0.911926	0.664	0.711	1
VDAC1	9.1305e-11	-0.91031	0.6	0.761	3.10811e-06
STOM	8.86265e-11	-0.904108	0.368	0.521	3.01693e-06
THEM6	2.42817e-07	-0.903733	0.344	0.498	0.00826574
GPAA1	4.76496e-09	-0.901625	0.712	0.721	0.000162204
MXRA8	0.0483448	-0.898459	0.064	0.223	1
ANKRD30A	0.000553388	-0.893333	0	0.155	1
FUCA2	1.24892e-17	-0.893199	0.136	0.471	4.25145e-13
RPL10	0.0187077	-0.892181	0.928	0.918	1
MAFB	0.00387655	-0.88847	0.352	0.111	1
S100A16	1.89761e-14	-0.885179	0.848	0.76	6.45966e-10
CCN1	0.00223621	-0.879766	0.312	0.327	1
UBE2T	0.000339338	-0.879704	0.24	0.423	1
MSN	5.70839e-16	-0.875837	0.304	0.414	1.94319e-11
ANXA9	1.88103e-06	-0.875439	0.048	0.158	0.0640323
NDUFB10	0.000155644	-0.870766	0.768	0.793	1
MT-RNR1	0.00721885	-0.867756	0.96	0.921	1
IGF2	1.42636e-26	-0.866224	0.04	0.158	4.85548e-22
STAP2	9.96462e-13	-0.86447	0.408	0.439	3.39206e-08
PLK1	1.47414e-07	-0.858468	0.048	0.196	0.00501814
ZFP36L1	1.2087e-09	-0.857825	0.76	0.669	4.11452e-05
KRT7	1.75867e-18	-0.855617	0.784	0.803	5.98668e-14
ACOT7	4.29252e-12	-0.855077	0.12	0.37	1.46122e-07
MCM4	0.00481777	-0.854517	0.272	0.423	1
PTK2	0.0009099	-0.849593	0.36	0.601	1
CLTA	4.1138e-09	-0.846559	0.672	0.724	0.000140038
TUBA1A	4.9193e-09	-0.846019	0.816	0.606	0.000167458
RPL9	0.035206	-0.842783	0.904	0.912	1
CTHRC1	2.36256e-07	-0.838877	0.28	0.39	0.00804239
CCNB1	4.67501e-07	-0.837456	0.104	0.291	0.0159142
VCP	0.0183372	-0.837221	0.672	0.678	1
NDUFB9	1.15809e-11	-0.837146	0.928	0.909	3.94225e-07
RAB11FIP1	5.40065e-15	-0.836663	0.04	0.337	1.83844e-10
ZNF706	6.50622e-20	-0.836446	0.744	0.786	2.21478e-15
BIRC5	2.68213e-09	-0.835316	0.192	0.363	9.13024e-05
PTX3	0.00022278	-0.833366	0.04	0.269	1
TUBB4B	9.67151e-16	-0.832119	0.816	0.763	3.29228e-11
SLC52A2	2.79076e-10	-0.831745	0.48	0.607	9.50002e-06
PHPT1	0.00363911	-0.830892	0.792	0.819	1
AGO2	1.61534e-07	-0.826791	0.32	0.594	0.00549879
METTL26	6.80756e-06	-0.824405	0.568	0.701	0.231736
RPS27A	0.000478272	-0.821823	0.928	0.929	1
TUBA1C	2.3305e-09	-0.821184	0.768	0.744	7.93326e-05
PALLD	2.83469e-06	-0.819098	0.16	0.42	0.0964956
H2AFZ	1.92359e-16	-0.810996	0.824	0.79	6.54809e-12
PCNA	1.05964e-06	-0.810344	0.4	0.479	0.0360712
CA8	6.87892e-17	-0.81013	0.008	0.272	2.34165e-12
COTL1	2.0776e-15	-0.80865	0.304	0.416	7.07237e-11
ALDOC	8.5746e-05	-0.807542	0.024	0.21	1
SMS	3.61115e-12	-0.807264	0.512	0.672	1.22927e-07
ATP1A1	2.05508e-05	-0.801441	0.624	0.613	0.699569
CPSF1	3.63868e-06	-0.799387	0.144	0.432	0.123864
CKS2	1.41577e-12	-0.797535	0.352	0.647	4.81941e-08
CYP24A1	1.61444e-09	-0.794034	0.008	0.183	5.49573e-05
RPS9	0.000136174	-0.793927	0.928	0.892	1
RPLP0	3.15011e-05	-0.793662	0.96	0.942	1
FBXL6	4.32262e-13	-0.792185	0.096	0.423	1.47146e-08
LAMC2	2.23326e-05	-0.792134	0.104	0.273	0.760225
ISYNA1	7.76615e-08	-0.79105	0.416	0.581	0.00264368
FAM173A	1.70678e-05	-0.790645	0.504	0.574	0.581005
SLC25A5	8.42492e-20	-0.790532	0.808	0.714	2.86793e-15
C19orf48	0.00537038	-0.787578	0.464	0.485	1
FNTA	0.0386197	-0.787547	0.376	0.528	1
TMEM123	2.42972e-11	-0.785828	0.472	0.504	8.27103e-07
MUC16	1.41539e-07	-0.784558	0.016	0.279	0.00481812
AQP3	1.3229e-17	-0.783984	0.024	0.315	4.50328e-13
HSPA2	1.07578e-05	-0.783983	0.336	0.281	0.366207
CTSC	1.21724e-09	-0.781925	0.088	0.399	4.14362e-05
OSR2	0.0145744	-0.780586	0.104	0.353	1
CD320	6.05089e-05	-0.779454	0.528	0.537	1
MRPL13	1.38104e-14	-0.777757	0.8	0.748	4.70122e-10
ENO1	6.93866e-05	-0.773492	0.88	0.801	1
CKB	6.94573e-32	-0.772694	0.72	0.532	2.36439e-27
CCT4	4.47599e-16	-0.768873	0.696	0.695	1.52367e-11
SERPINA5	1.9019e-06	-0.7667	0.032	0.194	0.0647425
BSPRY	1.6748e-09	-0.765944	0.376	0.4	5.70117e-05
EFR3A	4.70733e-05	-0.764669	0.136	0.446	1
GGCT	2.00277e-15	-0.76333	0.544	0.656	6.81764e-11
RPS21	1.90244e-05	-0.761589	0.64	0.912	0.647609
P4HA1	2.15951e-15	-0.761016	0.496	0.482	7.35118e-11
ARRDC1	6.06706e-08	-0.757286	0.496	0.458	0.00206529
CHRAC1	2.02311e-06	-0.756575	0.384	0.604	0.0688687
MT-RNR2	0.0108823	-0.754714	0.968	0.941	1
H3F3B	2.67586e-08	-0.753349	0.88	0.891	0.000910889
HGH1	0.00142144	-0.753325	0.128	0.373	1
GRINA	2.1267e-11	-0.752897	0.408	0.705	7.2395e-07
BTF3	1.27115e-09	-0.749408	0.808	0.824	4.32711e-05
PSME2	9.86123e-09	-0.747985	0.696	0.683	0.000335686
GPT	0.0356875	-0.744723	0.096	0.213	1
IGFBP2	3.71521e-36	-0.737922	0.368	0.469	1.2647e-31
IFITM2	3.98781e-14	-0.735861	0.008	0.401	1.35749e-09
NME1	6.00775e-13	-0.733239	0.744	0.768	2.0451e-08
MKI67	5.52718e-06	-0.73186	0.088	0.258	0.188151
PAXX	0.000202857	-0.731722	0.528	0.6	1
INTS11	0.00299615	-0.729235	0.416	0.509	1
DSG3	2.18268e-06	-0.729175	0.048	0.354	0.0743005
DCTPP1	6.16967e-13	-0.728866	0.464	0.547	2.10022e-08
ARPC5L	2.91111e-14	-0.72634	0.696	0.668	9.90971e-10
RPS3A	0.000353546	-0.722447	0.944	0.937	1
PAFAH1B3	3.62395e-07	-0.721343	0.56	0.655	0.0123363
RDH10	5.82037e-18	-0.721297	0.536	0.378	1.98131e-13
PAICS	2.5893e-09	-0.721034	0.624	0.61	8.81424e-05
PARK7	2.26215e-15	-0.721034	0.792	0.763	7.70058e-11
ELOB	0.0127249	-0.719027	0.928	0.94	1
AUP1	1.20576e-12	-0.716926	0.696	0.632	4.10451e-08
VDAC3	8.32172e-07	-0.716637	0.712	0.686	0.028328
CLDN3	0.0145012	-0.715895	0.728	0.588	1
AURKB	4.84062e-05	-0.713085	0.056	0.178	1
RPL28	2.7893e-05	-0.712829	0.888	0.898	0.949505
NDUFS7	0.000390991	-0.712108	0.664	0.683	1
MAL2	5.6649e-07	-0.711906	0.52	0.581	0.0192839
UBXN4	4.70172e-09	-0.71181	0.624	0.676	0.000160051
KPNA2	3.50783e-10	-0.711176	0.52	0.528	1.1941e-05
TGFBI	0.00227267	-0.709701	0.016	0.089	1
NOP56	9.76421e-05	-0.708936	0.472	0.596	1
RBP1	3.6172e-15	-0.708691	0.12	0.334	1.23133e-10
NT5DC3	7.0171e-08	-0.707451	0.152	0.304	0.00238869
PRDX3	1.18211e-11	-0.706301	0.632	0.655	4.02402e-07
MAGEA8	1.51689e-33	-0.705905	0.032	0.079	5.16365e-29
NDUFA11	0.00210048	-0.705163	0.76	0.807	1
SLC25A37	0.0419046	-0.704606	0.352	0.473	1
UCHL1	1.52943e-08	-0.696714	0.096	0.25	0.000520633
RGS10	0.0083369	-0.696331	0.224	0.429	1
SRARP	1.57496e-05	-0.692117	0	0.14	0.536132
MRPL14	2.20729e-05	-0.691965	0.664	0.691	0.751382
MYL12B	1.23125e-11	-0.689941	0.912	0.902	4.19129e-07
FABP5	5.68244e-05	-0.689617	0.384	0.521	1
HMG20B	9.0951e-13	-0.688436	0.704	0.665	3.09606e-08
PRPF6	0.0444064	-0.687415	0.44	0.586	1
C8orf82	0.00161898	-0.687331	0.312	0.489	1
DFFA	0.0105917	-0.685875	0.448	0.498	1
UBA52	0.0136952	-0.684254	0.936	0.894	1
GLUD1	5.69935e-11	-0.682793	0.008	0.459	1.94011e-06
H2AFY	1.14884e-09	-0.681489	0.648	0.709	3.91077e-05
LAS1L	0.000250646	-0.680561	0.208	0.357	1
SLC38A2	5.55444e-10	-0.678645	0.6	0.55	1.89079e-05
DNAJC15	3.18181e-24	-0.675954	0.032	0.535	1.08312e-19
DYNLL1	1.84429e-09	-0.674905	0.808	0.858	6.27815e-05
TCEA1	0.00356797	-0.670554	0.688	0.704	1
GAL	3.47504e-13	-0.67013	0.024	0.268	1.18294e-08
ANPEP	9.59089e-11	-0.667367	0	0.24	3.26483e-06
SDC2	9.15353e-06	-0.66716	0.712	0.465	0.311595
P4HTM	3.30783e-13	-0.666729	0.144	0.259	1.12602e-08
LSM7	0.0283999	-0.66652	0.616	0.714	1
STARD10	8.99927e-13	-0.666299	0.728	0.588	3.06344e-08
HMGB1	6.68163e-08	-0.665682	0.896	0.912	0.00227449
KIAA1324	0.0233111	-0.663826	0.224	0.436	1
TSC22D1	2.1807e-10	-0.66381	0.624	0.588	7.42331e-06
GABRP	0.00793876	-0.663761	0.048	0.213	1
CCT8	4.11724e-09	-0.66279	0.648	0.683	0.000140155
MRPS25	2.18107e-06	-0.661953	0.448	0.488	0.074246
MYL12A	1.73352e-08	-0.66115	0.888	0.866	0.000590108
RAC1	2.15075e-13	-0.66104	0.824	0.843	7.32137e-09
RAB31	9.6665e-23	-0.660785	0.312	0.285	3.29057e-18
KCNQ1OT1	9.40883e-17	-0.660582	0.504	0.443	3.20286e-12
CCNB2	1.99756e-05	-0.65988	0.136	0.243	0.679991
QPRT	1.21366e-08	-0.655352	0	0.318	0.000413144
ITGB8	8.65601e-12	-0.654014	0.536	0.456	2.94659e-07
DTYMK	3.92544e-06	-0.652589	0.384	0.449	0.133626
HSPD1	1.52156e-11	-0.652385	0.816	0.819	5.17955e-07
CRAT	1.4599e-16	-0.650374	0.032	0.314	4.96964e-12
ANKRD37	4.39436e-13	-0.649975	0.336	0.334	1.49589e-08
TECR	1.6733e-08	-0.649826	0.84	0.784	0.000569609
CHD7	1.54727e-10	-0.648498	0.536	0.558	5.26706e-06
TBRG4	6.54217e-05	-0.646899	0.32	0.445	1
ACAN	1.2555e-60	-0.646878	0.168	0.147	4.27384e-56
MRPL15	1.76354e-09	-0.64685	0.656	0.558	6.00327e-05
SMIM22	3.99964e-54	-0.645498	0.064	0.643	1.36152e-49
SOD1	2.51729e-11	-0.644132	0.904	0.875	8.56911e-07
KMT2C	1.46673e-05	-0.643642	0.584	0.565	0.499289
VAMP8	1.71382e-10	-0.642838	0.792	0.781	5.83401e-06
MRPL12	1.72361e-07	-0.642741	0.592	0.627	0.00586732
NOLC1	0.000211276	-0.6416	0.392	0.488	1
REX1BD	6.7928e-05	-0.640188	0.576	0.547	1
RHPN1	1.63717e-08	-0.639317	0.16	0.367	0.00055731
PCLAF	0.0311882	-0.638769	0.208	0.292	1
BTG3	2.70474e-06	-0.63825	0.288	0.479	0.0920719
ITPA	5.55864e-08	-0.63653	0.536	0.547	0.00189222
ASAH1	5.09048e-06	-0.636423	0.464	0.548	0.173285
IMPAD1	0.000473532	-0.6364	0.424	0.456	1
AKR7A3	1.84376e-06	-0.635443	0.008	0.178	0.0627636
RPL6	8.49062e-05	-0.632374	0.888	0.886	1
TM4SF1	7.93636e-24	-0.632145	0.576	0.485	2.70162e-19
PMAIP1	5.76238e-07	-0.631653	0.128	0.351	0.0196157
NDUFA1	0.0294215	-0.630848	0.76	0.852	1
BIK	3.34205e-14	-0.628761	0.136	0.299	1.13767e-09
ABRACL	1.4199e-21	-0.627511	0.48	0.446	4.83347e-17
MRPL41	0.00327676	-0.626555	0.72	0.741	1
EPCAM	2.44548e-22	-0.626255	0.864	0.732	8.32465e-18
EMP3	9.63963e-11	-0.625706	0.184	0.4	3.28143e-06
C1orf35	0.00982404	-0.624705	0.488	0.522	1
TRMT112	3.20409e-07	-0.6245	0.792	0.781	0.010907
RERG	0.0161389	-0.624415	0.04	0.25	1
SKP1	4.13282e-16	-0.624113	0.872	0.856	1.40685e-11
ELP2	0.000195509	-0.62251	0.576	0.496	1
REEP4	2.18329e-07	-0.622251	0.088	0.243	0.00743214
AURKA	3.31941e-06	-0.62216	0.12	0.259	0.112996
SYNCRIP	4.05237e-09	-0.620972	0.576	0.617	0.000137947
CLIC1	4.52098e-12	-0.619586	0.824	0.767	1.53899e-07
ILF3	0.00119372	-0.619046	0.56	0.62	1
PDXK	7.78977e-12	-0.617341	0.672	0.599	2.65172e-07
CKS1B	4.82692e-07	-0.615844	0.656	0.653	0.0164313
SLC7A8	7.7643e-10	-0.615331	0.184	0.212	2.64305e-05
FAM107A	0.000639294	-0.614026	0	0.168	1
PRR13	1.47499e-11	-0.614024	0.52	0.617	5.021e-07
MRPS26	6.62354e-06	-0.6126	0.552	0.577	0.225472
C1R	1.43439e-16	-0.611229	0.2	0.229	4.88281e-12
IVD	1.38564e-15	-0.611171	0	0.365	4.71686e-11
PTGES	0.000249754	-0.610284	0.016	0.187	1
HES4	2.18429e-11	-0.608339	0.336	0.465	7.43556e-07
PYCARD	0.00763495	-0.608071	0.48	0.443	1
RPS11	0.00364697	-0.607908	1	0.977	1
SNRPD2	0.0123351	-0.60719	0.912	0.891	1
LINC00665	1.8713e-13	-0.607177	0.288	0.468	6.37011e-09
CXCR4	1.59419e-08	-0.607169	0.04	0.187	0.000542677
ATP5F1D	0.000616409	-0.607107	0.768	0.757	1
RPL13	2.73231e-12	-0.606399	0.976	0.922	9.30104e-08
GSDMD	4.43436e-07	-0.606006	0.208	0.396	0.015095
LONP1	0.0224841	-0.60581	0.264	0.436	1
MRPL4	4.01312e-07	-0.602908	0.496	0.528	0.0136611
PCBP1	0.00190823	-0.602078	0.576	0.735	1
S100B	1.31063e-07	-0.600104	0.056	0.177	0.00446153
CD55	0.0046837	-0.59965	0.368	0.504	1
UQCRQ	5.74484e-07	-0.599234	0.88	0.928	0.019556
CDH3	0.000101996	-0.598266	0.368	0.437	1
SYNGR2	2.02428e-17	-0.597353	0.848	0.774	6.89087e-13
NDUFAB1	5.21503e-11	-0.596156	0.744	0.741	1.77525e-06
FASN	2.54746e-05	-0.595953	0.288	0.534	0.867181
ESR1	1.61374e-09	-0.595088	0.008	0.178	5.49333e-05
DMAC1	3.79426e-05	-0.593316	0.368	0.563	1
SIVA1	6.11686e-05	-0.592103	0.752	0.692	1
ID2	0.00285251	-0.590808	0.624	0.587	1
YWHAB	0.000812138	-0.590402	0.912	0.872	1
CEBPB	3.00906e-09	-0.588675	0.704	0.601	0.000102431
MT-CO3	0.00067985	-0.588413	0.952	0.919	1
LAMTOR5	2.67066e-05	-0.583951	0.672	0.708	0.909118
APMAP	0.0296256	-0.58158	0.6	0.624	1
CLPP	1.04175e-08	-0.581328	0.504	0.522	0.000354623
EPPK1	4.63863e-10	-0.580717	0.16	0.501	1.57904e-05
SMIM19	1.0847e-13	-0.58033	0.648	0.583	3.69243e-09
FAM49B	9.02468e-07	-0.580094	0.56	0.666	0.0307209
ATAD2	6.56675e-05	-0.579387	0.32	0.401	1
IMP4	4.25029e-08	-0.57933	0.376	0.481	0.00144684
BCL3	0.00736628	-0.579056	0.176	0.387	1
LAGE3	0.00149033	-0.578761	0.584	0.675	1
CXCL3	3.52096e-06	-0.577887	0.008	0.121	0.119857
GTF3C5	0.000848167	-0.575449	0.368	0.397	1
ZNF217	3.17851e-05	-0.574883	0.232	0.447	1
CHMP5	2.00762e-12	-0.574638	0.416	0.482	6.83415e-08
NFKBIZ	0.0130496	-0.574348	0.288	0.426	1
CHPT1	0.00503858	-0.574289	0.424	0.473	1
CALM2	2.45219e-06	-0.574241	0.896	0.912	0.083475
FSTL1	4.57942e-07	-0.574232	0.112	0.306	0.0155888
TPM4	2.01997e-12	-0.573619	0.728	0.64	6.8762e-08
CEACAM6	0.0168106	-0.573232	0.048	0.039	1
RNASE1	0.00439438	-0.573191	0.016	0.168	1
COL11A2	1.26202e-54	-0.572925	0.128	0.147	4.29603e-50
RUVBL2	5.15009e-12	-0.571489	0.656	0.61	1.75314e-07
SNRPE	3.45637e-07	-0.571081	0.664	0.771	0.0117658
NXT1	0.00430698	-0.570958	0.36	0.481	1
BID	1.25211e-05	-0.569883	0.392	0.397	0.42623
UCP2	2.2447e-05	-0.569836	0.272	0.341	0.76412
PLEKHJ1	0.00484476	-0.569676	0.352	0.494	1
RHOV	4.95168e-05	-0.569281	0.2	0.348	1
PLXDC2	0.00131387	-0.568392	0.28	0.44	1
RPL17	4.11229e-06	-0.567844	0.632	0.829	0.139986
PNP	3.90853e-06	-0.567455	0.264	0.391	0.13305
PSMB7	3.72592e-12	-0.567409	0.752	0.734	1.26834e-07
SELENOW	6.1461e-16	-0.566924	0.928	0.883	2.09219e-11
SSNA1	0.000119918	-0.566523	0.68	0.643	1
RHOC	1.34588e-11	-0.565849	0.704	0.696	4.58151e-07
DERL1	1.63279e-07	-0.565287	0.6	0.542	0.00555818
PSIP1	8.23358e-10	-0.563022	0.304	0.502	2.80279e-05
ACTR2	0.00164601	-0.561641	0.632	0.616	1
PCOLCE	3.97718e-10	-0.560739	0.28	0.334	1.35387e-05
CHCHD7	4.69006e-12	-0.55964	0.52	0.475	1.59654e-07
SRP14	0.00151073	-0.557737	0.92	0.892	1
PSMA5	5.66149e-11	-0.557619	0.608	0.583	1.92723e-06
ERP29	1.377e-13	-0.557408	0.688	0.607	4.68744e-09
RRP7A	2.1183e-09	-0.556343	0.336	0.437	7.21091e-05
SNCA	0.0219141	-0.556221	0.024	0.306	1
UCKL1	0.00406606	-0.55622	0.184	0.345	1
TSPAN13	2.67642e-05	-0.556007	0.576	0.653	0.911079
CCDC74A	3.7257e-07	-0.555314	0.112	0.252	0.0126827
RBBP6	0.011485	-0.554773	0.472	0.537	1
MT-CYB	1.3749e-07	-0.554589	0.952	0.906	0.0046803
CCT2	5.85341e-18	-0.554195	0.656	0.649	1.99256e-13
ALKBH7	0.00410183	-0.554122	0.496	0.565	1
HDAC2	3.69697e-07	-0.553854	0.544	0.62	0.0125849
GID8	7.54311e-08	-0.552659	0.424	0.501	0.00256775
TSPAN1	9.69437e-10	-0.552366	0	0.112	3.30006e-05
BAG1	9.77786e-14	-0.552007	0.488	0.459	3.32848e-09
SUGT1	6.35001e-09	-0.551735	0.312	0.564	0.000216161
UBB	0.00890803	-0.551734	0.968	0.929	1
TOP1MT	0.000227229	-0.550855	0.144	0.41	1
FABP7	0.000507004	-0.550726	0.136	0.292	1
CSNK1G2	0.0218117	-0.549694	0.288	0.429	1
AZIN1	0.0144307	-0.549604	0.456	0.54	1
ATP6V0B	7.90441e-13	-0.54825	0.816	0.777	2.69074e-08
ASS1	5.22761e-26	-0.547431	0.688	0.675	1.77953e-21
JPT1	1.03665e-17	-0.546297	0.704	0.673	3.52887e-13
LDLR	0.000420418	-0.544833	0.136	0.36	1
GART	0.0169342	-0.544722	0.472	0.505	1
PSMG3	1.28624e-06	-0.544366	0.672	0.665	0.0437848
SELENOH	0.00403829	-0.544272	0.72	0.757	1
POR	0.00719814	-0.543857	0.504	0.521	1
UBL5	3.93102e-08	-0.543609	0.792	0.859	0.00133816
JPT2	2.3379e-06	-0.543353	0.352	0.521	0.0795845
SEPT11	2.2723e-12	-0.54268	0.584	0.508	7.73515e-08
SCGB1D2	0.00101968	-0.542227	0.032	0.154	1
TMEM141	0.00198768	-0.54116	0.688	0.65	1
VTCN1	7.05498e-07	-0.539644	0.176	0.243	0.0240158
ATP5PB	2.65808e-11	-0.539468	0.744	0.672	9.04838e-07
COX7A2	3.28883e-14	-0.539153	0.776	0.875	1.11955e-09
DPM2	0.000105232	-0.539075	0.584	0.527	1
NME2	8.56375e-09	-0.538836	0.76	0.829	0.000291519
DNMT1	1.06168e-09	-0.537249	0.424	0.488	3.61407e-05
STOML2	3.27463e-06	-0.536659	0.616	0.581	0.111472
PLBD1	9.44145e-05	-0.53568	0.112	0.342	1
RND3	0.00041488	-0.533839	0.36	0.435	1
BNIP3L	1.69376e-07	-0.531329	0.368	0.403	0.00576572
PARD6B	0.0102957	-0.530951	0.48	0.529	1
GDF15	1.44291e-08	-0.530373	0.016	0.062	0.000491181
COQ4	0.00160869	-0.529258	0.552	0.527	1
MICOS10	0.029303	-0.527492	0.632	0.776	1
GSTO1	0.000396957	-0.526578	0.424	0.531	1
NAT1	5.84247e-20	-0.52597	0	0.17	1.98883e-15
LIMS1	5.94687e-09	-0.525257	0.328	0.443	0.000202437
TM4SF18	1.13114e-07	-0.525013	0.176	0.266	0.00385052
CCDC80	1.48965e-07	-0.52459	0.048	0.213	0.00507091
S100A7	0.0102394	-0.524046	0	0.069	1
ZNF511	0.000198412	-0.523899	0.32	0.388	1
RB1CC1	8.7696e-07	-0.523662	0.584	0.551	0.0298526
PCBD1	0.00112803	-0.523231	0.672	0.558	1
KLK10	0.000498119	-0.523192	0.192	0.171	1
MTAP	3.37336e-05	-0.521638	0.112	0.365	1
ICMT	0.0014348	-0.521404	0.36	0.397	1
EIF3H	3.61519e-05	-0.521282	0.856	0.799	1
UBE2I	7.61544e-08	-0.520912	0.688	0.681	0.00259237
PDLIM5	5.16055e-05	-0.520452	0.552	0.561	1
RRM2	4.57792e-07	-0.520239	0.096	0.232	0.0155837
ARGLU1	1.23006e-05	-0.519623	0.648	0.673	0.418724
CYHR1	0.000114113	-0.519393	0.576	0.588	1
PUM3	2.65163e-09	-0.519358	0.088	0.473	9.02641e-05
ZWINT	5.22914e-06	-0.518945	0.168	0.298	0.178005
AZGP1	0.000455559	-0.518668	0.576	0.793	1
PRDX2	0.0392806	-0.518016	0.872	0.809	1
NFKBIA	7.122e-14	-0.517101	0.76	0.593	2.4244e-09
IRF1	0.000714421	-0.516993	0.16	0.317	1
PTMA	1.52614e-06	-0.516215	1	0.977	0.0519512
PFN1	8.72225e-22	-0.515019	0.968	0.927	2.96914e-17
SCAND1	1.36746e-06	-0.513988	0.752	0.663	0.0465496
NCL	0.00460916	-0.513203	0.848	0.853	1
GIPC1	0.00201288	-0.513092	0.52	0.524	1
SNRPG	7.03519e-08	-0.512926	0.744	0.806	0.00239485
PBK	1.26796e-07	-0.512393	0.056	0.194	0.00431628
LLGL2	4.1681e-07	-0.512046	0.44	0.417	0.0141886
CENPX	6.27514e-08	-0.511452	0.776	0.681	0.00213612
TTC39A	6.03131e-08	-0.511333	0.096	0.306	0.00205312
CNN2	2.14117e-09	-0.510038	0.528	0.512	7.28875e-05
PVT1	1.72874e-11	-0.508569	0.032	0.482	5.88481e-07
ANLN	2.84466e-05	-0.507639	0.088	0.25	0.968352
DDIT4	1.40018e-18	-0.506645	0.688	0.578	4.76634e-14
PER2	4.50618e-06	-0.506373	0.256	0.439	0.153395
HSPA9	0.000108052	-0.505972	0.744	0.706	1
CDH1	1.00026e-10	-0.504454	0.656	0.525	3.40497e-06
CORO1A	2.57052e-11	-0.504201	0	0.204	8.75032e-07
SRRM2	0.00408732	-0.50325	0.68	0.715	1
PHF20L1	2.81894e-07	-0.501792	0.584	0.614	0.00959596
SNHG5	0.0451594	-0.501155	0.592	0.665	1
SDHB	1.49701e-05	-0.500629	0.608	0.576	0.509597
MRTO4	0.00695888	-0.500539	0.264	0.407	1
S100A2	0.00047363	-0.500404	0.168	0.36	1

## Sheet: H4272_SS2
gene	p_val	avg_log2FC	pct.1	pct.2	p_val_adj
KRT14	6.34717e-34	5.30751	0.987	0.138	2.16064e-29
RARRES1	1.46872e-20	3.39454	0.773	0.106	4.99967e-16
LINC00472	2.46615e-50	3.07896	0.8	0.108	8.39502e-46
MMP7	1.23937e-15	2.98063	0.867	0.22	4.21893e-11
TYMP	2.06091e-33	2.67198	0.893	0.521	7.01555e-29
ANXA2	2.7623e-18	2.60478	0.987	0.709	9.40314e-14
ADM	1.33271e-20	2.58328	0.667	0.165	4.53668e-16
TFCP2L1	7.97574e-22	2.57097	0.773	0.193	2.71502e-17
DSC3	3.91494e-42	2.54614	0.88	0.288	1.33268e-37
WFDC2	2.01349e-28	2.47169	0.827	0.17	6.85413e-24
DUSP1	1.29261e-13	2.43527	0.667	0.518	4.40019e-09
TMEM123	7.03923e-30	2.43298	0.92	0.504	2.39622e-25
CD59	1.60897e-46	2.28443	0.987	0.678	5.47708e-42
KRT6B	0.000486943	2.26963	0.56	0.056	1
TMEM45A	3.78977e-40	2.25653	0.693	0.331	1.29008e-35
OGFRL1	2.03584e-46	2.25346	0.907	0.41	6.93021e-42
SLC6A14	6.06703e-29	2.1998	0.773	0.102	2.06528e-24
AL136164.3	9.99852e-35	2.19549	0.667	0.05	3.4036e-30
LAMP2	6.07295e-17	2.14812	0.84	0.545	2.06729e-12
LGALS3	1.51044e-19	2.12509	0.92	0.645	5.1417e-15
NEAT1	3.34359e-28	2.04967	0.813	0.614	1.13819e-23
AHNAK2	9.0319e-16	2.03357	0.747	0.273	3.07455e-11
ATP1B1	5.74476e-24	2.0189	0.92	0.525	1.95558e-19
GLS	4.02981e-45	1.98786	0.893	0.394	1.37179e-40
HSPB8	8.05631e-05	1.9774	0.507	0.119	1
CD109	4.14426e-30	1.94768	0.8	0.331	1.41075e-25
DSP	1.14997e-14	1.93832	0.867	0.548	3.91463e-10
B2M	1.79928e-17	1.9056	0.893	0.777	6.12492e-13
ARRDC3	2.12064e-26	1.89985	0.76	0.355	7.21887e-22
TNFAIP2	1.75898e-10	1.89686	0.733	0.276	5.98775e-06
PLA2G16	5.36647e-10	1.87353	0.813	0.217	1.8268e-05
CXCR4	3.13694e-05	1.85137	0.64	0.187	1
DSC2	9.28228e-09	1.80809	0.853	0.478	0.000315978
PMEPA1	1.93278e-14	1.79686	0.8	0.37	6.57937e-10
GPRC5A	2.49112e-10	1.77901	0.653	0.278	8.48001e-06
FN1	0.0146509	1.74246	0.453	0.232	1
BHLHE40	1.01469e-11	1.73339	0.827	0.436	3.4541e-07
DNAJB1	6.41381e-09	1.72421	0.84	0.692	0.000218333
HLA-B	8.08211e-36	1.72131	0.853	0.416	2.75123e-31
SDCBP2	9.80713e-15	1.71812	0.587	0.042	3.33844e-10
KLK6	7.91653e-06	1.71523	0.653	0.094	0.269486
IRS2	3.59356e-13	1.71138	0.72	0.265	1.22328e-08
RNF150	3.83528e-15	1.68932	0.72	0.072	1.30557e-10
CCND1	4.0406e-10	1.67995	0.733	0.409	1.37546e-05
KLHDC7B	5.33628e-20	1.65676	0.707	0.106	1.81652e-15
AC020916.1	6.37898e-15	1.65488	0.72	0.494	2.17147e-10
BIRC3	1.81855e-10	1.64294	0.72	0.174	6.19052e-06
ARL8B	2.0272e-10	1.63841	0.787	0.453	6.9008e-06
ITGB4	2.24269e-05	1.61347	0.733	0.289	0.763434
CREG1	5.50413e-08	1.60585	0.773	0.376	0.00187366
SOX9	1.2905e-40	1.60477	0.88	0.426	4.393e-36
COL6A2	2.16052e-58	1.59768	0.787	0.199	7.35462e-54
GADD45A	0.00688596	1.58745	0.427	0.217	1
DCBLD1	1.5562e-09	1.5548	0.627	0.141	5.29745e-05
CTSC	3.78226e-11	1.53761	0.773	0.399	1.28752e-06
SERPINB5	3.98895e-12	1.52516	0.76	0.368	1.35788e-07
MGP	6.04385e-127	1.521	0.973	0.322	2.05739e-122
GFOD2	4.35872e-09	1.52058	0.507	0.294	0.000148375
MGST1	7.38189e-13	1.51072	0.92	0.704	2.51287e-08
FOS	1.54974e-13	1.51059	0.64	0.555	5.27548e-09
FTH1	5.16745e-05	1.50932	0.96	0.934	1
RNF19A	9.85527e-15	1.50297	0.84	0.509	3.35483e-10
HLA-C	1.17799e-09	1.48179	0.867	0.632	4.00999e-05
FIRRE	3.87549e-32	1.47745	0.627	0.131	1.31926e-27
FKBP1A	3.24572e-18	1.46494	0.933	0.643	1.10487e-13
CMTM6	1.37891e-06	1.453	0.72	0.502	0.0469395
TBC1D5	6.52961e-28	1.45195	0.76	0.305	2.22274e-23
SOD2	3.66222e-21	1.44782	0.68	0.445	1.24666e-16
LINC00511	2.09447e-33	1.44671	0.787	0.243	7.12978e-29
MTUS1	3.23271e-12	1.43373	0.747	0.199	1.10045e-07
CXCL3	0.0427225	1.42833	0.347	0.121	1
OSGIN2	1.36383e-23	1.4277	0.693	0.341	4.64263e-19
CRYAB	3.60205e-15	1.41809	0.88	0.519	1.22618e-10
RIPK2	1.55373e-14	1.41793	0.747	0.37	5.28904e-10
ATF3	0.000114213	1.41619	0.573	0.439	1
AL161431.1	5.35017e-10	1.41446	0.627	0.022	1.82125e-05
ATP6V0D2	1.95228e-08	1.41261	0.467	0.004	0.000664575
SYT8	1.11924e-17	1.41198	0.493	0.076	3.80999e-13
GEM	8.55226e-05	1.39951	0.533	0.22	1
KRT17	0.000259367	1.3977	0.293	0.141	1
TRIM29	2.60451e-10	1.37619	0.813	0.39	8.86601e-06
MAPRE1	3.96477e-10	1.35974	0.653	0.439	1.34965e-05
KRT5	8.38847e-10	1.35286	0.827	0.347	2.85552e-05
ZFP36L1	1.69632e-29	1.35085	0.88	0.669	5.77445e-25
CELF2	0.000459775	1.33737	0.547	0.089	1
MYO6	8.64913e-13	1.33607	0.827	0.568	2.94425e-08
BHLHE41	2.30481e-27	1.31973	0.733	0.111	7.8458e-23
DRG1	0.00312485	1.31547	0.707	0.447	1
SLBP	5.18506e-08	1.3063	0.84	0.475	0.00176505
PPP1R15A	2.22608e-08	1.30304	0.72	0.521	0.000757782
PYDC1	2.25963e-17	1.30303	0.573	0.032	7.69201e-13
KLK5	0.00015599	1.30247	0.68	0.098	1
CD44	2.12432e-13	1.29393	0.867	0.577	7.2314e-09
CHMP2B	8.23511e-07	1.29157	0.84	0.509	0.0280331
AHNAK	3.87338e-05	1.28971	0.84	0.62	1
GABRP	2.12594e-10	1.28703	0.52	0.213	7.23692e-06
CRBN	3.18179e-05	1.28541	0.707	0.371	1
DEPP1	3.34379e-10	1.28455	0.44	0.256	1.13826e-05
ANKH	1.21654e-41	1.28087	0.8	0.262	4.14124e-37
PDK3	1.91248e-11	1.27979	0.76	0.298	6.51027e-07
TMEM30A	9.28772e-29	1.27588	0.787	0.406	3.16163e-24
ITGB8	3.29535e-22	1.25484	0.773	0.456	1.12177e-17
HERPUD1	1.13598e-06	1.25174	0.6	0.483	0.03867
FHL3	0.000483864	1.24694	0.253	0.184	1
WDR1	0.0010587	1.24178	0.773	0.54	1
RBP1	2.06608e-08	1.23954	0.747	0.334	0.000703316
ADGRG1	7.62403e-12	1.23798	0.72	0.377	2.5953e-07
TRIM2	8.81204e-28	1.23082	0.72	0.394	2.99971e-23
BNIP2	4.48882e-16	1.22912	0.72	0.44	1.52804e-11
LMO4	4.43756e-16	1.22587	0.933	0.446	1.51059e-11
JUN	2.74358e-20	1.2233	0.8	0.646	9.33941e-16
SLC25A37	1.33805e-20	1.221	0.76	0.473	4.55487e-16
MT-ND4	0.0063386	1.21308	0.96	0.898	1
ANXA8L1	1.55893e-05	1.20573	0.6	0.055	0.530674
RCN1	3.25578e-15	1.2033	0.76	0.456	1.1083e-10
RTL8A	1.18855e-12	1.19909	0.72	0.518	4.04593e-08
ARL4C	1.70149e-07	1.19708	0.533	0.154	0.00579204
PELO	0.0395076	1.19048	0.4	0.188	1
SLC2A1	1.92857e-14	1.18814	0.56	0.443	6.56506e-10
SH3BP2	7.55432e-27	1.1858	0.733	0.295	2.57157e-22
DYNLRB1	3.37254e-06	1.17266	0.893	0.732	0.114805
MBNL1	2.28192e-19	1.17225	0.787	0.423	7.76787e-15
RBM39	6.18661e-21	1.17154	0.88	0.711	2.10598e-16
ABHD2	3.47655e-12	1.16711	0.707	0.286	1.18345e-07
PSMF1	3.17412e-16	1.16691	0.733	0.453	1.0805e-11
LAMB3	4.88998e-36	1.16401	0.4	0.117	1.6646e-31
CDK6	7.26562e-25	1.16037	0.72	0.319	2.47329e-20
COL12A1	2.18615e-36	1.15987	0.653	0.212	7.44189e-32
BACE2	5.52075e-06	1.15972	0.64	0.367	0.187932
PIK3R1	1.21103e-19	1.15739	0.6	0.299	4.12248e-15
VPS39	0.000630082	1.15704	0.293	0.184	1
RTN3	0.000209992	1.15493	0.84	0.587	1
STRAP	1.98936e-08	1.1449	0.787	0.591	0.000677198
ANXA1	1.21985e-20	1.14154	0.88	0.365	4.15248e-16
MYEOV	1.367e-08	1.14036	0.387	0.009	0.000465342
S100A2	4.45202e-15	1.13777	0.787	0.36	1.51551e-10
NXT2	2.73464e-12	1.13544	0.493	0.14	9.30897e-08
RAB6A	4.69182e-17	1.12978	0.813	0.529	1.59714e-12
AFAP1-AS1	1.02013e-17	1.12823	0.693	0.006	3.47261e-13
TMEM129	5.33558e-11	1.12639	0.573	0.203	1.81628e-06
TTLL4	1.88731e-17	1.12178	0.493	0.263	6.42461e-13
CSTB	7.46298e-08	1.1216	0.947	0.8	0.00254047
TGFBI	0.0385303	1.11219	0.28	0.089	1
RBCK1	1.64903e-11	1.11179	0.693	0.394	5.61345e-07
VAPA	6.05222e-05	1.11161	0.893	0.688	1
SH3BP5	2.98834e-07	1.11029	0.547	0.219	0.0101726
RAB5IF	0.00696896	1.10487	0.8	0.584	1
ERO1A	1.33373e-10	1.10127	0.613	0.341	4.54015e-06
ATP1B3	6.47355e-05	1.09587	0.76	0.557	1
EIF6	3.21713e-05	1.09156	0.867	0.639	1
TAP1	9.89754e-11	1.08981	0.467	0.118	3.36922e-06
GOPC	3.38764e-26	1.08821	0.787	0.403	1.15318e-21
AF117829.1	4.48186e-25	1.08504	0.64	0.23	1.52567e-20
CCN3	0.000812282	1.08281	0.347	0.065	1
HLA-A	1.48538e-25	1.08101	0.893	0.535	5.05639e-21
FHL2	2.59491e-07	1.08077	0.56	0.298	0.00883335
PXDC1	2.20198e-07	1.07847	0.467	0.167	0.00749576
DLX5	2.34855e-10	1.07728	0.64	0.321	7.9947e-06
IGFBP3	0.000150279	1.07522	0.413	0.094	1
THUMPD3-AS1	4.26838e-09	1.07492	0.813	0.521	0.0001453
RERG	3.69449e-51	1.07468	0.707	0.25	1.25764e-46
PRKCI	3.966e-07	1.06246	0.68	0.361	0.0135007
FNDC3B	4.94298e-19	1.0579	0.76	0.4	1.68264e-14
MIR205HG	1.6989e-09	1.05642	0.533	0.068	5.78323e-05
MT-ND5	0.0197136	1.05363	0.893	0.873	1
KAT6A	2.57691e-34	1.05168	0.787	0.406	8.77205e-30
IL34	7.72265e-22	1.05165	0.533	0.212	2.62887e-17
TRIOBP	5.85144e-06	1.05032	0.587	0.363	0.199189
EGFR	1.01621e-15	1.04785	0.707	0.229	3.45929e-11
PSMA1	5.4812e-06	1.04423	0.827	0.554	0.186586
AFAP1	5.21378e-19	1.04122	0.68	0.144	1.77482e-14
C16orf70	0.000280074	1.03965	0.24	0.176	1
CAP1	3.76418e-06	1.03933	0.64	0.481	0.128137
GAS6	2.5528e-17	1.03777	0.507	0.098	8.68999e-13
LCP1	1.81811e-08	1.03172	0.547	0.056	0.000618902
ENDOD1	4.37985e-09	1.03147	0.56	0.255	0.000149095
NFIB	1.26563e-17	1.03129	0.867	0.624	4.30833e-13
MT-TP	4.30641e-19	1.02848	0.787	0.583	1.46594e-14
NFIX	1.91215e-39	1.02774	0.88	0.439	6.50915e-35
ARHGAP32	6.31835e-11	1.02614	0.6	0.23	2.15083e-06
PPHLN1	7.31921e-05	1.01874	0.72	0.42	1
RTL8C	3.12828e-17	1.01523	0.827	0.586	1.0649e-12
CXADR	2.85289e-05	1.01352	0.72	0.34	0.971153
ZNF791	1.7803e-11	1.00734	0.613	0.301	6.06033e-07
KRT6A	0.00940062	1.00636	0.147	0.02	1
TMEM38B	0.000472652	1.00272	0.173	0.17	1
WDR45B	1.38658e-08	1.00182	0.76	0.574	0.000472006
NORAD	3.36723e-15	1.00051	0.76	0.515	1.14624e-10
CSNK2A1	3.23916e-21	0.995482	0.813	0.489	1.10264e-16
GIPC1	0.00359078	0.99356	0.707	0.524	1
SFRP1	2.2973e-36	0.992507	0.64	0.453	7.82024e-32
CTNND1	2.59618e-12	0.992024	0.8	0.591	8.83767e-08
SDHD	3.09959e-07	0.991805	0.667	0.528	0.0105513
ARPC5	0.00267486	0.991052	0.893	0.699	1
NAA20	0.000449536	0.990492	0.8	0.586	1
TUG1	1.70986e-11	0.983188	0.667	0.416	5.82053e-07
KMT2E	9.55581e-20	0.980655	0.773	0.558	3.25289e-15
RIN2	5.16218e-19	0.980576	0.64	0.358	1.75726e-14
PGRMC1	0.0270825	0.976404	0.773	0.61	1
CD164	4.06716e-14	0.975106	0.76	0.577	1.3845e-09
ADD1	5.69949e-15	0.974188	0.747	0.399	1.94016e-10
YBX3	8.40334e-20	0.969949	0.92	0.597	2.86058e-15
DDX17	2.14278e-13	0.96974	0.827	0.627	7.29424e-09
CAPRIN1	4.65455e-11	0.968846	0.76	0.524	1.58446e-06
LMBRD1	9.70173e-26	0.966013	0.72	0.38	3.30256e-21
MTSS1	0.000747047	0.961323	0.693	0.301	1
CMTM7	2.50533e-17	0.960757	0.56	0.296	8.52838e-13
CBFA2T2	1.80195e-20	0.960598	0.733	0.299	6.13403e-16
IRF6	1.14109e-14	0.959229	0.627	0.354	3.88437e-10
CAPN1	0.000120834	0.956854	0.613	0.404	1
M6PR	4.16528e-08	0.95377	0.507	0.344	0.0014179
NRP2	1.33299e-08	0.953263	0.387	0.224	0.000453763
SERINC1	8.92625e-05	0.951051	0.68	0.558	1
CAV2	2.1491e-13	0.942837	0.547	0.345	7.31575e-09
SLC9A3R1	0.00461851	0.941448	0.827	0.62	1
MARCH3	1.98169e-05	0.939588	0.6	0.278	0.674587
PTBP3	2.30953e-09	0.938283	0.693	0.488	7.86187e-05
GJB3	0.000186102	0.932956	0.373	0.083	1
SAP30BP	0.000323209	0.929713	0.693	0.46	1
GXYLT2	2.20768e-06	0.929639	0.613	0.142	0.0751516
TMEM106B	6.09988e-09	0.927715	0.427	0.37	0.000207646
DSG1	1.49671e-10	0.927569	0.48	0.027	5.09494e-06
RBMS1	2.11911e-31	0.926858	0.76	0.407	7.21367e-27
JAG1	1.87161e-15	0.924747	0.493	0.196	6.37114e-11
MT1X	3.03474e-18	0.922207	0.693	0.387	1.03306e-13
THAP2	0.0181927	0.922038	0.2	0.151	1
CPNE1	9.66623e-06	0.92176	0.76	0.518	0.329048
NFKBIA	4.93239e-06	0.919587	0.76	0.593	0.167903
DAPK2	2.32917e-07	0.918123	0.573	0.119	0.00792874
LUCAT1	3.84236e-06	0.912021	0.36	0.046	0.130798
NOTCH2	2.71353e-12	0.910554	0.787	0.433	9.23712e-08
WIPI1	2.03243e-11	0.909394	0.533	0.236	6.91861e-07
CAPN2	5.19753e-05	0.90894	0.84	0.524	1
HLA-E	1.62862e-08	0.908869	0.573	0.364	0.0005544
ELP4	3.8647e-11	0.908344	0.427	0.222	1.31558e-06
ACTN1	9.11058e-11	0.907806	0.8	0.511	3.10133e-06
DSG2-AS1	1.28546e-15	0.906865	0.613	0.035	4.37583e-11
GLIPR1	2.7899e-06	0.906305	0.32	0.213	0.0949708
CTBP1	5.54881e-14	0.904631	0.813	0.636	1.88887e-09
NCK1	5.40322e-11	0.902866	0.68	0.335	1.83931e-06
FST	5.21615e-25	0.902078	0.293	0.039	1.77563e-20
TMSB4X	0.0167561	0.901874	0.973	0.934	1
RALY	2.32014e-05	0.901464	0.867	0.612	0.789797
TMEM43	6.49361e-08	0.89839	0.653	0.41	0.00221049
GOLGA7	3.54628e-13	0.895143	0.733	0.445	1.20719e-08
SLC3A2	0.0018585	0.894857	0.693	0.591	1
NFE2L3	2.71649e-06	0.891816	0.493	0.153	0.0924721
MYBPC1	6.14675e-15	0.890447	0.413	0.014	2.09241e-10
ZNF121	1.83375e-07	0.887888	0.773	0.409	0.00624225
PYGB	4.44848e-17	0.887655	0.747	0.504	1.51431e-12
IRF2BP2	9.65831e-16	0.885001	0.787	0.637	3.28778e-11
MAEA	2.38982e-08	0.884907	0.68	0.376	0.000813518
VGLL4	1.93589e-12	0.884002	0.787	0.455	6.58997e-08
NSFL1C	1.0981e-08	0.877014	0.68	0.43	0.000373803
CALML5	2.43032e-17	0.876691	0.787	0.383	8.27305e-13
SLC17A5	1.44615e-08	0.876135	0.667	0.278	0.000492284
FLNB	8.93125e-05	0.871754	0.693	0.527	1
GNPTAB	1.89206e-09	0.866489	0.627	0.328	6.44076e-05
ITGA2	6.29891e-08	0.866177	0.56	0.111	0.00214421
UPP1	0.0443635	0.865877	0.413	0.227	1
DMKN	7.32173e-08	0.863725	0.707	0.41	0.00249239
ANXA5	4.00792e-05	0.863539	0.84	0.698	1
ABI1	5.97177e-08	0.862338	0.56	0.485	0.00203285
SDC4	1.75357e-11	0.860851	0.853	0.75	5.96934e-07
NPY1R	0.000306888	0.857412	0.333	0.073	1
FNBP1L	1.09371e-20	0.853444	0.76	0.486	3.7231e-16
EFNA5	0.0125098	0.853206	0.653	0.252	1
ALDH3B2	0.000273667	0.853049	0.467	0.167	1
COL6A1	9.81562e-40	0.850376	0.627	0.253	3.34133e-35
FZD7	6.291e-45	0.84914	0.64	0.142	2.14152e-40
RNF4	3.34355e-06	0.847019	0.693	0.368	0.113818
ROMO1	1.21328e-11	0.846895	1	0.829	4.13013e-07
GCC2	0.00011944	0.846346	0.693	0.469	1
MRFAP1L1	6.6639e-05	0.845199	0.667	0.437	1
SF3A3	0.00244242	0.842215	0.573	0.427	1
CDC42EP4	1.46062e-19	0.839955	0.573	0.371	4.97208e-15
NIPBL	7.2509e-19	0.83668	0.747	0.447	2.46828e-14
STAT1	3.64475e-25	0.835346	0.68	0.171	1.24071e-20
FAHD1	0.00104245	0.833244	0.587	0.435	1
TAF7	0.01367	0.826807	0.653	0.629	1
TIPRL	1.83108e-08	0.8235	0.787	0.514	0.000623317
RABL2B	0.0169149	0.822706	0.413	0.212	1
PPFIA1	8.54596e-06	0.822074	0.627	0.383	0.290913
PCDHB7	0.00411404	0.821379	0.36	0.144	1
LIMS1	1.65102e-06	0.821123	0.747	0.443	0.0562023
MED13L	6.26058e-07	0.821054	0.64	0.4	0.0213117
PYCARD	0.0202274	0.820945	0.653	0.443	1
PSME4	4.96545e-10	0.81827	0.68	0.455	1.69029e-05
EIF2S2	2.69595e-06	0.815805	0.907	0.66	0.0917729
PLS3	1.39553e-11	0.815782	0.64	0.361	4.75052e-07
MFSD10	7.5763e-06	0.815446	0.747	0.584	0.257905
ACTN4	2.93168e-05	0.8131	0.8	0.642	0.997973
ZCRB1	0.000322985	0.812526	0.787	0.538	1
NEK7	5.62075e-09	0.811889	0.56	0.275	0.000191336
EHF	0.0312645	0.809888	0.68	0.361	1
SS18	2.32689e-10	0.808605	0.653	0.407	7.92097e-06
SLC35F2	0.000141744	0.804961	0.653	0.347	1
MAP2K1	0.00883495	0.803208	0.307	0.335	1
PHYH	1.22245e-09	0.802746	0.72	0.378	4.16133e-05
CNBP	0.00330916	0.80274	0.8	0.719	1
TTC17	5.77515e-18	0.802343	0.733	0.376	1.96592e-13
SLC25A29	2.1593e-06	0.801493	0.52	0.289	0.0735047
FIP1L1	9.17805e-09	0.796781	0.68	0.42	0.00031243
STX6	1.53155e-06	0.796543	0.627	0.317	0.0521356
RNF13	3.25366e-07	0.796281	0.667	0.416	0.0110758
LPIN1	2.22565e-25	0.796104	0.64	0.294	7.57633e-21
UTP4	0.000617013	0.79558	0.48	0.358	1
CP	5.10845e-52	0.791848	0.453	0.177	1.73897e-47
SCAND1	1.15738e-07	0.791429	0.88	0.663	0.00393985
TACC3	0.0284073	0.790058	0.32	0.265	1
DST	4.50062e-11	0.787553	0.733	0.455	1.53206e-06
METTL5	0.00228438	0.787532	0.693	0.501	1
ANKRD33B	0.000106748	0.780822	0.32	0.01	1
B3GNT9	1.2673e-05	0.780702	0.133	0.16	0.431403
SERPINE2	3.2079e-15	0.780215	0.507	0.266	1.092e-10
SSR1	1.5611e-13	0.780139	0.867	0.581	5.31415e-09
PHF3	1.45212e-16	0.775726	0.733	0.416	4.94317e-12
SPIRE1	6.33607e-10	0.77479	0.693	0.174	2.15686e-05
VEGFA	1.95472e-10	0.774389	0.6	0.322	6.65407e-06
NPR3	6.39196e-06	0.773525	0.44	0.135	0.217589
FAM110B	5.25971e-15	0.772102	0.453	0.01	1.79046e-10
YIPF4	6.18181e-07	0.76971	0.667	0.492	0.0210435
SLC52A3	6.20558e-13	0.763396	0.507	0.151	2.11244e-08
PTPRF	7.25025e-09	0.762547	0.72	0.622	0.000246806
NOCT	0.00882791	0.76134	0.453	0.347	1
EXPH5	0.00551106	0.758006	0.48	0.168	1
GTF2A2	0.000465038	0.755107	0.853	0.596	1
JUNB	9.43584e-14	0.754817	0.747	0.612	3.21206e-09
NDUFS4	5.3868e-07	0.754683	0.747	0.54	0.0183372
AREG	0.0231274	0.752784	0.52	0.188	1
DSTN	0.00395995	0.751982	0.947	0.807	1
RBBP7	0.00400809	0.751703	0.787	0.514	1
LINC00392	6.59812e-05	0.751204	0.533	0	1
PCDHB8	8.07374e-06	0.750589	0.533	0.153	0.274838
DR1	1.13804e-08	0.750514	0.64	0.4	0.000387401
STAT3	2.26272e-09	0.749389	0.747	0.524	7.70252e-05
WDR66	5.07825e-20	0.745071	0.427	0.137	1.72869e-15
ACBD6	0.00274476	0.744056	0.653	0.468	1
PFKP	0.000260516	0.741378	0.573	0.412	1
RICTOR	3.98478e-23	0.740845	0.667	0.262	1.35646e-18
MPZL1	3.56736e-11	0.74081	0.747	0.518	1.21436e-06
PHGDH	1.04519e-07	0.738783	0.68	0.443	0.00355794
SSPN	6.16578e-18	0.738685	0.547	0.145	2.09889e-13
HTT	3.5656e-05	0.737707	0.64	0.252	1
SFT2D2	8.28147e-18	0.737009	0.867	0.486	2.81909e-13
GSTP1	2.92227e-23	0.73497	0.96	0.591	9.9477e-19
KLF5	2.82985e-19	0.733363	0.733	0.452	9.6331e-15
LRRC58	3.78101e-05	0.732474	0.533	0.416	1
SETD5	1.91725e-07	0.731168	0.787	0.565	0.00652651
EHD1	0.00146778	0.731134	0.347	0.239	1
NCAPH2	0.00129289	0.730748	0.587	0.322	1
CHI3L2	0.0258074	0.730562	0.28	0.278	1
FZD6	4.43168e-10	0.730051	0.653	0.364	1.50859e-05
RASD2	1.01544e-09	0.729125	0.507	0.117	3.45666e-05
ATP1A1	1.63347e-11	0.728605	0.853	0.613	5.56048e-07
MFAP5	1.86164e-05	0.727738	0.32	0.026	0.633721
CDKN1B	1.45424e-16	0.726906	0.507	0.272	4.95038e-12
EPAS1	0.00178726	0.726005	0.587	0.253	1
C5orf46	6.68837e-08	0.72546	0.787	0.007	0.00227679
HLA-G	7.9984e-07	0.724933	0.44	0.058	0.0272274
GPX1	2.86748e-06	0.724063	0.787	0.609	0.0976118
ATP2B4	1.06134e-06	0.724017	0.613	0.355	0.0361292
TMPRSS2	4.05144e-07	0.72401	0.467	0.066	0.0137915
CTSL	6.59494e-07	0.723167	0.28	0.15	0.0224498
NFS1	0.00165064	0.720035	0.493	0.242	1
MIA2	0.0205098	0.7191	0.48	0.358	1
ZDHHC9	0.00124245	0.718624	0.533	0.4	1
GABARAPL1	1.12006e-30	0.716589	0.427	0.132	3.81281e-26
DHX36	1.2038e-11	0.716511	0.76	0.463	4.09785e-07
PPP1R13L	0.0153828	0.716414	0.56	0.386	1
TNIP2	4.38763e-06	0.715787	0.52	0.292	0.149359
NET1	0.000382273	0.715582	0.64	0.386	1
ICE1	0.000999418	0.714939	0.44	0.317	1
TTN	1.00297e-22	0.713195	0.373	0.137	3.41422e-18
MED19	0.017623	0.708748	0.587	0.4	1
CACUL1	0.00582586	0.707971	0.653	0.515	1
GTF2B	0.000210708	0.707911	0.52	0.347	1
R3HDM4	0.00397192	0.707841	0.333	0.351	1
PHC3	2.23374e-05	0.707358	0.693	0.377	0.760387
SQSTM1	0.0249792	0.705768	0.747	0.712	1
ZFR	9.06863e-07	0.705529	0.68	0.521	0.0308705
PLSCR1	0.0157487	0.704794	0.56	0.294	1
NPC1	0.000447798	0.702888	0.587	0.259	1
ST3GAL4	1.01282e-07	0.702866	0.467	0.289	0.00344776
KLK7	3.73399e-05	0.702209	0.453	0.099	1
IGFL2-AS1	0.00025985	0.700582	0.24	0.001	1
DIPK2A	7.91894e-06	0.697889	0.6	0.266	0.269569
AC005261.1	8.48314e-11	0.697437	0.667	0.305	2.88775e-06
LSR	6.94645e-06	0.695847	0.84	0.606	0.236464
RAD51B	8.96217e-05	0.695243	0.347	0.188	1
NASP	1.81299e-08	0.694483	0.733	0.475	0.00061716
FDCSP	3.70077e-05	0.6944	0.08	0.004	1
SENP6	1.64532e-18	0.693277	0.773	0.473	5.60083e-14
FAM129A	0.00132527	0.692685	0.533	0.18	1
PRKAR1A	1.21515e-11	0.692546	0.773	0.565	4.13648e-07
EIF2A	0.0307766	0.688411	0.64	0.455	1
NCOA6	1.32232e-11	0.686422	0.693	0.377	4.50133e-07
MBOAT2	0.00346978	0.681892	0.6	0.337	1
ETV6	2.23042e-14	0.680238	0.72	0.409	7.59256e-10
CXCL16	0.0256926	0.677962	0.6	0.312	1
MAP3K1	0.00184382	0.676047	0.64	0.188	1
RBM17	0.0036964	0.67592	0.64	0.588	1
CD9	0.00150686	0.675756	0.88	0.794	1
ATL2	3.35527e-06	0.675482	0.72	0.338	0.114217
DDAH2	0.0217141	0.673153	0.587	0.403	1
RIF1	1.55122e-09	0.672946	0.64	0.42	5.28052e-05
ZFP36	4.87685e-17	0.671294	0.533	0.511	1.66013e-12
PKP1	0.000690177	0.670911	0.68	0.227	1
KIAA2013	8.50566e-07	0.670521	0.56	0.403	0.0289541
MRFAP1	9.82752e-06	0.669448	0.88	0.699	0.334539
CHPT1	0.000451808	0.669262	0.64	0.473	1
PSMD3	0.0316342	0.666879	0.667	0.501	1
EIF3F	9.61911e-08	0.666856	0.76	0.574	0.00327444
CHD2	1.29203e-11	0.666837	0.693	0.521	4.39819e-07
SMAP1	8.87082e-08	0.663491	0.787	0.378	0.00301972
ANO1	0.00209171	0.662505	0.373	0.058	1
PAIP1	1.67705e-07	0.660567	0.76	0.541	0.00570883
PPIG	4.5389e-06	0.659426	0.773	0.597	0.154509
TMBIM1	6.91614e-09	0.659016	0.493	0.4	0.000235432
MAP2K3	0.00375465	0.654222	0.387	0.37	1
EPS8	0.00113096	0.653812	0.64	0.34	1
RYK	1.28674e-17	0.65235	0.76	0.355	4.38018e-13
MINDY2	0.000609518	0.652271	0.573	0.224	1
NR2C2	1.96541e-05	0.650468	0.547	0.275	0.669045
PKP2	5.52888e-09	0.648169	0.533	0.098	0.000188209
SYPL1	0.012203	0.648087	0.573	0.473	1
KDM5A	7.07601e-10	0.647362	0.68	0.476	2.40874e-05
TBL1XR1	0.000435049	0.645951	0.787	0.564	1
C1orf116	2.11353e-12	0.645326	0.493	0.121	7.19468e-08
FOSB	7.13589e-10	0.645288	0.613	0.527	2.42913e-05
IL1R1	5.23967e-05	0.644367	0.547	0.158	1
EMP1	3.03141e-17	0.643177	0.747	0.416	1.03192e-12
CSNK1A1	0.00014703	0.641041	0.8	0.626	1
ITGA6	1.0774e-05	0.639833	0.6	0.226	0.366756
PLXDC2	8.96818e-25	0.639456	0.747	0.44	3.05286e-20
WSB1	5.18026e-12	0.639359	0.68	0.522	1.76341e-07
GNG12	7.35107e-07	0.639341	0.533	0.329	0.0250238
SH3GL1	5.27034e-06	0.639336	0.587	0.388	0.179407
TSKU	1.02417e-10	0.635629	0.4	0.245	3.48637e-06
AC036176.3	1.23221e-10	0.635178	0.4	0.104	4.19456e-06
IFT46	0.0238531	0.635073	0.227	0.157	1
FBXO7	0.00190702	0.634963	0.627	0.446	1
NAA25	1.81433e-05	0.634957	0.547	0.337	0.617615
DHX29	1.35109e-08	0.634517	0.667	0.404	0.000459924
CORO1C	0.00036041	0.634446	0.627	0.331	1
PANK3	0.000479207	0.631449	0.627	0.347	1
MT-RNR2	0.0370353	0.631289	0.987	0.941	1
ANXA3	1.24064e-07	0.629953	0.653	0.306	0.00422325
ZNF460	7.56791e-05	0.629049	0.333	0.194	1
LOXL2	0.00978533	0.625236	0.307	0.168	1
MRPS35	0.000673056	0.625059	0.6	0.482	1
CA2	9.11075e-08	0.624439	0.627	0.306	0.00310139
PCDHB16	3.15612e-07	0.622391	0.6	0.155	0.0107437
SEC62	1.37338e-09	0.621785	0.907	0.691	4.67511e-05
FAM114A1	2.86673e-07	0.621671	0.667	0.443	0.00975865
ITCH	3.41448e-10	0.620683	0.6	0.387	1.16232e-05
IQGAP1	2.24763e-06	0.620616	0.76	0.558	0.0765114
ZNF621	3.52549e-07	0.619997	0.52	0.232	0.0120011
AC118549.1	0.00215747	0.618865	0.413	0.332	1
PEPD	1.32465e-06	0.61841	0.4	0.302	0.0450924
DECR1	0.00676715	0.61732	0.693	0.558	1
MCM3	0.0248215	0.617307	0.44	0.317	1
ZFAND5	6.47969e-05	0.616714	0.707	0.62	1
SGCE	1.42896e-14	0.616403	0.533	0.342	4.86434e-10
GABRE	4.36469e-09	0.615805	0.427	0.03	0.000148578
CDK14	3.05752e-22	0.615245	0.507	0.22	1.04081e-17
TNFAIP6	6.50169e-06	0.61498	0.28	0.052	0.221324
KLHL42	1.33853e-09	0.614754	0.6	0.236	4.55649e-05
RAB5A	0.000723817	0.612103	0.627	0.43	1
SLC33A1	1.96108e-05	0.611268	0.373	0.183	0.667572
BTG1	1.28143e-13	0.611074	0.893	0.588	4.36211e-09
SLC5A6	0.000161561	0.611026	0.547	0.34	1
PIM1	0.0309153	0.609288	0.387	0.188	1
MVP	0.000257456	0.607983	0.547	0.278	1
S100A6	5.13989e-13	0.607891	0.973	0.882	1.74967e-08
TRIM52-AS1	0.0195739	0.606969	0.253	0.227	1
MTO1	1.29775e-06	0.606253	0.573	0.292	0.0441766
ODR4	0.000151778	0.605682	0.573	0.348	1
TBK1	0.00861863	0.605071	0.36	0.268	1
GPR157	4.09814e-05	0.603811	0.573	0.214	1
HSD17B12	4.45586e-11	0.602358	0.68	0.447	1.51682e-06
PLA2R1	3.99479e-17	0.60102	0.347	0.176	1.35986e-12
GK5	8.1657e-08	0.600836	0.547	0.24	0.00277969
KRT15	2.37918e-08	0.600289	0.373	0.191	0.000809898
RBFOX2	6.64311e-08	0.600029	0.587	0.319	0.00226138
UBR2	2.68004e-05	0.599277	0.533	0.298	0.912313
ATP6V0A4	3.08662e-07	0.599112	0.227	0.024	0.0105072
PLEKHF1	9.0751e-13	0.598912	0.36	0.071	3.08926e-08
CEBPB	7.98301e-23	0.59884	0.88	0.601	2.7175e-18
LGR4	1.16292e-24	0.598641	0.413	0.121	3.95869e-20
DHCR7	0.0393282	0.597909	0.56	0.424	1
SLC39A14	1.13508e-06	0.596341	0.427	0.266	0.0386391
MYC	5.01734e-13	0.596244	0.68	0.452	1.70795e-08
ARL13B	0.000291629	0.595057	0.533	0.252	1
MIA3	0.00128851	0.594177	0.533	0.43	1
PCDHB6	0.0193682	0.593696	0.48	0.027	1
SHB	0.00404296	0.592645	0.453	0.194	1
MAP3K2	1.2662e-11	0.592618	0.733	0.501	4.31028e-07
TAOK1	2.0774e-09	0.592495	0.573	0.383	7.07166e-05
RORA	6.11757e-21	0.592195	0.613	0.096	2.08248e-16
DLGAP4	9.72747e-08	0.591837	0.587	0.388	0.00331133
XRN2	5.56923e-09	0.590502	0.693	0.476	0.000189582
TMEM175	0.000341786	0.590391	0.493	0.246	1
ZNF721	6.75774e-13	0.589479	0.747	0.328	2.3004e-08
BAIAP2	4.39785e-05	0.588745	0.64	0.447	1
EMB	4.4012e-23	0.587299	0.493	0.076	1.49821e-18
USB1	0.0202845	0.586385	0.36	0.278	1
TNNI2	1.1336e-08	0.585018	0.213	0.013	0.000385888
SUSD6	0.00362549	0.584938	0.467	0.314	1
NDRG3	8.60421e-06	0.583025	0.48	0.265	0.292896
VPS26A	0.0016676	0.581621	0.667	0.462	1
KLF7	2.91142e-05	0.581426	0.347	0.122	0.991075
SORT1	0.00122876	0.581237	0.64	0.433	1
FBXO3	1.39135e-05	0.580569	0.493	0.281	0.47363
UBC	0.00530784	0.580224	0.96	0.875	1
LYRM4	5.36447e-05	0.580124	0.533	0.439	1
OXCT1	6.06212e-16	0.579921	0.587	0.311	2.06361e-11
EGOT	4.08208e-06	0.579279	0.307	0.024	0.138958
ITPR1	1.06489e-05	0.577676	0.48	0.219	0.362501
KRT16	3.91551e-10	0.576997	0.493	0.155	1.33288e-05
CRACR2B	3.96521e-09	0.576043	0.68	0.558	0.00013498
LRRFIP2	0.00261234	0.575589	0.733	0.439	1
IFRD1	7.75381e-05	0.575431	0.56	0.481	1
PROS1	0.00092579	0.574453	0.333	0.082	1
GFM1	0.000244475	0.57306	0.613	0.331	1
PHF20	1.78158e-09	0.572005	0.733	0.458	6.06467e-05
SMIM13	0.00215309	0.570807	0.387	0.216	1
LIN7C	4.57575e-07	0.5702	0.64	0.332	0.0155763
GBE1	6.85886e-09	0.569485	0.453	0.216	0.000233482
SLC20A1	6.47743e-05	0.569305	0.547	0.397	1
IL32	6.09678e-05	0.569111	0.373	0.148	1
SUSD4	2.64086e-06	0.567806	0.467	0.239	0.0898976
MAML2	3.02957e-18	0.567734	0.653	0.281	1.0313e-13
ODF3B	2.91571e-11	0.567221	0.64	0.256	9.92536e-07
SRPRB	6.49555e-05	0.565809	0.747	0.56	1
SVIP	0.00136913	0.564619	0.68	0.345	1
NUP93	0.00027042	0.564589	0.453	0.34	1
IRAK1	0.000586216	0.564319	0.547	0.426	1
CCDC130	2.14999e-05	0.563285	0.453	0.22	0.731878
NQO2	0.000620819	0.563174	0.587	0.373	1
PER3	0.000647343	0.56223	0.32	0.22	1
ERP27	8.47403e-06	0.561203	0.08	0.101	0.288464
SFRP2	0.00473047	0.561123	0.147	0.012	1
OTULIN	6.32982e-07	0.560671	0.507	0.25	0.0215474
AAR2	0.000707758	0.55906	0.427	0.25	1
ANGPTL4	0.0398282	0.558936	0.333	0.269	1
TMEM161B-AS1	2.68938e-13	0.558184	0.587	0.24	9.15491e-09
UCK2	0.000363997	0.557986	0.587	0.447	1
ITGAV	8.71295e-09	0.557946	0.52	0.246	0.000296597
KIAA1217	1.08642e-05	0.557291	0.507	0.414	0.36983
IFIH1	0.000709582	0.556929	0.4	0.168	1
NCK2	4.87923e-11	0.556894	0.52	0.294	1.66094e-06
AL589743.1	2.7996e-16	0.556387	0.813	0.358	9.53012e-12
NELFA	5.62991e-08	0.555679	0.667	0.344	0.00191648
TMEM214	1.4963e-05	0.555444	0.387	0.363	0.509355
TMEM243	8.03324e-08	0.554517	0.36	0.295	0.0027346
CELF1	0.000803803	0.554357	0.64	0.426	1
MAPK1IP1L	0.00636876	0.554099	0.667	0.504	1
IRF1	0.000238681	0.553946	0.533	0.317	1
MRPL21	0.000192458	0.553845	0.747	0.501	1
PAWR	0.000529742	0.553695	0.613	0.413	1
SCAF11	5.4595e-05	0.552667	0.773	0.489	1
ZNF462	3.55987e-09	0.551819	0.493	0.327	0.000121181
USP16	0.000237029	0.551511	0.613	0.475	1
SNX9	0.000853333	0.550721	0.56	0.206	1
MRPL48	0.0105964	0.550707	0.547	0.37	1
UBASH3B	3.37903e-10	0.550426	0.507	0.108	1.15025e-05
TBC1D14	5.83369e-08	0.547952	0.413	0.131	0.00198585
PIGG	2.26295e-05	0.546078	0.493	0.235	0.77033
ZNF24	0.000604064	0.544886	0.693	0.483	1
ZDHHC21	0.000110845	0.544857	0.333	0.153	1
NNT	0.000141131	0.544653	0.427	0.2	1
NADK2	7.51981e-16	0.544413	0.587	0.312	2.55982e-11
ARL14EP	3.01527e-08	0.544258	0.507	0.21	0.00102643
ELF3	1.45711e-10	0.544226	0.827	0.652	4.96015e-06
RNF141	5.37544e-13	0.544017	0.547	0.324	1.82985e-08
CDKN2B	0.00284917	0.543659	0.52	0.233	1
ZKSCAN1	1.52283e-17	0.541595	0.707	0.544	5.18387e-13
BRI3	1.72126e-11	0.54154	0.787	0.6	5.85935e-07
ITGB5	5.38118e-07	0.541428	0.507	0.291	0.0183181
OSBPL5	0.0104491	0.540907	0.08	0.111	1
NFE2L2	5.93034e-07	0.540804	0.667	0.506	0.0201875
PPME1	0.000256858	0.540766	0.627	0.429	1
CDYL	2.33016e-12	0.540685	0.72	0.334	7.93208e-08
C4orf48	0.000155798	0.540437	0.853	0.683	1
CCDC91	1.14315e-08	0.5402	0.48	0.305	0.000389139
KDSR	0.000187865	0.538808	0.52	0.386	1
CENPC	0.0308344	0.536726	0.4	0.309	1
ATL3	8.47876e-06	0.536496	0.653	0.39	0.288626
ING4	0.000247136	0.536045	0.32	0.233	1
CAPN7	1.38186e-05	0.534964	0.68	0.371	0.4704
C5orf24	8.0603e-05	0.534786	0.467	0.442	1
RBM48	9.0293e-05	0.534657	0.453	0.247	1
TBC1D20	6.34156e-10	0.534111	0.493	0.289	2.15873e-05
GAK	4.93218e-05	0.533846	0.533	0.304	1
NAV2	0.0222462	0.533382	0.4	0.157	1
FDFT1	0.014206	0.532913	0.68	0.521	1
NFE4	1.53159e-76	0.53272	0.48	0.117	5.21368e-72
CDV3	0.00369711	0.532594	0.773	0.606	1
SMARCA4	4.82643e-05	0.532536	0.8	0.614	1
DNAJC5	0.00751675	0.53241	0.347	0.289	1
TRPC4AP	3.19812e-13	0.53241	0.56	0.329	1.08867e-08
MATN2	4.54989e-06	0.532115	0.373	0.072	0.154883
KLF10	3.94126e-08	0.531535	0.6	0.394	0.00134165
CASP14	0.000476582	0.530946	0.12	0.004	1
TMEM30B	1.93313e-08	0.530608	0.413	0.154	0.000658057
ST8SIA6	2.64622e-15	0.530587	0.387	0.039	9.008e-11
KCNMB4	3.8042e-06	0.530459	0.333	0.066	0.129499
RAB9A	1.93044e-05	0.5302	0.573	0.344	0.657141
WTAP	3.54742e-13	0.530081	0.813	0.606	1.20758e-08
ZNF271P	0.000382158	0.528899	0.52	0.368	1
AC087289.1	0.000161135	0.528851	0.56	0.478	1
COX7A2	0.0171103	0.527576	0.96	0.875	1
PRLR	0.0147408	0.527366	0.44	0.246	1
DOCK7	1.50513e-12	0.525891	0.627	0.386	5.12362e-08
ZNF574	0.00607004	0.524685	0.4	0.273	1
PSMC2	0.00406795	0.523734	0.56	0.529	1
DNTTIP2	0.0051511	0.523536	0.6	0.45	1
EXOC5	0.00165951	0.523309	0.507	0.328	1
TCF7L2	2.88213e-17	0.522746	0.68	0.384	9.81105e-13
DUSP18	0.00196094	0.522442	0.467	0.127	1
CDC5L	0.000275328	0.521892	0.653	0.455	1
AC021078.1	5.04e-07	0.521806	0.667	0.353	0.0171567
RUNX1	2.20074e-26	0.520971	0.573	0.285	7.49154e-22
CWC15	2.05467e-05	0.520833	0.72	0.525	0.69943
EN1	7.75705e-23	0.520173	0.707	0.403	2.64058e-18
MYOF	7.60071e-09	0.520017	0.613	0.347	0.000258736
BTG3	0.00521441	0.519566	0.587	0.479	1
NR1D2	3.40107e-09	0.519014	0.453	0.233	0.000115776
CEP57	5.18039e-07	0.518783	0.6	0.355	0.0176346
HMGCS1	5.87722e-06	0.518592	0.693	0.488	0.200067
JPT1	0.0133764	0.51776	0.72	0.673	1
SAMD4A	1.69569e-07	0.517628	0.373	0.145	0.00577229
IL17RB	3.34777e-06	0.517549	0.573	0.275	0.113962
PIGU	0.0050207	0.516519	0.507	0.245	1
OTUB1	1.11487e-06	0.516038	0.747	0.564	0.0379514
HIPK3	2.00171e-09	0.515594	0.68	0.416	6.81401e-05
OPTN	1.19014e-09	0.513538	0.653	0.365	4.05135e-05
SPG7	3.90369e-12	0.513492	0.693	0.475	1.32886e-07
SIRT2	0.0159483	0.513414	0.24	0.271	1
GVQW3	1.18174e-06	0.511472	0.333	0.05	0.0402276
ZBED4	3.28723e-05	0.511406	0.387	0.214	1
LETM1	0.00660164	0.510383	0.707	0.54	1
ALDH5A1	0.0275096	0.510274	0.24	0.106	1
RPS27L	0.00063398	0.509804	0.787	0.606	1
FOXQ1	0.00188815	0.509642	0.227	0.01	1
MPC1	9.38579e-05	0.508907	0.56	0.386	1
SLC6A11	9.64056e-08	0.508884	0.333	0.043	0.00328174
RSU1	2.77671e-07	0.508796	0.693	0.577	0.00945219
MAP4K5	2.45123e-18	0.508643	0.667	0.386	8.34422e-14
HM13	9.74303e-05	0.508284	0.827	0.66	1
RHBDL2	3.47462e-09	0.507623	0.4	0.153	0.00011828
RAF1	9.6642e-06	0.50679	0.733	0.462	0.328979
KMT5B	1.37526e-06	0.506415	0.56	0.285	0.0468153
MCL1	3.89183e-07	0.50626	0.64	0.446	0.0132482
MID2	4.32592e-05	0.50613	0.2	0.095	1
RARRES3	1.61792e-06	0.50575	0.28	0.091	0.0550757
REXO2	1.40478e-06	0.505069	0.68	0.511	0.04782
CLPTM1	0.0178558	0.50464	0.56	0.504	1
RSF1	2.72104e-07	0.504006	0.72	0.491	0.00926269
DSG2	0.000837061	0.503319	0.693	0.496	1
PLEKHA5	3.91349e-18	0.502172	0.693	0.332	1.33219e-13
PSMB8	5.3016e-08	0.502161	0.44	0.201	0.00180472
NR1H2	0.00820336	0.50191	0.547	0.365	1
LRRN1	0.0015828	0.501677	0.547	0.171	1
OSBPL1A	1.1372e-07	0.501471	0.68	0.439	0.00387113
KLF3	1.01214e-06	0.501352	0.547	0.358	0.0344542
MR1	1.48758e-11	0.501144	0.48	0.157	5.06387e-07
ANXA2P2	2.06644e-08	0.500415	0.933	0.613	0.000703435
PRRG4	0.000563039	0.500215	0.667	0.364	1
AL035071.1	1.49061e-05	0.500114	0.48	0.249	0.507419
TFF1	1.97718e-07	-4.90535	0	0.259	0.00673053
AGR2	1.09903e-05	-3.78204	0.053	0.286	0.374119
TFF3	4.35857e-11	-3.40215	0	0.276	1.4837e-06
MUCL1	1.45418e-05	-3.05016	0	0.266	0.495016
COL9A3	0.000689396	-3.04557	0.027	0.377	1
SLC39A6	2.9706e-15	-2.71584	0.52	0.627	1.01122e-10
MSLN	0.0307548	-2.65602	0.013	0.475	1
SCGB3A1	0.00337093	-2.57893	0	0.235	1
COX6C	1.94917e-27	-2.51169	0.92	0.957	6.63516e-23
MTCO3P12	0.0304387	-2.49834	0.707	0.827	1
RPL8	2.72632e-14	-2.46539	0.973	0.974	9.28066e-10
ZG16B	0.0143187	-2.31563	0.027	0.329	1
XBP1	3.70795e-11	-2.23469	0.467	0.696	1.26222e-06
CAPG	0.00195046	-2.19532	0.133	0.627	1
CCN2	0.00725829	-2.17307	0.093	0.258	1
MTCO2P12	0.0206923	-2.15987	0.573	0.742	1
SPDEF	1.97953e-16	-2.15797	0.013	0.433	6.73852e-12
MAGED2	1.52068e-10	-2.13437	0.187	0.613	5.17655e-06
VPS28	2.92705e-24	-2.13107	0.373	0.757	9.96399e-20
BGN	0.0288438	-2.11618	0.027	0.36	1
CRIP1	1.21174e-29	-2.10641	0.373	0.873	4.1249e-25
ACTG2	0.00638468	-2.08376	0.013	0.096	1
COMP	8.41621e-05	-2.05984	0.013	0.273	1
CLU	9.11967e-11	-2.03975	0.08	0.571	3.10443e-06
PUF60	3.24535e-13	-1.97772	0.413	0.76	1.10475e-08
BST2	1.95022e-05	-1.93414	0	0.511	0.663875
CAPS	1.17156e-12	-1.92104	0.173	0.6	3.98811e-08
RPL7A	0.00816838	-1.9015	0.867	0.937	1
SCRG1	8.24297e-07	-1.89242	0.133	0.391	0.0280599
GPAA1	1.02457e-15	-1.88356	0.427	0.721	3.48774e-11
IGFBP2	2.71595e-43	-1.87843	0.147	0.469	9.24537e-39
NR4A1	2.16976e-09	-1.82874	0.36	0.433	7.38608e-05
IDH2	3.08202e-17	-1.79288	0.44	0.672	1.04915e-12
SDR16C5	0.023329	-1.78975	0.04	0.275	1
IGFBP7	0.0111818	-1.77737	0.2	0.367	1
SLC39A4	1.25466e-10	-1.71949	0.107	0.686	4.27098e-06
TUBA1A	1.00524e-10	-1.71615	0.613	0.606	3.42192e-06
SPHK1	5.56509e-08	-1.71534	0.24	0.386	0.00189441
CFD	8.111e-05	-1.71116	0.053	0.423	1
CYBA	7.87526e-10	-1.69948	0	0.564	2.68082e-05
ELOB	0.00216654	-1.66957	0.787	0.94	1
CYC1	4.4992e-22	-1.66572	0.693	0.837	1.53157e-17
CKB	1.82255e-23	-1.65322	0.387	0.532	6.20414e-19
NAPRT	1.49665e-26	-1.64532	0	0.46	5.09474e-22
APOE	4.38883e-07	-1.63678	0.04	0.304	0.01494
ELN	1.32559e-06	-1.60445	0.04	0.201	0.0451243
APOD	1.74387e-06	-1.5876	0	0.255	0.0593629
ECM1	8.96779e-21	-1.58377	0.013	0.135	3.05272e-16
EEF1D	1.79001e-14	-1.58076	0.547	0.837	6.09337e-10
TSTA3	1.26092e-19	-1.55545	0.36	0.701	4.29229e-15
BNIP3	4.42487e-13	-1.55527	0.027	0.577	1.50627e-08
EXOSC4	1.23719e-07	-1.54832	0.267	0.668	0.00421153
ATP6V1G1	7.0205e-15	-1.54559	0.747	0.847	2.38985e-10
SERF2	9.72931e-05	-1.52711	0.96	0.978	1
SELENBP1	0.000576754	-1.5235	0.107	0.494	1
KRT81	0.0165372	-1.51656	0.013	0.207	1
STARD10	5.56668e-13	-1.46448	0.493	0.588	1.89495e-08
ATP6AP1	1.05253e-07	-1.46043	0.493	0.732	0.0035829
PYCR1	9.85602e-06	-1.45859	0.107	0.6	0.335509
PLPP5	0.0179951	-1.45666	0.293	0.496	1
AZGP1	6.18124e-12	-1.45599	0.653	0.793	2.10416e-07
MFSD3	3.63597e-05	-1.45383	0.227	0.57	1
BOP1	0.000225789	-1.44895	0.253	0.524	1
ITM2C	4.65819e-05	-1.44405	0.147	0.404	1
WDR34	3.27998e-12	-1.44117	0.307	0.594	1.11654e-07
LGALS3BP	1.56391e-09	-1.417	0.24	0.364	5.3237e-05
SHARPIN	7.96647e-16	-1.40656	0.333	0.676	2.71187e-11
A2M	2.75476e-28	-1.39605	0.08	0.135	9.37749e-24
NCL	1.79786e-09	-1.39416	0.72	0.853	6.12011e-05
SDC2	0.0031105	-1.38569	0.467	0.465	1
EFHD1	2.61618e-12	-1.35903	0.053	0.62	8.90575e-08
SNORC	0.00501138	-1.35866	0.013	0.194	1
CRABP1	2.43524e-19	-1.35766	0	0.46	8.28981e-15
SRP14	2.05837e-10	-1.35667	0.787	0.892	7.0069e-06
TUBA1B	5.71091e-18	-1.34812	0.747	0.711	1.94405e-13
FBP1	4.67678e-17	-1.33932	0.013	0.23	1.59202e-12
TTYH1	8.65972e-05	-1.31989	0.013	0.367	1
HMGN1	2.33604e-27	-1.31969	0.72	0.885	7.95212e-23
RPS15	0.020355	-1.30934	0.96	0.954	1
USP22	3.07747e-06	-1.2984	0.547	0.629	0.10476
CHCHD2	1.40741e-18	-1.28707	0.827	0.915	4.79096e-14
TAGLN	6.37257e-07	-1.28663	0	0.18	0.0216929
LSM4	7.75826e-12	-1.28533	0.507	0.715	2.64099e-07
CREB3L4	1.87e-08	-1.28159	0.107	0.412	0.000636568
PRDX5	1.39411e-05	-1.27405	0.667	0.835	0.47457
ASS1	1.1184e-12	-1.26729	0.507	0.675	3.80716e-08
VIM	1.67481e-15	-1.25565	0.773	0.514	5.70121e-11
HAPLN1	0.0268955	-1.23963	0	0.301	1
MFAP2	0.0170837	-1.2391	0.013	0.41	1
ID2	6.83685e-05	-1.2349	0.387	0.587	1
SLC16A3	0.000280405	-1.22166	0.2	0.502	1
MTATP6P1	0.000704743	-1.21875	0.84	0.878	1
NDUFB9	4.68544e-16	-1.21866	0.84	0.909	1.59497e-11
MTND4P12	0.00343677	-1.21725	0.8	0.663	1
GSTK1	4.91599e-11	-1.21702	0.147	0.586	1.67345e-06
DDIT4	4.34848e-05	-1.2127	0.453	0.578	1
SUSD2	3.25241e-12	-1.21152	0	0.229	1.10715e-07
GPX4	0.0392181	-1.20789	0.813	0.888	1
FCGRT	0.0108086	-1.19522	0.147	0.492	1
MLPH	5.20668e-08	-1.19324	0.053	0.246	0.00177241
ARF5	5.38619e-11	-1.19172	0.547	0.711	1.83351e-06
RPL3	0.00484517	-1.19067	0.907	0.934	1
MZB1	7.14404e-15	-1.18183	0	0.196	2.4319e-10
HMG20B	1.36993e-11	-1.17909	0.453	0.665	4.66337e-07
PGAM1	7.26981e-13	-1.17642	0.427	0.683	2.47472e-08
MT-CO3	9.37183e-11	-1.17553	0.933	0.919	3.19026e-06
NPDC1	4.70849e-07	-1.17474	0.347	0.534	0.0160282
RPS2P5	0.0204735	-1.16312	0.88	0.928	1
CLDN7	5.90004e-14	-1.14756	0.627	0.627	2.00843e-09
CPQ	0.00877217	-1.14178	0.28	0.344	1
TSTD1	2.02419e-07	-1.1406	0.613	0.832	0.00689053
RPL35	2.90577e-06	-1.13779	0.92	0.973	0.0989152
FRZB	0.00735679	-1.13471	0.013	0.197	1
BCAP31	7.65724e-09	-1.13464	0.64	0.763	0.00026066
KIF5B	1.02615e-12	-1.12697	0.6	0.714	3.49312e-08
SLC25A39	1.67342e-13	-1.12574	0.533	0.626	5.69648e-09
RPS2	0.0160374	-1.12567	0.947	0.961	1
CYB5A	5.26629e-15	-1.12331	0.467	0.521	1.7927e-10
GAMT	1.88785e-16	-1.12044	0	0.4	6.42643e-12
RPS14	0.00350039	-1.11413	0.96	0.968	1
UCP2	1.32546e-15	-1.11276	0	0.341	4.51198e-11
NDUFB10	8.29396e-06	-1.1068	0.747	0.793	0.282335
RAB34	6.16407e-06	-1.10281	0.027	0.488	0.209831
TIMM13	2.68534e-05	-1.09863	0.547	0.712	0.914115
ACOX2	0.000525782	-1.09552	0	0.176	1
TUFM	3.12489e-19	-1.09037	0.653	0.728	1.06374e-14
EIF3H	6.11486e-08	-1.08627	0.76	0.799	0.00208156
SELENOW	3.17551e-24	-1.08577	0.773	0.883	1.08097e-19
TMEM205	1.03849e-11	-1.07845	0.507	0.633	3.53512e-07
H3F3A	3.35245e-09	-1.07652	0.92	0.965	0.000114121
AGR3	5.89781e-10	-1.07628	0.013	0.229	2.00767e-05
SHMT2	0.000347418	-1.07541	0.227	0.529	1
GSTM3	2.53428e-16	-1.07451	0.053	0.384	8.62693e-12
DEGS2	7.68281e-13	-1.06983	0.04	0.292	2.61531e-08
HSD17B10	8.18036e-10	-1.06881	0.507	0.672	2.78468e-05
KRT18	9.37295e-05	-1.06589	0.907	0.777	1
MUC2	0.0456397	-1.0632	0	0.098	1
MUC1	0.0250248	-1.06296	0.133	0.578	1
FAM173A	1.03263e-05	-1.05921	0.16	0.574	0.351518
RPL35A	8.71997e-11	-1.05881	0.907	0.935	2.96836e-06
NME4	7.96577e-10	-1.05408	0.32	0.689	2.71163e-05
EBP	9.21483e-08	-1.05063	0.36	0.521	0.00313682
CYP27A1	0.00446129	-1.04848	0.067	0.351	1
CCT7	2.73471e-12	-1.04847	0.533	0.731	9.30923e-08
SET	8.54306e-17	-1.04735	0.88	0.918	2.90814e-12
CLDN10	5.21498e-08	-1.04187	0	0.239	0.00177523
RPS27A	2.66977e-06	-1.04183	0.88	0.929	0.0908816
RCAN1	5.98275e-07	-1.03635	0.173	0.374	0.0203659
CEBPD	1.97005e-15	-1.03521	0.707	0.501	6.70626e-11
PSMB5	7.39282e-17	-1.03255	0.68	0.721	2.51659e-12
MAF1	1.06697e-11	-1.0298	0.467	0.653	3.63208e-07
HSP90AB1	4.01743e-14	-1.02947	0.933	0.945	1.36758e-09
ELANE	3.24157e-09	-1.02827	0	0.194	0.000110346
GUK1	1.81297e-08	-1.02765	0.76	0.894	0.000617154
EMC4	4.94131e-07	-1.02691	0.48	0.685	0.0168207
P4HA1	8.41502e-09	-1.02666	0.453	0.482	0.000286456
BLVRA	3.37015e-14	-1.02461	0.08	0.367	1.14723e-09
TMEM141	0.000135261	-1.01716	0.52	0.65	1
THBS1	0.000196987	-1.00988	0.267	0.364	1
GAS5	6.82015e-05	-1.00902	0.693	0.767	1
ASPH	2.71179e-17	-1.00619	0.613	0.512	9.2312e-13
PLPP2	2.78105e-07	-1.00489	0.6	0.596	0.00946699
TMED9	2.31987e-11	-1.00481	0.72	0.78	7.89707e-07
RPL10A	7.29596e-05	-1.00423	0.867	0.904	1
TNNT1	4.78844e-07	-1.00243	0.053	0.565	0.0163003
RAD21	0.00420001	-0.999959	0.613	0.702	1
MRPL41	0.00471458	-0.999496	0.493	0.741	1
SERPINI1	2.81532e-14	-0.998295	0.08	0.255	9.58361e-10
HSPA2	3.87885e-06	-0.994271	0.12	0.281	0.13204
PRDX2	0.000205636	-0.992103	0.747	0.809	1
NAXE	2.28654e-18	-0.991658	0.56	0.663	7.78361e-14
GUSB	0.00398746	-0.991592	0.267	0.511	1
ATP6V0B	1.33196e-21	-0.989811	0.707	0.777	4.53413e-17
SLC52A2	3.61578e-10	-0.98366	0.427	0.607	1.23085e-05
CCT6A	1.41639e-13	-0.979032	0.6	0.704	4.82154e-09
NDUFB2	8.53015e-14	-0.978531	0.667	0.827	2.90375e-09
GJA1	7.71108e-09	-0.978439	0	0.388	0.000262493
BAMBI	1.28996e-10	-0.97499	0.347	0.437	4.39116e-06
SLC7A8	3.08992e-14	-0.974575	0	0.212	1.05184e-09
S100A14	7.39778e-11	-0.973378	0.693	0.581	2.51828e-06
C8orf33	4.63106e-08	-0.972408	0.373	0.643	0.00157646
RPS6	0.0253589	-0.967646	0.92	0.922	1
PDIA4	0.0337895	-0.967242	0.333	0.639	1
HSF1	0.000662365	-0.967169	0.453	0.62	1
PCBD1	3.45646e-06	-0.966317	0.44	0.558	0.117661
PSMC5	1.43136e-08	-0.965476	0.48	0.63	0.000487249
ERRFI1	0.000175426	-0.963317	0.293	0.406	1
DNAJC3	8.86082e-06	-0.956313	0.293	0.573	0.301631
TMBIM6	3.71834e-14	-0.956211	0.84	0.823	1.26576e-09
DPYSL2	8.72424e-05	-0.955577	0.053	0.429	1
AQP3	1.48662e-11	-0.952287	0.04	0.315	5.06062e-07
SNRNP25	1.44982e-07	-0.951108	0.147	0.473	0.00493533
HINT1	2.06269e-22	-0.947228	0.787	0.875	7.0216e-18
ELP2	6.05627e-05	-0.946868	0.427	0.496	1
AIF1L	5.44081e-05	-0.943978	0.187	0.445	1
NUPR1	0.00555974	-0.941667	0.48	0.61	1
RPL41	3.57514e-08	-0.934213	0.973	0.98	0.00121701
LAGE3	0.00726389	-0.925554	0.293	0.675	1
DPM2	2.67065e-06	-0.925299	0.253	0.527	0.0909115
BSPRY	1.88153e-10	-0.92463	0.267	0.4	6.40492e-06
GTF3A	9.05303e-14	-0.921882	0.467	0.642	3.08174e-09
MARCKSL1	9.74963e-08	-0.920119	0.347	0.715	0.00331887
MT-CYB	1.47708e-12	-0.916715	0.92	0.906	5.02812e-08
RPL34	1.13826e-06	-0.915766	0.973	0.944	0.0387476
BMPR1B	1.44048e-06	-0.911293	0.333	0.46	0.0490353
SYNE4	4.52879e-08	-0.911002	0.013	0.348	0.00154164
NDUFB11	2.60888e-08	-0.90288	0.653	0.776	0.000888089
AKR7A2	0.000692788	-0.902692	0.24	0.498	1
RPS4X	2.1338e-05	-0.902154	0.88	0.876	0.726366
FBLN5	2.26726e-06	-0.901454	0.013	0.193	0.0771797
ALDH2	4.75144e-11	-0.897247	0.053	0.344	1.61744e-06
ANKRD30A	0.00571436	-0.893333	0	0.155	1
CALM1	4.95393e-19	-0.891799	0.693	0.794	1.68637e-14
STOML2	0.000353432	-0.890565	0.427	0.581	1
ATP6V1F	0.00017799	-0.890471	0.52	0.708	1
BUD23	9.39531e-05	-0.882429	0.627	0.699	1
SLC39A11	3.14592e-09	-0.88226	0.453	0.488	0.00010709
TXN	3.60803e-08	-0.880692	0.88	0.938	0.00122821
FKBP10	0.00980617	-0.87957	0.013	0.387	1
PGK1	1.04099e-08	-0.879391	0.64	0.747	0.000354363
PAXX	1.45654e-05	-0.877701	0.347	0.6	0.495821
ANXA9	3.12247e-05	-0.877333	0.04	0.158	1
TMEM106C	1.25107e-11	-0.877065	0.32	0.458	4.25878e-07
PRKDC	3.63242e-05	-0.875979	0.773	0.645	1
EDF1	4.34711e-05	-0.874452	0.88	0.883	1
CHRAC1	2.94823e-06	-0.873032	0.28	0.604	0.100361
COMMD5	4.99147e-09	-0.870703	0.347	0.515	0.000169915
H2AFZ	7.79265e-16	-0.870203	0.72	0.79	2.65269e-11
CACYBP	7.70692e-21	-0.870014	0.653	0.735	2.62351e-16
NDUFS2	1.38972e-10	-0.867782	0.587	0.629	4.73075e-06
AUP1	5.90909e-10	-0.866913	0.493	0.632	2.01151e-05
PEBP1	5.93296e-15	-0.8667	0.88	0.878	2.01964e-10
STMP1	8.82918e-05	-0.865699	0.48	0.685	1
OSR2	0.0106581	-0.862168	0.067	0.353	1
ALG3	5.45274e-06	-0.858796	0.4	0.524	0.185617
TCEA3	4.12618e-10	-0.857133	0.013	0.508	1.40459e-05
DDX5	0.000398252	-0.854846	0.667	0.717	1
CCNB1	0.000206377	-0.854525	0.24	0.291	1
LAPTM4A	0.0057324	-0.8533	0.693	0.77	1
UQCRC1	3.24964e-15	-0.853273	0.6	0.688	1.10621e-10
DGAT1	0.000172627	-0.853099	0.133	0.453	1
ISYNA1	2.36103e-05	-0.851474	0.293	0.581	0.80372
RPL28	0.00423065	-0.84919	0.92	0.898	1
EIF5A	0.00465891	-0.846326	0.88	0.85	1
ARL16	0.0149587	-0.845065	0.227	0.496	1
EMP2	3.01085e-05	-0.844155	0.627	0.753	1
IMPDH1	1.0412e-06	-0.844045	0.107	0.414	0.0354434
RPL36	0.00390478	-0.843677	0.987	0.955	1
C1orf43	8.94823e-14	-0.837004	0.68	0.765	3.04607e-09
PTX3	0.0033105	-0.836385	0.04	0.269	1
NME1	4.6703e-10	-0.836201	0.627	0.768	1.58982e-05
ISG15	0.000402238	-0.835573	0.293	0.466	1
TFAP2C	0.000784972	-0.835293	0.547	0.699	1
CCND3	0.00397621	-0.834843	0.147	0.394	1
AHSA1	5.7061e-09	-0.834753	0.573	0.645	0.000194241
MIF	1.48819e-05	-0.832651	0.973	0.968	0.506595
ATP6V0E2	6.28597e-14	-0.832407	0.08	0.365	2.13981e-09
COL11A2	0.000467771	-0.831512	0.013	0.147	1
MRPL55	9.43668e-06	-0.831236	0.427	0.663	0.321234
MRPS23	1.78607e-05	-0.830806	0.24	0.529	0.607995
SEPHS2	2.21432e-09	-0.830184	0.333	0.529	7.53775e-05
RPL31	0.0173495	-0.82826	0.987	0.948	1
EIF4G1	4.1279e-05	-0.828082	0.627	0.656	1
NUDT16L1	4.53284e-06	-0.825721	0.347	0.475	0.154302
RPL13P12	4.17197e-08	-0.824869	0.987	0.879	0.00142018
EGFL7	5.42972e-05	-0.822543	0	0.237	1
RAB31	7.45354e-20	-0.821255	0.187	0.285	2.53726e-15
MRPL37	8.67093e-08	-0.820865	0.427	0.521	0.00295167
SMARCD2	0.00193502	-0.819466	0.2	0.471	1
NANS	3.09162e-06	-0.819169	0.44	0.583	0.105242
KIF22	0.000263485	-0.815954	0.387	0.472	1
BEX3	1.83975e-07	-0.814024	0.32	0.597	0.00626268
SURF1	4.85947e-06	-0.813543	0.32	0.508	0.165421
TRAM1	0.000636617	-0.809191	0.733	0.616	1
CTSZ	3.13862e-08	-0.808843	0.413	0.479	0.00106842
IDH3G	9.432e-08	-0.808284	0.453	0.508	0.00321075
MTATP8P1	2.13713e-05	-0.806316	0.08	0.309	0.7275
FTL	0.00951052	-0.805979	0.867	0.871	1
ILVBL	7.76539e-06	-0.805743	0.16	0.414	0.264342
MUC16	1.08634e-07	-0.804759	0	0.279	0.003698
MTND2P28	0.0314189	-0.804486	0.853	0.842	1
TIMM17A	7.95004e-16	-0.803111	0.533	0.649	2.70627e-11
SNHG6	0.000740903	-0.802144	0.747	0.803	1
TIMP1	3.188e-11	-0.802049	0.56	0.528	1.08523e-06
TIMM17B	5.15695e-10	-0.801675	0.4	0.573	1.75548e-05
RPL14	0.000168288	-0.800155	0.92	0.885	1
FDPS	1.0718e-10	-0.798668	0.6	0.639	3.6485e-06
UBA52	0.008652	-0.798271	0.92	0.894	1
STK25	0.00947145	-0.797702	0.36	0.472	1
CLMN	0.0041485	-0.796754	0.107	0.469	1
TMEM59	0.000174718	-0.796555	0.707	0.735	1
EIF4A3	9.87051e-08	-0.796106	0.627	0.639	0.00336002
COQ4	0.000802248	-0.795649	0.427	0.527	1
RPL21	0.000241755	-0.795301	0.907	0.919	1
CYP24A1	1.58218e-06	-0.793399	0.013	0.183	0.0538591
TSC22D3	0.000367465	-0.79305	0.093	0.263	1
SF3B6	0.00372796	-0.791568	0.693	0.773	1
CENPX	2.10171e-09	-0.791307	0.48	0.681	7.15442e-05
PPM1G	6.70084e-08	-0.789375	0.453	0.564	0.00228103
SSBP2	3.28325e-05	-0.786729	0.16	0.396	1
CENPF	0.00375415	-0.785668	0.24	0.367	1
SRA1	0.000184402	-0.785279	0.32	0.469	1
MYADM	7.09776e-06	-0.78346	0.52	0.612	0.241615
RPS7	0.00169542	-0.77853	0.947	0.932	1
GRINA	4.50699e-09	-0.778086	0.347	0.705	0.000153422
TMBIM4	7.09398e-12	-0.777092	0.547	0.578	2.41486e-07
ACTA1	0.0104609	-0.775573	0.013	0.065	1
PAM	3.2051e-14	-0.775394	0.48	0.409	1.09105e-09
ALDOA	2.67279e-08	-0.772334	0.8	0.921	0.000909844
STUB1	3.35534e-10	-0.771547	0.387	0.591	1.14219e-05
CLDN3	3.63835e-05	-0.770212	0.64	0.588	1
SIGMAR1	4.98522e-05	-0.768116	0.4	0.527	1
PSMD2	6.24027e-06	-0.767785	0.507	0.591	0.212425
NDUFA13	0.00328817	-0.76643	0.853	0.858	1
ECI2	1.66129e-11	-0.763723	0.16	0.39	5.65521e-07
MTHFD2	1.1586e-05	-0.76187	0.453	0.58	0.394399
RHPN1	5.01392e-10	-0.759683	0.08	0.367	1.70679e-05
ECHS1	2.37028e-12	-0.75946	0.507	0.636	8.06868e-08
NONO	1.76751e-09	-0.757006	0.64	0.692	6.01678e-05
LMAN2	6.4395e-13	-0.755098	0.707	0.711	2.19207e-08
ARL6IP1	0.000658925	-0.754754	0.68	0.758	1
POLD2	0.000644446	-0.75426	0.507	0.578	1
HAGH	7.36074e-07	-0.754155	0.333	0.391	0.0250567
RPS20	1.30819e-13	-0.753899	0.987	0.937	4.45322e-09
COTL1	4.10512e-08	-0.752088	0.187	0.416	0.00139743
SOCS3	9.23714e-09	-0.752031	0.173	0.233	0.000314441
DCTPP1	1.88955e-09	-0.749515	0.4	0.547	6.43222e-05
TSPAN4	0.032251	-0.748928	0.213	0.443	1
PDLIM7	1.37551e-07	-0.748805	0.227	0.384	0.00468237
SCD	2.63631e-08	-0.748469	0.413	0.528	0.000897427
TSPYL2	0.0384441	-0.743173	0.12	0.21	1
SLPI	1.60607e-09	-0.742428	0.533	0.56	5.46722e-05
CD14	0.00582842	-0.741568	0.173	0.121	1
CSRP1	0.00150177	-0.74144	0.413	0.495	1
PRXL2A	6.7472e-10	-0.737733	0.387	0.588	2.29681e-05
ARF1	3.4626e-08	-0.737406	0.787	0.86	0.0011787
IFITM2	1.71601e-11	-0.737104	0	0.401	5.84148e-07
TMSB10	1.44341e-05	-0.735242	0.987	0.977	0.491352
RPL29	0.00133427	-0.734946	0.96	0.906	1
HAGHL	4.87347e-05	-0.733274	0.107	0.436	1
MAGEA8	1.45751e-30	-0.732106	0	0.079	4.96149e-26
GHITM	8.36124e-10	-0.731413	0.547	0.643	2.84625e-05
AURKA	2.80736e-05	-0.730953	0.12	0.259	0.955653
ACTB	1.07667e-08	-0.7302	1	0.999	0.000366509
POLR2L	0.0100465	-0.72941	0.76	0.853	1
DFFA	0.00424272	-0.729352	0.467	0.498	1
SUMF2	0.0488284	-0.726712	0.213	0.571	1
SH3BGRL	1.45794e-14	-0.726398	0.427	0.463	4.96296e-10
NUDC	1.51e-07	-0.724141	0.613	0.665	0.0051402
PLEKHJ1	9.46255e-06	-0.723657	0.4	0.494	0.322115
SKA2	6.14032e-08	-0.722432	0.267	0.567	0.00209023
EIF3E	2.47946e-05	-0.722227	0.813	0.776	0.844032
MAD2L1	0.000179199	-0.721423	0.16	0.292	1
VDAC3	0.00436695	-0.720405	0.627	0.686	1
MDFI	2.37578e-07	-0.718878	0.293	0.422	0.0080874
CXXC5	0.000335078	-0.718438	0.187	0.354	1
PPP1R16A	0.00761061	-0.713373	0.173	0.511	1
SSNA1	0.0445565	-0.713365	0.52	0.643	1
HNRNPA1	0.00508148	-0.710912	0.8	0.843	1
FUCA2	4.75647e-09	-0.708577	0.24	0.471	0.000161915
SRRM2	0.0382705	-0.707424	0.627	0.715	1
OAZ1	9.14601e-14	-0.707103	0.933	0.911	3.11339e-09
NDUFA8	1.27442e-05	-0.706573	0.493	0.604	0.433824
MIA	8.02159e-20	-0.704292	0.44	0.436	2.73063e-15
DAP3	7.82758e-12	-0.700632	0.627	0.663	2.66458e-07
YPEL3	0.039025	-0.700526	0.147	0.338	1
NMRAL1	0.000151183	-0.70043	0.28	0.512	1
LY6D	1.07079e-40	-0.699784	0.12	0.153	3.64509e-36
DDX39A	1.73998e-08	-0.698434	0.373	0.502	0.000592306
RPS15A	0.00197993	-0.698399	0.933	0.917	1
NECTIN2	4.2911e-07	-0.696391	0.48	0.6	0.0146073
PEG10	0.0117704	-0.696362	0	0.347	1
PLP2	3.10867e-11	-0.695733	0.587	0.705	1.05822e-06
EEF1B2	0.000440945	-0.695519	0.8	0.751	1
PKIB	8.59157e-20	-0.694888	0.307	0.445	2.92466e-15
RPS24	0.000706283	-0.692333	0.973	0.935	1
SRARP	0.000459097	-0.692117	0	0.14	1
GNAI2	0.000229338	-0.690287	0.507	0.594	1
SLC35B1	6.00681e-06	-0.689902	0.253	0.501	0.204478
UCHL1	1.04804e-06	-0.68923	0.093	0.25	0.0356763
HGH1	0.00599458	-0.688562	0.107	0.373	1
GRB2	2.11117e-14	-0.688151	0.653	0.643	7.18662e-10
H3F3AP4	5.9415e-09	-0.687458	0.76	0.894	0.000202255
TMEM176A	0.0428985	-0.687028	0	0.102	1
TUBB4B	1.33638e-11	-0.686399	0.733	0.763	4.54917e-07
IMPA2	0.000998997	-0.685933	0.267	0.419	1
SLC25A11	1.61553e-05	-0.685412	0.28	0.459	0.549943
CNPY3	0.000523591	-0.68475	0.293	0.403	1
FASTK	0.00238005	-0.682599	0.16	0.403	1
MZT2B	8.15185e-10	-0.680943	0.84	0.894	2.77497e-05
ERP29	2.88408e-10	-0.680001	0.6	0.607	9.81768e-06
S100P	1.06184e-05	-0.678646	0.04	0.529	0.361463
CYB5R3	0.000102655	-0.678573	0.56	0.6	1
LINC00665	1.86254e-09	-0.676972	0.133	0.468	6.34027e-05
AP3S1	2.38059e-15	-0.676825	0.413	0.561	8.10375e-11
PTK2	0.0124639	-0.675573	0.44	0.601	1
EMP3	1.41408e-06	-0.675501	0.08	0.4	0.0481368
NUCKS1	3.73001e-10	-0.675429	0.88	0.891	1.26973e-05
CRAT	1.19228e-15	-0.674331	0	0.314	4.05865e-11
CCT3	6.86696e-10	-0.673149	0.813	0.803	2.33758e-05
STMN1	1.35366e-12	-0.671686	0.547	0.658	4.60801e-08
TUBG1	5.40995e-09	-0.671609	0.24	0.417	0.00018416
RPS12	0.00995251	-0.669019	0.947	0.932	1
LDHB	2.48903e-18	-0.668365	0.68	0.491	8.4729e-14
CTSH	0.00052949	-0.667387	0.067	0.263	1
KRT7	9.48778e-21	-0.664218	0.933	0.803	3.22973e-16
TMEM176B	0.0289656	-0.663813	0	0.114	1
NDUFB8	4.85158e-06	-0.6628	0.44	0.706	0.165153
AP1M2	2.68299e-05	-0.662043	0.453	0.486	0.913317
RDH10	1.54774e-13	-0.661452	0.507	0.378	5.26865e-09
TEX264	0.000165011	-0.661403	0.147	0.413	1
ANPEP	6.52193e-07	-0.661083	0.027	0.24	0.0222013
NME2	1.96322e-09	-0.660984	0.773	0.829	6.68299e-05
HADH	1.49334e-05	-0.660871	0.253	0.424	0.508348
TOMM34	0.00180405	-0.659359	0.187	0.394	1
NDUFA4L2	0.014761	-0.659279	0.04	0.21	1
EID1	1.37827e-13	-0.658372	0.6	0.519	4.69177e-09
SNRPA1	6.19163e-05	-0.658149	0.52	0.563	1
PTMA	2.32993e-05	-0.657782	0.933	0.977	0.793132
PHF20L1	5.79182e-05	-0.656544	0.453	0.614	1
GID8	4.15623e-07	-0.655993	0.347	0.501	0.0141482
PMVK	0.000355381	-0.655494	0.413	0.578	1
QPRT	0.000208417	-0.654879	0.013	0.318	1
ARPC5L	3.06994e-09	-0.65137	0.613	0.668	0.000104504
ARRDC1	3.18652e-06	-0.64982	0.4	0.458	0.108472
CLIC3	1.30062e-05	-0.649175	0.16	0.39	0.442743
C8orf82	0.0334604	-0.646444	0.32	0.489	1
TM4SF18	6.12798e-08	-0.644919	0.147	0.266	0.00208603
PABPC1	2.02558e-06	-0.642693	0.92	0.912	0.0689527
FSTL1	0.000231752	-0.642484	0.067	0.306	1
LRP10	1.40995e-05	-0.641219	0.427	0.459	0.479962
RAB11FIP1	0.00648315	-0.641153	0.24	0.337	1
VKORC1	0.00198296	-0.640666	0.52	0.652	1
COPRS	1.75464e-06	-0.640258	0.28	0.465	0.0597296
ANP32E	2.46754e-07	-0.638977	0.653	0.587	0.00839977
GNB1	1.47465e-06	-0.637527	0.653	0.599	0.0501985
CEACAM6	9.90012e-05	-0.637231	0	0.039	1
ZNF706	2.14e-15	-0.637212	0.76	0.786	7.28476e-11
RASSF1	9.66806e-05	-0.636797	0.16	0.324	1
TMED10	0.000432167	-0.636617	0.613	0.642	1
PLBD1	5.37305e-05	-0.63611	0.2	0.342	1
CASP2	0.000637584	-0.635583	0.227	0.498	1
RPL32	0.0117337	-0.635423	1	0.971	1
YWHAB	4.16373e-05	-0.635097	0.893	0.872	1
CHCHD7	5.87026e-08	-0.635076	0.507	0.475	0.00199829
LAMTOR2	6.08754e-06	-0.634255	0.667	0.721	0.207226
HSPD1	4.01869e-09	-0.633837	0.813	0.819	0.0001368
BTF3	9.80691e-08	-0.633259	0.8	0.824	0.00333837
RPL11	3.87961e-05	-0.632922	0.92	0.865	1
GAPDHP1	0.00162865	-0.631497	0.867	0.796	1
COQ2	5.56597e-05	-0.63068	0.067	0.35	1
PSMA7	4.12577e-08	-0.630443	0.813	0.869	0.00140445
NR2F6	0.00291695	-0.62833	0.293	0.482	1
TPI1	0.000549071	-0.628008	0.92	0.868	1
SOX11	1.38939e-09	-0.62781	0.067	0.325	4.72964e-05
LAS1L	0.00129852	-0.626943	0.32	0.357	1
SSU72	2.75594e-08	-0.626539	0.747	0.666	0.000938149
TMEM230	0.0157792	-0.625484	0.44	0.594	1
H2AFY	8.18085e-07	-0.624421	0.613	0.709	0.0278484
PFKL	0.00729365	-0.624393	0.413	0.548	1
CDKN2A	0.00187785	-0.623948	0.733	0.469	1
EMC7	0.0011206	-0.62319	0.333	0.485	1
AURKAIP1	3.21451e-13	-0.622775	0.72	0.748	1.09425e-08
SSR2	0.00813149	-0.622691	0.64	0.719	1
CD81	8.55376e-07	-0.620238	0.6	0.649	0.0291179
ZFAS1	0.0125648	-0.618977	0.72	0.758	1
RCC1	0.00627079	-0.618811	0.16	0.399	1
HSPE1	6.30207e-05	-0.618721	0.88	0.892	1
ATP5F1E	0.000478796	-0.61781	0.947	0.953	1
SIL1	0.0389084	-0.617599	0.213	0.345	1
FBXL6	9.89285e-06	-0.616411	0.173	0.423	0.336763
REX1BD	0.0453903	-0.614812	0.48	0.547	1
VAMP8	1.15196e-07	-0.614732	0.76	0.781	0.00392138
NOP53	4.33456e-06	-0.61148	0.68	0.675	0.147553
RPS9	0.00428031	-0.610342	0.92	0.892	1
ATP5PB	3.30787e-06	-0.607498	0.56	0.672	0.112603
TIMM23	1.07937e-07	-0.606028	0.52	0.553	0.00367428
TRPS1	7.47087e-05	-0.605987	0.773	0.742	1
JTB	5.88664e-11	-0.605602	0.773	0.755	2.00387e-06
RHOC	2.24943e-09	-0.605571	0.613	0.696	7.65728e-05
BRD3	0.0163958	-0.603958	0.52	0.58	1
PTGES2	0.00037446	-0.603809	0.307	0.46	1
YTHDF2	0.000183266	-0.603528	0.547	0.55	1
POLR3K	7.6137e-06	-0.603482	0.133	0.424	0.259178
AKR7A3	0.000520731	-0.603207	0.013	0.178	1
SMIM19	4.98769e-07	-0.602337	0.547	0.583	0.0169786
REEP6	0.00113279	-0.6018	0.013	0.183	1
NTHL1	0.00545013	-0.600555	0.44	0.43	1
MAP1B	9.05609e-10	-0.59872	0.067	0.21	3.08278e-05
PPP4C	1.74621e-07	-0.598318	0.627	0.705	0.00594429
FAM50A	0.00565069	-0.598234	0.267	0.42	1
STOM	2.36462e-07	-0.597715	0.32	0.521	0.0080494
SNCA	0.0261316	-0.597404	0.013	0.306	1
TBCA	2.10498e-05	-0.596985	0.52	0.76	0.716556
SSBP1	9.47503e-08	-0.596542	0.573	0.705	0.0032254
RTN4	6.63243e-11	-0.59526	0.76	0.633	2.25774e-06
ID4	0.000287004	-0.595135	0.187	0.374	1
DBI	0.0105391	-0.593351	0.88	0.832	1
BCKDK	0.0047596	-0.593332	0.253	0.445	1
TALDO1	0.00036904	-0.593117	0.64	0.691	1
DDR2	0.00175773	-0.593062	0	0.314	1
RPL22	0.000252774	-0.592718	0.827	0.822	1
RAB13	2.16372e-05	-0.590601	0.507	0.64	0.736551
RPS5	0.0494632	-0.590054	0.867	0.859	1
EPPK1	1.76007e-08	-0.588535	0.133	0.501	0.000599147
ENY2	0.00129463	-0.5882	0.787	0.814	1
GATA3	0.00103512	-0.587624	0.467	0.341	1
FKBP4	0.00569752	-0.587211	0.56	0.663	1
ANAPC11	7.73792e-12	-0.587086	0.8	0.845	2.63406e-07
TTC39A	4.15036e-08	-0.587048	0.053	0.306	0.00141282
FBLN1	1.88961e-10	-0.586571	0.093	0.219	6.43242e-06
AURKB	0.0124797	-0.584711	0.12	0.178	1
POLR2H	3.16063e-06	-0.583811	0.387	0.532	0.107591
CGREF1	1.3325e-06	-0.582758	0.027	0.328	0.0453595
GPC3	2.0973e-05	-0.582264	0.027	0.171	0.713942
TRUB2	8.16759e-05	-0.582062	0.347	0.488	1
ACAA1	0.00022062	-0.581888	0.32	0.335	1
RNF181	0.000621088	-0.581583	0.653	0.689	1
SPTBN1	5.33904e-05	-0.58007	0.467	0.531	1
MZT2A	6.54269e-07	-0.579112	0.72	0.843	0.022272
RNASE1	0.0345449	-0.578457	0	0.168	1
EIF4E2	0.0151521	-0.577979	0.347	0.528	1
KLHDC3	0.0137442	-0.577457	0.32	0.443	1
RFC2	0.0082128	-0.577425	0.213	0.396	1
PCMT1	2.46187e-10	-0.577246	0.6	0.646	8.38047e-06
CUX1	0.000225891	-0.577195	0.053	0.479	1
HNRNPA2B1	5.40111e-09	-0.575144	0.827	0.813	0.000183859
RNASEH2C	0.0229579	-0.574061	0.4	0.495	1
MDH2	3.42869e-14	-0.572225	0.733	0.765	1.16716e-09
IFI6	0.000393316	-0.571818	0.067	0.403	1
RPL36A	0.0187439	-0.570576	0.827	0.855	1
TPM3	5.26627e-10	-0.570538	0.827	0.81	1.79269e-05
NT5DC2	0.0459444	-0.570538	0.307	0.509	1
MCRIP2	0.00506627	-0.56969	0.307	0.459	1
PAICS	6.94605e-06	-0.56923	0.587	0.61	0.236451
CD63	0.0251561	-0.569177	0.907	0.86	1
DDX41	0.000112539	-0.569002	0.333	0.4	1
VPS29	3.26873e-10	-0.568478	0.6	0.626	1.11271e-05
NCCRP1	0.000926522	-0.56825	0.053	0.178	1
C3	1.48483e-17	-0.567476	0.173	0.207	5.05449e-13
SKP1	2.04615e-14	-0.566678	0.853	0.856	6.96529e-10
PLAU	8.93044e-05	-0.566237	0.013	0.144	1
RRP7A	2.40127e-07	-0.565718	0.293	0.437	0.00817418
CD2BP2	3.72762e-05	-0.565387	0.28	0.413	1
NHP2	1.37366e-05	-0.565174	0.68	0.786	0.467609
REPIN1	3.25193e-08	-0.564082	0.067	0.36	0.00110699
STAC2	0.045769	-0.563815	0.027	0.216	1
KMT2C	0.00466483	-0.562925	0.52	0.565	1
MAGEA3	0.000199637	-0.561654	0.013	0.315	1
MRPS34	3.91276e-05	-0.561421	0.6	0.689	1
NDUFA4	3.65411e-06	-0.560014	0.84	0.86	0.124389
PSMD4	9.50419e-10	-0.559492	0.707	0.701	3.23532e-05
CPSF1	0.0136885	-0.555731	0.173	0.432	1
THRAP3	7.30522e-06	-0.554531	0.693	0.66	0.248677
SLC35F6	3.24547e-05	-0.553944	0.44	0.486	1
MUC5B	1.75592e-14	-0.55318	0.387	0.341	5.97733e-10
WDR45	9.14498e-06	-0.553135	0.12	0.328	0.311304
ZC3HAV1	0.00026969	-0.553083	0.307	0.449	1
HEBP2	7.94482e-07	-0.552019	0.733	0.747	0.0270449
PSMA6	1.10293e-13	-0.551479	0.587	0.647	3.75447e-09
SMIM22	6.24839e-29	-0.551378	0.213	0.643	2.12702e-24
MRPS15	1.18228e-07	-0.549373	0.427	0.537	0.0040246
ROPN1B	0.000464368	-0.548502	0.16	0.271	1
SELENOH	0.0159663	-0.547844	0.707	0.757	1
NDUFA5	0.000477028	-0.547204	0.36	0.586	1
COL1A2	0.0148507	-0.546953	0	0.082	1
TUSC1	1.21514e-05	-0.546473	0.133	0.367	0.413646
HNRNPA0	3.9643e-05	-0.546463	0.573	0.643	1
ASL	6.57844e-07	-0.545551	0.333	0.439	0.0223937
PHB	2.04679e-11	-0.545301	0.613	0.646	6.96748e-07
CDK5	3.79135e-09	-0.544497	0.053	0.296	0.000129061
FGFR4	2.48163e-07	-0.544266	0.053	0.305	0.00844773
B4GALT3	3.57931e-06	-0.544259	0.28	0.44	0.121843
MRPS24	0.00276674	-0.543329	0.4	0.642	1
TSPAN1	3.67686e-05	-0.543262	0.04	0.112	1
PBK	2.6128e-06	-0.542864	0.16	0.194	0.0889424
KNSTRN	0.00022592	-0.542189	0.107	0.226	1
EFR3A	0.00389208	-0.541627	0.347	0.446	1
GTF3C6	3.52239e-08	-0.541577	0.547	0.639	0.00119906
GDF15	9.47472e-07	-0.541553	0.013	0.062	0.0322529
ATAD3A	0.0007253	-0.540775	0.107	0.358	1
DSG3	0.00119512	-0.5398	0.053	0.354	1
COA1	4.2638e-05	-0.539735	0.213	0.498	1
GPS1	7.18925e-05	-0.537687	0.56	0.551	1
TSPYL1	1.52226e-13	-0.53764	0.627	0.646	5.18194e-09
RHEB	1.09715e-05	-0.535309	0.533	0.632	0.373482
GLO1	1.03588e-06	-0.535128	0.52	0.669	0.0352625
MTND1P23	0.018323	-0.534299	0.413	0.561	1
AL355338.1	0.00833354	-0.533731	0.147	0.388	1
WRB	4.22556e-07	-0.53361	0.173	0.423	0.0143842
MTRNR2L2	7.25306e-05	-0.533259	0.04	0.21	1
BAZ1B	0.00204983	-0.531282	0.467	0.565	1
RGS16	7.68939e-06	-0.529729	0.053	0.224	0.261755
CDKN3	0.00144972	-0.529374	0.147	0.239	1
SARAF	1.18925e-06	-0.52891	0.56	0.584	0.0404834
MTCYBP18	0.00037564	-0.527845	0.067	0.23	1
RPS3A	0.0121703	-0.527583	0.92	0.937	1
PPP1CA	2.50427e-10	-0.526976	0.68	0.679	8.52479e-06
RPS16	1.51616e-06	-0.526793	0.96	0.914	0.0516115
PFN2	0.000185544	-0.526421	0.573	0.571	1
TCEAL4	0.000669405	-0.52624	0.64	0.64	1
AP1G2	0.0105284	-0.526216	0.093	0.278	1
RRM2	0.000439547	-0.526187	0.147	0.232	1
ST6GALNAC4	0.000462539	-0.525681	0.053	0.24	1
PHB2	0.017295	-0.525562	0.56	0.635	1
SENP5	2.40246e-07	-0.525524	0.32	0.435	0.00817823
PAIP2	0.00954534	-0.524736	0.547	0.678	1
YIPF6	1.40335e-09	-0.524201	0.387	0.481	4.77714e-05
S100A7	0.0403176	-0.524046	0	0.069	1
RRS1	0.0203202	-0.523192	0.32	0.41	1
SNAPIN	0.0270519	-0.522935	0.373	0.489	1
TP53I11	2.03833e-07	-0.52233	0.147	0.224	0.00693867
MTHFD1	4.95651e-05	-0.522054	0.347	0.348	1
RBM8A	6.69241e-05	-0.521763	0.667	0.758	1
PLAUR	0.0380188	-0.521362	0.333	0.282	1
RBM3	1.21997e-05	-0.520332	0.48	0.64	0.415288
TRPM2	1.49509e-07	-0.520249	0	0.266	0.00508943
SDHC	1.76377e-09	-0.518657	0.68	0.706	6.00407e-05
FEN1	0.000659184	-0.51863	0.16	0.275	1
PMPCA	0.0366163	-0.518462	0.32	0.478	1
SPR	0.000693967	-0.51833	0.253	0.383	1
TRAPPC4	0.00271375	-0.517999	0.333	0.439	1
ZNF511	0.00211295	-0.517865	0.253	0.388	1
FSTL3	5.6958e-07	-0.517801	0	0.249	0.0193891
CRELD2	0.0467652	-0.517488	0.333	0.429	1
RNPEP	3.48426e-05	-0.514955	0.32	0.469	1
NCBP2	6.90146e-06	-0.514771	0.213	0.505	0.234933
RPP25	0.0150892	-0.511584	0.027	0.337	1
ARPC3	1.82485e-14	-0.510672	0.773	0.791	6.21198e-10
ODC1	0.0175464	-0.510132	0.32	0.403	1
TJP3	1.55635e-07	-0.508918	0.213	0.329	0.00529798
RANBP1	2.8735e-09	-0.507844	0.64	0.701	9.78168e-05
TMX2	1.21151e-07	-0.507678	0.493	0.527	0.00412409
RTF2	6.06174e-05	-0.507584	0.547	0.655	1
RANGAP1	0.00471375	-0.507049	0.293	0.354	1
FLAD1	4.40231e-05	-0.506666	0.547	0.54	1
C9orf78	0.000702997	-0.506427	0.413	0.564	1
LSM5	7.66177e-09	-0.505878	0.413	0.607	0.000260814
RET	9.56155e-06	-0.505701	0	0.114	0.325485
DUT	7.97037e-05	-0.505409	0.573	0.635	1
ZDHHC16	0.000958998	-0.504366	0.133	0.367	1
CORO1A	3.86651e-08	-0.504201	0	0.204	0.0013162
RPSA	2.58284e-10	-0.504002	0.907	0.881	8.79224e-06
TSR2	0.00455034	-0.503299	0.227	0.424	1
APH1A	1.85502e-05	-0.502807	0.587	0.632	0.631466
C6orf62	0.000143872	-0.502673	0.667	0.688	1
MRPS18B	0.000214893	-0.502514	0.413	0.486	1
EFEMP1	0.023369	-0.50248	0.093	0.204	1
RNF168	6.07123e-09	-0.501958	0.12	0.363	0.000206671
CYB5R1	5.77499e-05	-0.50195	0.32	0.459	1
MRPL57	0.00107379	-0.50119	0.627	0.698	1
C9orf16	0.0110018	-0.501153	0.533	0.681	1

## Sheet: HCI009_SS2
gene	p_val	avg_log2FC	pct.1	pct.2	p_val_adj
MAFB	1.30633e-31	4.6112	0.68	0.19	4.44688e-27
CEACAM6	4.60097e-28	3.66407	0.8	0.023	1.56622e-23
AGR2	1.71712e-09	3.65402	0.76	0.187	5.84523e-05
SCGB2A2	3.38639e-14	3.52894	0.84	0.159	1.15276e-09
TSPYL2	3.6039e-26	3.2906	0.6	0.25	1.2268e-21
IER5	3.10761e-34	3.28438	0.8	0.5	1.05786e-29
TFF1	3.40601e-15	3.28315	0.92	0.183	1.15944e-10
HSPB1	4.06052e-28	3.15784	1	0.836	1.38224e-23
EGR1	1.24542e-20	3.11984	0.76	0.554	4.23954e-16
TFF3	5.89352e-22	3.06516	0.96	0.2	2.00621e-17
CLDN3	1.1463e-15	3.03368	0.84	0.665	3.90213e-11
ELF3	8.64122e-22	2.93707	0.68	0.683	2.94156e-17
ANKRD37	6.82429e-28	2.90922	0.56	0.28	2.32306e-23
RND1	9.04116e-28	2.78247	0.64	0.179	3.0777e-23
CSKMT	9.99676e-26	2.75805	0.6	0.212	3.403e-21
ANGPTL4	1.40127e-08	2.62439	0.64	0.238	0.000477008
UCP2	3.31234e-15	2.57239	0.84	0.309	1.12755e-10
ZFAS1	2.68123e-34	2.55032	0.8	0.731	9.12716e-30
CBR3-AS1	7.25144e-33	2.50323	0.68	0.338	2.46846e-28
SNORD12C	6.64454e-34	2.49786	0.6	0.205	2.26187e-29
HIST1H2AM	4.31916e-27	2.43349	0.56	0.263	1.47028e-22
JUN	4.28133e-12	2.4199	0.76	0.683	1.45741e-07
NFKBIZ	1.90549e-17	2.41121	0.68	0.382	6.48648e-13
BTG1	3.47564e-20	2.40578	0.8	0.635	1.18314e-15
MUC5B	0.00126105	2.39719	0.2	0.397	1
AC005920.1	3.67186e-18	2.37456	0.36	0.065	1.24994e-13
GDF15	2.94925e-10	2.36503	0.44	0.088	1.00396e-05
ID2	4.56599e-13	2.35458	0.72	0.625	1.55431e-08
LINC01285	4.7641e-20	2.34594	0.44	0.041	1.62175e-15
JUNB	1.54278e-11	2.26539	0.76	0.645	5.25179e-07
HSPA6	1.05228e-05	2.25321	0.16	0.129	0.358207
ZFP36L1	5.01838e-13	2.21856	0.84	0.771	1.70831e-08
HIST1H2BN	5.96455e-16	2.20942	0.68	0.282	2.03039e-11
HIST2H2BF	2.16681e-17	2.19574	0.4	0.122	7.37604e-13
EIF5	5.80949e-22	2.16277	0.84	0.716	1.97761e-17
FOSB	3.22399e-12	2.15715	0.76	0.562	1.09748e-07
INTS6	4.41478e-26	2.15549	0.64	0.446	1.50283e-21
SNHG5	2.55591e-25	2.14711	0.64	0.673	8.70056e-21
AC093001.1	3.15874e-24	2.14185	0.64	0.027	1.07527e-19
TOGARAM1	1.52275e-11	2.13618	0.44	0.274	5.18359e-07
HIST1H3F	6.87937e-19	2.13573	0.32	0.065	2.34181e-14
HIST1H2BH	1.00494e-23	2.13243	0.4	0.171	3.4209e-19
ZNF423	0.000277263	2.1289	0.16	0.02	1
PLK2	2.73953e-17	2.11142	0.76	0.381	9.32564e-13
NEAT1	2.05078e-09	2.08946	0.68	0.76	6.98106e-05
AL031777.3	1.96521e-13	2.06903	0.64	0.262	6.68975e-09
ZFAND5	8.38833e-07	2.06268	0.76	0.712	0.0285547
HIST1H3C	3.10158e-21	2.06207	0.28	0.046	1.05581e-16
ZNF335	9.59825e-20	2.05373	0.64	0.247	3.26734e-15
ZFP36	0.000589503	2.02926	0.68	0.533	1
HIST2H2BE	1.45294e-06	2.02244	0.56	0.26	0.0494594
AQP3	1.59401e-07	2.02108	0.76	0.221	0.00542618
CLDN4	1.62831e-09	2.01048	0.8	0.771	5.54293e-05
AC023157.3	3.93439e-09	2.0076	0.32	0.168	0.000133931
ZNF296	2.36939e-10	1.9982	0.36	0.195	8.06565e-06
IER2	1.07458e-09	1.98675	0.72	0.689	3.65799e-05
PLK3	3.74474e-08	1.97595	0.44	0.217	0.00127475
RBBP6	4.16492e-16	1.96812	0.72	0.581	1.41778e-11
HIST1H4E	2.61506e-15	1.96274	0.56	0.238	8.90192e-11
SNHG7	6.5167e-18	1.95664	0.68	0.432	2.21835e-13
IER5L	5.84691e-33	1.9412	0.72	0.354	1.99035e-28
HIST1H4A	3.34006e-19	1.93816	0.32	0.044	1.13699e-14
FASN	7.17566e-23	1.93629	0.76	0.457	2.44267e-18
ZNF773	9.5169e-05	1.92218	0.12	0.075	1
AL353759.1	1.86935e-15	1.91926	0.64	0.224	6.36345e-11
KCNQ1OT1	3.28023e-06	1.91244	0.68	0.44	0.111662
NXF1	1.29679e-13	1.90896	0.6	0.406	4.41441e-09
NCKAP1	0.00106963	1.89613	0.6	0.476	1
RAB26	3.53252e-16	1.88713	0.44	0.162	1.2025e-11
CRACR2B	3.80663e-10	1.86898	0.8	0.507	1.29582e-05
ZNF805	1.3199e-09	1.8674	0.24	0.261	4.49309e-05
CTSL	6.62335e-09	1.86426	0.52	0.257	0.000225465
HMBS	2.8191e-14	1.8595	0.56	0.37	9.59649e-10
NR4A2	3.50241e-09	1.85244	0.64	0.39	0.000119226
MXD1	4.26953e-26	1.8432	0.6	0.257	1.45339e-21
JUND	2.57581e-15	1.83431	0.8	0.667	8.76832e-11
IRF1	1.4672e-14	1.8325	0.56	0.332	4.99448e-10
SLC25A29	2.14925e-09	1.83135	0.68	0.309	7.31627e-05
PPP1R15A	5.65898e-10	1.82784	0.68	0.548	1.92637e-05
AC092117.2	1.8838e-08	1.80181	0.52	0.137	0.000641264
PRKAB1	8.68455e-12	1.79886	0.12	0.201	2.95631e-07
ZSCAN31	3.70856e-19	1.79787	0.4	0.163	1.26243e-14
RHOB	1.90147e-10	1.78798	0.8	0.531	6.47279e-06
FBXO36	1.26096e-09	1.78079	0.08	0.148	4.29242e-05
XIST	2.13254e-19	1.77618	0.68	0.212	7.25939e-15
GADD45G	7.08291e-16	1.7683	0.52	0.185	2.41109e-11
IDI1	5.62579e-13	1.76362	0.76	0.601	1.91508e-08
SCGB1D2	4.09252e-14	1.76047	0.8	0.134	1.39313e-09
MYLIP	3.59458e-15	1.74958	0.72	0.354	1.22363e-10
RAB14	0.000339579	1.74918	0.4	0.504	1
EIF4A1	1.376e-14	1.73984	0.72	0.469	4.68405e-10
KLF4	1.06124e-13	1.73196	0.68	0.358	3.61258e-09
CCNL1	9.44561e-16	1.72695	0.76	0.471	3.21538e-11
MIR616	1.01609e-28	1.70843	0.44	0.129	3.45887e-24
NUAK2	2.5738e-17	1.70707	0.36	0.075	8.76146e-13
DYNC1H1	3.75066e-10	1.70077	0.72	0.675	1.27676e-05
RASL11B	5.18392e-14	1.67589	0.32	0.04	1.76466e-09
ZNF91	2.99193e-12	1.67306	0.76	0.33	1.01848e-07
PRMT5-AS1	7.9752e-09	1.67101	0.36	0.115	0.000271484
TRA2A	7.03226e-17	1.66934	0.8	0.759	2.39385e-12
DUSP1	9.31937e-05	1.66566	0.76	0.551	1
PPP6R1	0.00312963	1.66018	0.24	0.264	1
LINC01011	6.33105e-06	1.65233	0.12	0.048	0.215515
RHOV	7.86901e-06	1.65053	0.52	0.346	0.267869
FAM84A	3.41768e-09	1.63983	0.56	0.151	0.000116341
AC129492.3	2.52842e-08	1.63634	0.36	0.027	0.000860699
TEX54	1.18644e-24	1.62977	0.52	0.126	4.03876e-20
CORO2A	8.09495e-05	1.61999	0.36	0.173	1
HIST1H3H	2.07613e-13	1.61636	0.6	0.145	7.06734e-09
PGGHG	4.53979e-08	1.60811	0.44	0.079	0.00154539
AKT1	1.08544e-09	1.60701	0.84	0.44	3.69494e-05
MYO1E	1.9017e-14	1.60602	0.64	0.309	6.47358e-10
PCBP1	1.45469e-10	1.59846	0.84	0.671	4.95191e-06
HIST1H3A	3.16725e-09	1.59821	0.32	0.062	0.000107816
ITPRID2	8.55027e-11	1.59523	0.4	0.281	2.9106e-06
CCNE2	4.23147e-13	1.59159	0.4	0.208	1.44043e-08
EIF4G2	6.28765e-06	1.58911	0.8	0.682	0.214038
IFI30	6.89196e-15	1.58865	0.32	0.12	2.34609e-10
SUMF1	4.04197e-05	1.58644	0.28	0.44	1
CLIC3	2.22024e-08	1.58207	0.72	0.34	0.00075579
SYNGR3	0.0022384	1.57531	0.12	0.098	1
KIF1BP	2.69217e-06	1.56925	0.16	0.358	0.0916442
LINC00863	2.03204e-20	1.5664	0.52	0.279	6.91726e-16
DNAJB9	3.29728e-08	1.55592	0.28	0.354	0.00112243
EIF3J-DT	4.03886e-09	1.5534	0.48	0.224	0.000137487
PURA	1.60202e-08	1.54647	0.64	0.386	0.000545345
ZSCAN21	0.00175012	1.53528	0.12	0.171	1
PARD6G-AS1	1.04208e-12	1.52111	0.52	0.082	3.54735e-08
FAM53C	3.39809e-07	1.52047	0.64	0.373	0.0115674
SAT1	6.42728e-10	1.52038	0.88	0.76	2.18791e-05
ERBB3	1.52966e-09	1.51919	0.72	0.538	5.20712e-05
GRB7	0.00213293	1.519	0.24	0.267	1
CRABP2	1.07858e-06	1.51548	0.88	0.779	0.036716
SMARCC2	0.0108679	1.51483	0.56	0.492	1
PID1	8.38255e-08	1.50545	0.52	0.086	0.0028535
ASL	8.29427e-07	1.5041	0.68	0.431	0.0282345
ZNF701	7.75927e-13	1.50077	0.32	0.182	2.64133e-08
MVK	8.79271e-16	1.4998	0.44	0.238	2.99313e-11
CDK2AP2	3.81385e-06	1.49547	0.56	0.579	0.129827
SRSF7	4.7935e-06	1.492	0.72	0.68	0.163176
YWHAG	3.11479e-19	1.49037	0.84	0.521	1.0603e-14
HIST1H2BG	2.15104e-06	1.48256	0.64	0.435	0.0732235
CD99L2	0.00792195	1.48078	0.16	0.107	1
PCF11	1.66287e-14	1.47922	0.72	0.455	5.66058e-10
ADAMTS1	1.18945e-05	1.47908	0.16	0.157	0.404901
BAHD1	0.000276991	1.4768	0.12	0.163	1
AC005593.1	4.41043e-11	1.47239	0.16	0.048	1.50135e-06
KCTD10	0.0019127	1.47126	0.32	0.265	1
SEC16A	3.4942e-08	1.46624	0.6	0.349	0.00118946
HIST1H4B	5.27044e-11	1.46515	0.36	0.063	1.79411e-06
IFFO1	1.28317e-06	1.46115	0.24	0.031	0.0436805
RABGEF1	1.02276e-24	1.45686	0.72	0.497	3.48157e-20
CEBPZ	0.000995738	1.45532	0.32	0.461	1
URGCP	1.84631e-12	1.45208	0.56	0.318	6.28501e-08
RASSF10	2.3762e-13	1.44754	0.16	0.086	8.08883e-09
DNAJA4	5.09286e-09	1.4422	0.72	0.411	0.000173366
KIF18B	1.07723e-05	1.44215	0.08	0.101	0.3667
POM121	1.63749e-14	1.44113	0.68	0.462	5.57418e-10
BBX	0.0116569	1.44	0.28	0.515	1
HIST1H4C	0.00101036	1.43067	0.64	0.59	1
TAF7	1.33766e-10	1.42689	0.72	0.58	4.55353e-06
BTG2	9.03886e-05	1.42171	0.6	0.381	1
TSC2	5.01063e-05	1.42144	0.6	0.387	1
DDX3X	1.46963e-08	1.41991	0.72	0.611	0.000500278
CRIP1	1.9504e-11	1.41793	0.92	0.586	6.63936e-07
ADM	5.49233e-05	1.41752	0.32	0.257	1
SLC20A1	5.37517e-09	1.41712	0.56	0.414	0.000182976
RASD1	8.42895e-09	1.41003	0.56	0.198	0.00028693
HIST1H3J	7.94391e-11	1.407	0.36	0.032	2.70419e-06
DUSP5	1.98835e-22	1.40504	0.48	0.1	6.76853e-18
TFAP2B	9.30108e-19	1.39784	0.44	0.005	3.16618e-14
CUTALP	5.1432e-14	1.39646	0.68	0.315	1.7508e-09
PKD1	7.28694e-09	1.39403	0.6	0.26	0.000248055
ZC3H10	1.30122e-10	1.38628	0.32	0.125	4.42948e-06
TEX2	9.33234e-14	1.3839	0.4	0.249	3.17682e-09
METRN	0.00203665	1.38143	0.64	0.63	1
RBCK1	1.95813e-06	1.37398	0.68	0.42	0.0666565
GNAS	0.000539266	1.37068	0.96	0.75	1
FAM13A	5.9218e-14	1.36892	0.56	0.287	2.01584e-09
DNASE1	4.45726e-11	1.36705	0.44	0.344	1.51729e-06
BCKDHB	9.57121e-06	1.36316	0.24	0.227	0.325814
AUTS2	2.09769e-11	1.36152	0.8	0.385	7.14075e-07
MIR3188	5.01169e-27	1.35935	0.6	0.169	1.70603e-22
S100P	9.81184e-08	1.3568	0.84	0.311	0.00334005
AHNAK	7.87495e-05	1.35531	0.84	0.667	1
PEMT	0.00773226	1.35379	0.16	0.325	1
AC018521.5	1.58559e-17	1.35089	0.32	0.212	5.39751e-13
AL109840.2	1.24155e-08	1.34924	0.32	0.062	0.000422637
CDKN1A	6.31667e-07	1.34704	0.64	0.347	0.0215026
KIF22	2.01852e-05	1.34473	0.28	0.484	0.687123
AC083880.1	6.04587e-15	1.34159	0.36	0.076	2.05807e-10
ZXDC	1.03792e-11	1.34083	0.2	0.18	3.5332e-07
LRRFIP1	7.87512e-06	1.33655	0.84	0.601	0.268077
POLM	1.45738e-12	1.33598	0.56	0.176	4.96105e-08
ANGEL1	0.000143942	1.33033	0.16	0.13	1
SRRM2	7.57179e-08	1.32644	0.84	0.74	0.00257751
IQCN	7.48908e-06	1.32624	0.56	0.149	0.254936
HIST1H1C	1.56674e-07	1.32424	0.72	0.631	0.00533335
AC009299.1	3.30492e-05	1.31855	0.08	0.017	1
PATJ	3.43978e-06	1.31374	0.16	0.42	0.117094
AL135925.1	7.26791e-10	1.29916	0.32	0.253	2.47407e-05
AC087623.2	2.19485e-08	1.29638	0.32	0.084	0.000747149
TBX20	2.05012e-07	1.29369	0.2	0.024	0.00697883
MLC1	7.10997e-12	1.29108	0.32	0.005	2.4203e-07
DARS2	4.44469e-05	1.28843	0.56	0.388	1
NAGK	4.44044e-05	1.2836	0.32	0.412	1
SREBF2-AS1	0.000408721	1.28116	0.4	0.22	1
KRT81	2.07131e-05	1.27903	0.68	0.254	0.705096
DALRD3	0.000125145	1.27766	0.44	0.325	1
AC007950.1	0.000235597	1.27762	0.4	0.347	1
KLF6	0.0388391	1.27641	0.72	0.573	1
AL691482.3	5.25872e-11	1.27359	0.48	0.113	1.79012e-06
AC109326.1	8.1613e-06	1.27268	0.52	0.266	0.277819
RGS16	1.89523e-06	1.27267	0.52	0.172	0.0645156
NABP2	0.00125626	1.27177	0.36	0.4	1
RNF216	0.00772593	1.26879	0.48	0.416	1
MAN1B1-DT	2.79235e-05	1.26752	0.24	0.103	0.950544
STYXL1	0.0180095	1.26687	0.48	0.393	1
NUP210L	2.98243e-05	1.25652	0.36	0.122	1
GGCX	2.76383e-09	1.25559	0.48	0.426	9.40835e-05
AC005899.8	2.07637e-12	1.25542	0.12	0.027	7.06817e-08
AC072061.1	3.86425e-09	1.25269	0.2	0.045	0.000131543
RAB1A	0.0119799	1.24893	0.48	0.714	1
EXT1	7.48756e-09	1.24712	0.16	0.289	0.000254884
DLX3	4.9847e-06	1.24307	0.28	0.118	0.169684
SMG1	6.04656e-12	1.24131	0.64	0.545	2.05831e-07
TRAK2	3.19704e-05	1.23342	0.44	0.274	1
INF2	6.03371e-06	1.22934	0.64	0.32	0.205393
HSP90AA1	5.11494e-09	1.22677	0.92	0.971	0.000174118
CSRNP2	1.487e-10	1.22486	0.6	0.311	5.06188e-06
LYPD6B	2.57177e-06	1.2239	0.28	0.082	0.0875457
E4F1	0.000764417	1.22034	0.52	0.316	1
WSB1	5.21751e-06	1.21928	0.68	0.594	0.177609
CYCS	1.98383e-07	1.21879	0.8	0.749	0.00675315
C12orf10	0.000983664	1.21805	0.28	0.386	1
COA1	2.42978e-05	1.21505	0.4	0.505	0.827123
DNAJB1	8.03171e-07	1.21401	0.8	0.72	0.0273407
ZNF552	7.43469e-11	1.20817	0.44	0.284	2.53084e-06
CBX3	1.28368e-07	1.20773	0.72	0.682	0.00436978
CLINT1	0.00992834	1.20524	0.48	0.556	1
PIP4K2C	4.63272e-09	1.20491	0.4	0.382	0.000157702
KDM4A	0.000178101	1.2032	0.24	0.213	1
AL031432.5	1.12416e-08	1.19863	0.2	0.057	0.000382674
TAF1D	6.65639e-11	1.19721	0.6	0.466	2.2659e-06
PPP1R3D	9.70812e-08	1.19484	0.32	0.101	0.00330474
AC012485.1	5.70434e-11	1.1935	0.36	0.013	1.94181e-06
CYB5R2	1.81921e-05	1.19339	0.64	0.273	0.619278
AUH	0.00440549	1.18928	0.2	0.213	1
SRSF5	1.35847e-08	1.18927	0.68	0.606	0.000462438
HDLBP	0.0172052	1.18348	0.84	0.725	1
RPLP2	6.60228e-08	1.17826	0.96	0.944	0.00224748
POTEF	1.97558e-14	1.17786	0.08	0.238	6.72506e-10
MALAT1	0.0179371	1.17435	0.84	0.853	1
PRR26	0.00277251	1.17328	0.12	0.043	1
HIST1H2AG	1.52972e-08	1.17294	0.36	0.183	0.000520733
OSER1-DT	7.32379e-13	1.16817	0.4	0.162	2.49309e-08
WDR74	2.29223e-05	1.16807	0.76	0.457	0.780297
HARS	0.0313444	1.16423	0.28	0.438	1
ZNFX1	5.71321e-07	1.15868	0.52	0.306	0.0194483
FAM241A	1.66286e-13	1.15736	0.68	0.274	5.66054e-09
AL163051.1	3.37206e-08	1.15149	0.2	0.076	0.00114788
CDKN2B	9.51487e-06	1.14645	0.4	0.202	0.323896
SIAH1	1.38272e-10	1.1422	0.32	0.341	4.70692e-06
TOR1B	1.52091e-10	1.13741	0.44	0.261	5.17732e-06
CRIP2	8.98588e-05	1.13559	0.88	0.746	1
IGSF9	0.00591648	1.13295	0.28	0.18	1
C12orf65	1.25772e-10	1.13267	0.44	0.371	4.28141e-06
SUCLA2	0.0254156	1.13076	0.2	0.385	1
RRBP1	1.0348e-05	1.13065	0.76	0.666	0.352256
AKTIP	3.08846e-05	1.12934	0.08	0.312	1
AL118516.1	1.21847e-11	1.12837	0.52	0.306	4.14778e-07
STAG3L2	1.14393e-06	1.12392	0.72	0.396	0.0389405
WDR26	2.44354e-05	1.12337	0.56	0.395	0.831805
TRNT1	1.37487e-09	1.12154	0.44	0.319	4.68019e-05
AC006001.3	2.58076e-11	1.12128	0.72	0.454	8.78516e-07
TRNAU1AP	0.00817733	1.11588	0.6	0.449	1
TP53RK	4.98253e-06	1.11524	0.4	0.392	0.16961
SMIM15	3.55186e-07	1.10961	0.16	0.365	0.0120909
PIMREG	0.0257901	1.10821	0.12	0.117	1
UGP2	0.000330196	1.10735	0.56	0.573	1
PSEN1	3.6435e-06	1.10728	0.56	0.38	0.124028
MNX1	1.68866e-14	1.10725	0.4	0.061	5.74836e-10
NABP1	9.16596e-07	1.10548	0.56	0.302	0.0312018
DNAJC3-DT	0.00111259	1.10264	0.32	0.128	1
BTBD6	0.00198826	1.10063	0.52	0.313	1
RNU4ATAC	1.61161e-07	1.09924	0.4	0.079	0.00548607
SLC5A3	6.23073e-05	1.09819	0.4	0.322	1
TLK2	3.64356e-12	1.09779	0.28	0.335	1.2403e-07
AL118558.3	2.25189e-09	1.09734	0.24	0.065	7.66564e-05
ABLIM1	0.0288884	1.09723	0.4	0.316	1
RRP12	1.46122e-09	1.09607	0.48	0.334	4.97416e-05
CASP8	0.00130931	1.09452	0.36	0.138	1
TRMT10C	0.00193358	1.09316	0.4	0.504	1
HIST1H2BC	1.15529e-11	1.09211	0.32	0.227	3.93271e-07
SRSF6	0.000829603	1.08897	0.6	0.617	1
DDIT3	1.37831e-06	1.08317	0.56	0.351	0.0469192
AC131009.4	6.9099e-05	1.08275	0.16	0.063	1
AC144450.1	1.79168e-06	1.08207	0.28	0.044	0.0609907
IFRD1	7.81488e-05	1.08154	0.6	0.531	1
AC093525.8	2.41344e-10	1.08041	0.32	0.048	8.2156e-06
TIGD1	5.4761e-09	1.07931	0.28	0.13	0.000186412
AP002990.1	2.79659e-12	1.0784	0.36	0.212	9.51987e-08
SEC23B	0.0212243	1.07577	0.52	0.408	1
CHAC1	8.22596e-08	1.07448	0.08	0.066	0.0028002
MCL1	0.00285372	1.07413	0.6	0.503	1
HIST1H1B	2.40621e-11	1.06831	0.32	0.095	8.19097e-07
ABHD11	0.000243527	1.06806	0.76	0.507	1
MLPH	3.22865e-07	1.06639	0.68	0.205	0.0109906
BAG5	5.03375e-08	1.06379	0.4	0.354	0.00171354
FADS3	9.48642e-11	1.06368	0.24	0.225	3.22927e-06
VAMP1	1.0206e-06	1.06229	0.36	0.063	0.0347421
AC022217.1	4.15799e-13	1.06104	0.28	0.045	1.41542e-08
RASL11A	4.99962e-05	1.06039	0.2	0.038	1
TMEM218	0.00054289	1.05871	0.2	0.26	1
AL360270.3	4.52201e-08	1.0584	0.24	0.057	0.00153934
POM121C	2.88448e-08	1.05543	0.68	0.495	0.000981905
AL121983.1	3.94683e-09	1.05482	0.2	0.052	0.000134354
CCDC9	1.00336e-09	1.05442	0.48	0.262	3.41553e-05
VCP	0.00238087	1.05337	0.76	0.703	1
BZW1	8.44005e-07	1.0499	0.76	0.628	0.0287308
PSCA	0.00339178	1.049	0.48	0.175	1
HIST1H2AE	0.000270766	1.04553	0.44	0.312	1
SULF2	0.00241877	1.04542	0.12	0.106	1
FAM120AOS	0.000434769	1.04432	0.48	0.483	1
MTHFD2	7.73648e-06	1.04106	0.6	0.587	0.263357
RBM39	1.62374e-06	1.04081	0.84	0.76	0.0552737
URB1-AS1	0.00269676	1.03881	0.28	0.204	1
UBE2S	0.000166753	1.03533	0.64	0.622	1
CDC25B	0.00322244	1.03466	0.44	0.226	1
MAP1LC3B	0.0229386	1.03388	0.76	0.674	1
STAT6	0.00160655	1.03346	0.6	0.406	1
CALM1	0.00034301	1.03281	0.92	0.847	1
BUD23	3.81397e-05	1.03135	0.72	0.707	1
EMC9	1.79091e-09	1.03133	0.36	0.248	6.09644e-05
MIR425	5.5352e-14	1.02923	0.4	0.081	1.88424e-09
PTPRG-AS1	5.2012e-17	1.02829	0.16	0.044	1.77054e-12
SETD3	0.000111203	1.02727	0.32	0.369	1
MIR17HG	3.5997e-13	1.0267	0.2	0.128	1.22537e-08
MED29	2.87132e-05	1.02589	0.6	0.529	0.977427
AC141586.1	9.59981e-16	1.02477	0.44	0.205	3.26787e-11
NFE2	4.21539e-07	1.0242	0.16	0.051	0.0143496
ACACB	4.60184e-07	1.02408	0.28	0.091	0.0156651
PMS2P1	0.0001777	1.02311	0.28	0.427	1
PLEC	0.00117875	1.02285	0.72	0.462	1
NQO2	5.68113e-05	1.02215	0.6	0.51	1
YPEL3	5.76981e-05	1.02085	0.28	0.374	1
CBR3	1.15926e-05	1.01979	0.56	0.275	0.394625
SPI1	5.3789e-07	1.01866	0.04	0.005	0.0183103
SLC19A2	2.16865e-13	1.01775	0.36	0.252	7.3823e-09
CACNB3	0.000378964	1.0155	0.52	0.275	1
RASEF	3.83026e-06	1.01424	0.52	0.286	0.130386
LINC00663	3.12243e-08	1.01379	0.2	0.045	0.00106291
CDKN2AIP	9.81116e-06	1.01323	0.36	0.177	0.333982
HERPUD2	1.97089e-08	1.01082	0.32	0.341	0.000670912
FAM110A	0.000464291	1.01005	0.72	0.406	1
TUT1	0.0018342	1.00792	0.28	0.186	1
DCAF5	0.0112733	1.00676	0.32	0.33	1
TRIM8	4.51783e-06	1.00626	0.4	0.33	0.153791
ARFGEF2	2.30709e-05	1.00606	0.52	0.44	0.785357
KNSTRN	0.0207279	1.00053	0.16	0.236	1
PRDM2	0.0398278	0.995336	0.4	0.392	1
RALGAPB	0.00033932	0.995303	0.32	0.281	1
ZNF586	1.10575e-08	0.995192	0.44	0.264	0.000376407
RSRP1	0.000623326	0.994017	0.48	0.56	1
PLCB3	0.00189602	0.992256	0.24	0.133	1
SLC12A2	0.00136516	0.992189	0.68	0.519	1
PTK6	3.48817e-06	0.991475	0.52	0.254	0.118741
BAG3	5.14486e-05	0.990576	0.64	0.457	1
ZNF597	5.72154e-07	0.9872	0.24	0.078	0.0194767
PQLC3	0.0117531	0.982	0.2	0.317	1
EIF1AX	1.01287e-10	0.981744	0.72	0.737	3.4479e-06
AC010336.8	0.000469687	0.980717	0.28	0.109	1
ZFP36L2	0.0105	0.980338	0.76	0.684	1
AC144652.1	5.90411e-05	0.979037	0.28	0.078	1
PMAIP1	0.000152556	0.978881	0.68	0.359	1
H2AFZ	0.0479954	0.978836	0.56	0.789	1
PHYKPL	1.19504e-05	0.97637	0.52	0.441	0.406803
ARHGAP32	0.000107322	0.975915	0.48	0.222	1
S100A9	7.6106e-05	0.972945	0.44	0.126	1
SPDL1	3.96526e-05	0.972633	0.16	0.212	1
PSME2	3.18279e-07	0.971169	0.44	0.649	0.0108345
LINC01970	3.02397e-07	0.970724	0.28	0.066	0.0102939
DUSP28	7.36059e-10	0.968345	0.56	0.184	2.50562e-05
RN7SL600P	1.51412e-09	0.967922	0.32	0.101	5.15421e-05
UBN1	3.66527e-07	0.967917	0.6	0.426	0.0124769
SNX6	3.64929e-05	0.967621	0.32	0.561	1
GPD1L	6.87033e-06	0.965466	0.12	0.082	0.233873
AC127526.2	1.60624e-15	0.965154	0.4	0.017	5.46781e-11
HOOK2	8.25851e-05	0.963998	0.44	0.523	1
AP000844.2	4.18055e-09	0.963889	0.32	0.025	0.00014231
ATF3	0.0164173	0.961178	0.72	0.529	1
FBRS	3.5343e-10	0.957874	0.6	0.284	1.20311e-05
TTC9C	0.0200909	0.957191	0.16	0.26	1
SOX15	0.000932943	0.955221	0.08	0.041	1
ABHD17C	0.00103296	0.953706	0.2	0.22	1
POMGNT1	6.5368e-10	0.953422	0.08	0.399	2.22519e-05
AVL9	5.08668e-08	0.951264	0.44	0.421	0.00173156
PPP1R13B	4.65015e-06	0.950459	0.56	0.279	0.158296
CDR2L	0.000133956	0.950332	0.36	0.367	1
ECH1	0.00307931	0.949784	0.56	0.746	1
MAPK1	0.000791501	0.949718	0.2	0.379	1
BAG1	0.0253128	0.947576	0.48	0.504	1
LGALS3	0.0277041	0.947107	0.68	0.595	1
SNX5	6.371e-07	0.946043	0.64	0.553	0.0216875
ATG2B	0.00122777	0.944875	0.2	0.164	1
TM7SF2	0.000214842	0.944404	0.4	0.144	1
ZNF776	2.14281e-07	0.944083	0.24	0.101	0.00729434
COMTD1	0.0258691	0.940479	0.4	0.374	1
RALY-AS1	1.03187e-13	0.93897	0.36	0.095	3.51259e-09
ZMPSTE24	0.000527378	0.938561	0.16	0.495	1
SNHG14	0.000248791	0.936788	0.4	0.306	1
OSER1	0.0333565	0.93535	0.52	0.435	1
STK25	0.0019412	0.934602	0.28	0.482	1
SPSB2	1.8329e-05	0.932587	0.6	0.267	0.623938
CDK16	0.000404932	0.932423	0.36	0.601	1
PCAT19	2.46769e-05	0.932265	0.08	0.048	0.840025
HIST1H2BD	9.29178e-06	0.931283	0.68	0.452	0.316301
NDUFV3	2.76708e-05	0.929878	0.72	0.604	0.941942
HNRNPA2B1	0.000297691	0.928581	0.88	0.841	1
MIDN	1.37964e-05	0.92741	0.68	0.442	0.469642
GDI1	4.38763e-08	0.926985	0.52	0.448	0.00149359
CD55	0.00350219	0.926942	0.64	0.471	1
ZNF302	2.52768e-13	0.926857	0.48	0.391	8.60448e-09
GID8	0.0262855	0.926663	0.64	0.506	1
TENT5A	0.0182837	0.920204	0.64	0.462	1
RNF10	0.000700881	0.920156	0.64	0.525	1
HAP1	4.02623e-16	0.91853	0.16	0.078	1.37057e-11
AC093323.1	5.46704e-06	0.91819	0.48	0.26	0.186103
NUDT4	6.2786e-09	0.918146	0.48	0.403	0.00021373
ERN1	5.79628e-08	0.91813	0.28	0.295	0.00197311
EPB41L5	1.25722e-10	0.916348	0.64	0.329	4.2797e-06
VAMP8	0.000181149	0.914522	0.64	0.788	1
TCERG1L-AS1	8.39234e-06	0.913871	0.16	0.004	0.285684
HSPE1	6.49611e-06	0.913722	0.72	0.895	0.221134
ZCCHC14	3.35168e-05	0.913469	0.32	0.244	1
ALDOA	0.0450369	0.913131	0.88	0.867	1
RAD23B	0.00146639	0.908775	0.84	0.63	1
ATP5MPL	0.0122394	0.908549	0.72	0.831	1
VSIG10L2	1.62858e-05	0.90843	0.24	0.027	0.554385
USP38	9.38363e-05	0.907855	0.32	0.204	1
SLC25A39P1	3.08496e-05	0.907567	0.16	0.007	1
ATXN2L	2.73768e-09	0.906354	0.44	0.448	9.31934e-05
SLC38A2	0.00696824	0.906151	0.72	0.618	1
ABHD18	3.94946e-07	0.905691	0.28	0.247	0.0134444
ATP2B1-AS1	8.78117e-15	0.904821	0.28	0.098	2.9892e-10
LAMA5	0.000518936	0.904672	0.52	0.319	1
NSUN5P1	6.47435e-05	0.90129	0.48	0.302	1
BSCL2	3.22832e-13	0.900609	0.48	0.434	1.09895e-08
EPS8	3.30267e-05	0.900562	0.64	0.345	1
HYAL3	0.00107679	0.899893	0.08	0.079	1
ABCC10	3.04008e-06	0.897317	0.08	0.125	0.103488
SESN1	0.000155724	0.897087	0.36	0.176	1
CCDC96	0.000148671	0.896444	0.16	0.023	1
BEST1	1.26515e-05	0.89489	0.24	0.052	0.430669
CBLC	0.0404556	0.893408	0.24	0.231	1
AL136040.1	2.95785e-10	0.891872	0.16	0.048	1.00688e-05
CCM2	0.00015549	0.891789	0.2	0.377	1
MIEF1	5.08644e-06	0.889333	0.24	0.271	0.173147
CKS2	0.00101811	0.888343	0.8	0.578	1
TRIM3	5.44681e-08	0.887633	0.44	0.136	0.00185415
ARHGAP5	0.000681289	0.886931	0.4	0.365	1
MTO1	1.96116e-05	0.886523	0.24	0.318	0.667599
NCOA7	9.3886e-07	0.886043	0.12	0.323	0.0319597
LRRC26	5.61691e-09	0.884849	0.72	0.295	0.000191205
GYS1	0.00411255	0.883234	0.36	0.313	1
PMS2P7	8.38478e-28	0.882938	0.52	0.16	2.85426e-23
SHLD2	8.57782e-09	0.88276	0.36	0.317	0.000291998
ZNF571	2.97427e-05	0.881073	0.08	0.096	1
SEC22B4P	4.24899e-13	0.880602	0.32	0.215	1.4464e-08
AGFG1	0.0136183	0.880013	0.4	0.397	1
AC083973.1	8.754e-06	0.878773	0.16	0.024	0.297995
EIF2AK3-DT	1.94645e-06	0.878231	0.28	0.066	0.0662591
AC092171.5	4.4538e-09	0.878092	0.32	0.121	0.000151612
ATXN1L	0.000653659	0.876231	0.24	0.164	1
KCNB1	0.000904153	0.875663	0.32	0.161	1
HECTD4	0.00257915	0.875651	0.4	0.289	1
RNASEH2A	2.25719e-14	0.87555	0.16	0.316	7.6837e-10
RASSF7	2.09483e-07	0.873381	0.44	0.314	0.00713102
TIPARP	6.7659e-07	0.873321	0.36	0.298	0.0230318
DLST	9.03348e-19	0.873227	0.36	0.302	3.07509e-14
DNPH1	3.66181e-05	0.87317	0.44	0.641	1
E2F4	0.000301791	0.871424	0.24	0.262	1
ATIC	0.0182903	0.871144	0.32	0.536	1
AC092910.3	7.60494e-09	0.869902	0.32	0.064	0.00025888
NGDN	4.6549e-07	0.869433	0.32	0.381	0.0158457
H2AFJ	0.0419314	0.869015	0.8	0.734	1
SOX4	0.000156209	0.864207	0.72	0.841	1
TRIL	1.72345e-08	0.862357	0.08	0.11	0.00058668
CCDC200	8.71387e-10	0.862193	0.08	0.07	2.96629e-05
HEXIM1	0.00513457	0.862085	0.6	0.5	1
BCCIP	0.016365	0.86162	0.6	0.574	1
ENDOG	0.000847392	0.860206	0.36	0.36	1
TMEM191A	9.86585e-05	0.859318	0.2	0.266	1
PRRG2	2.44441e-18	0.857194	0.32	0.171	8.32103e-14
PNPLA2	0.0305011	0.855967	0.6	0.511	1
SMIM22	2.77978e-05	0.854782	0.88	0.573	0.946266
POTEI	1.25085e-08	0.854678	0.16	0.239	0.000425802
MZF1	0.00555036	0.854588	0.4	0.22	1
HIST1H3I	3.03492e-14	0.854052	0.16	0.045	1.03312e-09
PARD6G	2.81279e-13	0.85287	0.2	0.083	9.57501e-09
IMPDH1	0.0306049	0.850549	0.44	0.469	1
RBFA	3.25813e-05	0.849774	0.32	0.305	1
ARL4A	2.19438e-05	0.849538	0.56	0.406	0.746989
TRIP11	0.0312363	0.848825	0.72	0.496	1
SLC4A8	2.29854e-11	0.847056	0.32	0.122	7.82447e-07
TCTA	0.000850993	0.846323	0.4	0.345	1
CCNE1	0.0166869	0.845467	0.24	0.146	1
SCAND1	0.000109953	0.845438	0.72	0.739	1
NCBP1	1.79349e-09	0.84238	0.4	0.377	6.10521e-05
HIST1H1E	4.82664e-09	0.842071	0.24	0.287	0.000164304
GGCT	0.0013557	0.841809	0.64	0.677	1
BCAS1	3.45277e-09	0.840438	0.44	0.045	0.000117536
MUC1	0.000180549	0.840386	0.8	0.362	1
HSPD1	0.00110985	0.838659	0.76	0.831	1
THUMPD3-AS1	2.42715e-05	0.833854	0.6	0.604	0.826226
HNRNPAB	0.0169418	0.832092	0.76	0.731	1
RNASEH2C	0.000116618	0.832076	0.36	0.476	1
KLF2	0.0138747	0.830283	0.44	0.318	1
WAC-AS1	1.82767e-05	0.829462	0.36	0.453	0.622156
NCF1C	3.21243e-10	0.82786	0.44	0.06	1.09354e-05
ATP2A2	5.17751e-07	0.825453	0.24	0.358	0.0176248
TMED2	0.000859795	0.824291	0.36	0.73	1
MAT2A	0.000836271	0.823577	0.56	0.412	1
TLE4	3.08097e-08	0.823437	0.48	0.17	0.00104879
TRPM4	0.00016706	0.823284	0.6	0.393	1
AFF4	2.06101e-07	0.822995	0.68	0.527	0.00701589
AC025164.1	2.83121e-08	0.822272	0.52	0.208	0.000963771
ARL2	0.0210086	0.821853	0.4	0.476	1
AP4M1	8.32578e-05	0.820979	0.4	0.361	1
AL356488.3	2.00707e-05	0.820056	0.28	0.115	0.683226
ARL6IP6	1.8051e-06	0.818245	0.36	0.34	0.0614475
CREG1	0.0266479	0.817658	0.28	0.511	1
TRIM27	0.00177013	0.816806	0.2	0.348	1
GATA2	3.13163e-08	0.816618	0.4	0.059	0.00106604
KMT2D	1.31478e-07	0.815929	0.44	0.325	0.00447563
KLC1	0.000334154	0.815612	0.64	0.406	1
FOXRED1	0.0007829	0.815174	0.4	0.241	1
SON	0.00311878	0.814538	0.72	0.762	1
SLC9A3-AS1	0.00887676	0.813612	0.16	0.055	1
CST3	0.0019557	0.812171	0.92	0.679	1
ALAD	0.000198733	0.810122	0.32	0.293	1
ISG20	0.0191506	0.809573	0.36	0.225	1
CPEB2	1.60977e-07	0.809363	0.36	0.139	0.00547983
PITPNM1	0.002743	0.809307	0.2	0.15	1
AEN	0.0109896	0.808381	0.4	0.28	1
AC021078.1	4.5761e-08	0.806493	0.44	0.384	0.00155775
CTSV	0.0134557	0.804423	0.36	0.155	1
AL049712.1	6.10566e-07	0.804404	0.2	0.017	0.0207843
AHCY	0.0110368	0.804164	0.56	0.635	1
ARRDC1-AS1	2.3074e-06	0.804057	0.2	0.213	0.0785462
MAN2A2	2.17913e-08	0.803354	0.2	0.188	0.000741797
EPPK1	0.00921112	0.80293	0.68	0.403	1
POU3F1	4.45576e-07	0.802863	0.2	0.036	0.0151679
PPP5D1	1.28026e-07	0.802787	0.12	0.058	0.00435812
SNX2	0.0094907	0.802612	0.2	0.438	1
ABCA2	7.87299e-08	0.802283	0.36	0.184	0.00268005
SMUG1	0.0104556	0.801554	0.2	0.375	1
AIMP2	1.49768e-05	0.801105	0.48	0.526	0.509827
SPTY2D1	4.5744e-07	0.800959	0.6	0.371	0.0155717
WTAP	4.30409e-05	0.800627	0.6	0.668	1
EPS8L1	3.28659e-08	0.799946	0.24	0.258	0.00111879
CELSR1	4.15034e-06	0.799733	0.44	0.212	0.141282
BCL2L11	1.07976e-05	0.799717	0.36	0.228	0.367562
GLB1L	5.89287e-07	0.79753	0.2	0.152	0.0200599
ARL4D	0.000277372	0.797134	0.56	0.213	1
AHRR-1	9.19381e-06	0.794537	0.04	0.004	0.312967
ASXL1	0.000377196	0.794208	0.6	0.403	1
HIVEP1	9.92033e-05	0.793853	0.32	0.181	1
RAB15	0.00247309	0.793275	0.36	0.2	1
PPP1R15B	0.000405123	0.792304	0.4	0.383	1
SNHG1	0.000158872	0.791748	0.48	0.334	1
AC013400.1	1.18747e-06	0.791549	0.2	0.006	0.0404226
EPM2AIP1	0.0357946	0.789802	0.4	0.337	1
TOX3	7.82158e-09	0.789725	0.6	0.115	0.000266254
ZFC3H1	4.77783e-07	0.789463	0.48	0.337	0.0162642
PCED1A	0.00340992	0.789126	0.24	0.165	1
CORO1A	0.00264769	0.788172	0.28	0.136	1
CPHL1P	1.85072e-18	0.786745	0.52	0.01	6.30003e-14
GSPT1	0.00510684	0.785553	0.64	0.663	1
TSG101	0.0472363	0.785019	0.4	0.531	1
Z93241.1	0.000465623	0.784914	0.24	0.045	1
SLC37A1	3.1777e-09	0.784732	0.36	0.174	0.000108172
CSNK1A1	0.00174987	0.783942	0.68	0.623	1
SMPD4	0.00081949	0.782638	0.4	0.429	1
SOCS1	1.72856e-05	0.78245	0.48	0.159	0.588421
ATF7-1	0.000805145	0.781558	0.4	0.399	1
KAZALD1	0.0160868	0.781502	0.32	0.151	1
PPP1R14B	0.0479874	0.778804	0.64	0.733	1
CYB5A	0.00689609	0.777587	0.6	0.453	1
USP47	1.24044e-08	0.777352	0.4	0.424	0.000422257
MICALL2	1.58878e-07	0.776843	0.48	0.242	0.00540836
SBDSP1	2.44066e-06	0.773372	0.72	0.439	0.0830824
CSAD	0.000135275	0.773135	0.48	0.315	1
PSMD10	0.0022726	0.770877	0.36	0.503	1
NOP14-AS1	2.42875e-05	0.770621	0.24	0.115	0.82677
ZNF142	0.00392882	0.770616	0.16	0.16	1
CHCHD2	0.00757671	0.770271	0.8	0.919	1
SPATA13	1.61919e-05	0.769089	0.36	0.245	0.551187
SMPD2	1.01069e-09	0.768897	0.12	0.189	3.4405e-05
ERCC6L2	0.0390623	0.768681	0.32	0.174	1
SECISBP2	0.000186229	0.76762	0.52	0.446	1
FAM120A	0.01406	0.765873	0.32	0.433	1
AL109918.1	1.40539e-07	0.765701	0.12	0.074	0.00478408
UBR4	0.000243906	0.765694	0.36	0.343	1
GINS4	3.1031e-07	0.765379	0.12	0.141	0.0105633
ZNF143	1.12676e-05	0.764537	0.4	0.212	0.383561
MSX1	0.00255758	0.763831	0.2	0.089	1
JUP	0.0141375	0.763017	0.64	0.648	1
TMEM223	3.63041e-10	0.762269	0.36	0.461	1.23583e-05
AC107959.4	0.000299182	0.761991	0.16	0.048	1
GTF2I	0.0183686	0.761785	0.68	0.577	1
RCN1	0.0101811	0.761509	0.44	0.462	1
KDM5B	0.00110494	0.761037	0.64	0.574	1
MED7	5.1264e-05	0.76045	0.32	0.263	1
EGLN3	0.0224832	0.760303	0.36	0.21	1
DNAJB4	0.00299626	0.760231	0.48	0.395	1
F7	0.00013599	0.75847	0.16	0.017	1
FAM177A1	0.000626135	0.756781	0.48	0.666	1
BLOC1S1	5.18425e-06	0.756658	0.6	0.556	0.176477
SETD9	2.01887e-06	0.753733	0.28	0.187	0.0687244
KIF3B	0.0154103	0.753554	0.32	0.378	1
AFMID	2.18271e-05	0.751058	0.36	0.581	0.743016
TMEM87B	2.99193e-05	0.751057	0.6	0.332	1
LTO1	6.10352e-05	0.750825	0.28	0.176	1
FBP1	0.0163913	0.75014	0.48	0.239	1
PDZD2	3.92925e-06	0.74974	0.2	0.186	0.133756
AL606760.3	2.88117e-05	0.748813	0.04	0.009	0.980778
MAST3	0.00321684	0.74842	0.2	0.156	1
KATNBL1	2.97506e-05	0.747489	0.28	0.344	1
METTL27	4.34424e-06	0.745699	0.64	0.203	0.147882
IL17RC	0.000818719	0.745632	0.32	0.453	1
AC125611.3	2.39787e-14	0.74421	0.64	0.197	8.16258e-10
PSPH	5.86274e-05	0.744209	0.2	0.311	1
ZDHHC8	8.02257e-06	0.74409	0.08	0.177	0.273096
ARPC5L	0.0154632	0.740326	0.6	0.652	1
CHD2	0.00730539	0.740247	0.64	0.508	1
AC093510.1	3.11915e-08	0.738684	0.28	0.014	0.00106179
AC008443.1	2.02224e-05	0.737733	0.36	0.212	0.68839
GLRX5	1.90995e-07	0.736687	0.32	0.529	0.00650167
PIK3R3	0.0045464	0.736361	0.48	0.458	1
INVS	0.00435701	0.735936	0.2	0.095	1
SLC4A11	0.00428134	0.735509	0.2	0.087	1
VPS13D	0.00419242	0.734553	0.32	0.244	1
HIST1H2BF	2.86192e-06	0.734326	0.2	0.106	0.0974226
FAM166A	6.70041e-05	0.734107	0.2	0.021	1
TAF6L	2.26125e-11	0.733775	0.28	0.198	7.69753e-07
TBRG4	0.0187431	0.732889	0.56	0.453	1
PPP2R3A	5.72734e-05	0.732586	0.32	0.319	1
NXPH4	3.18852e-09	0.730314	0.4	0.165	0.00010854
ATE1	9.53907e-09	0.729039	0.36	0.263	0.000324719
AL450998.2	3.11902e-05	0.728536	0.4	0.28	1
KTI12	0.000666224	0.726313	0.2	0.177	1
PRMT2	0.00856724	0.725514	0.32	0.602	1
MAPK10	1.4604e-07	0.724479	0.32	0.091	0.00497135
HOXC10	0.00161581	0.723599	0.44	0.289	1
HIST1H2AL	8.74707e-16	0.723139	0.32	0.075	2.97759e-11
MYO5B	0.0196783	0.723101	0.36	0.21	1
TMEM120A	0.0136868	0.722034	0.28	0.413	1
PPFIA3	1.13426e-05	0.721738	0.44	0.229	0.386114
PFDN5	0.000506657	0.721661	0.56	0.848	1
PIDD1	0.00236169	0.721623	0.24	0.096	1
NUDCD2	0.00475379	0.721604	0.48	0.545	1
CEMIP2	4.55928e-13	0.720984	0.36	0.281	1.55202e-08
GOLGB1	0.00268991	0.719872	0.6	0.641	1
CEBPG	9.69608e-07	0.719402	0.2	0.448	0.0330064
MYL6B	0.00563049	0.71894	0.44	0.453	1
NMRK1	0.000170515	0.718253	0.36	0.33	1
HIST1H2BB	8.2376e-08	0.717197	0.2	0.076	0.00280416
UCK1	0.0283885	0.717153	0.16	0.274	1
TOMM70	1.89572e-08	0.716404	0.36	0.439	0.000645323
ZNF347	1.22315e-05	0.715213	0.44	0.195	0.416372
ZCWPW1	3.68485e-06	0.714828	0.16	0.077	0.125436
ZNF598	6.21239e-07	0.714762	0.24	0.22	0.0211476
UQCC3	0.000383828	0.714733	0.68	0.6	1
DLD	7.46297e-05	0.713071	0.16	0.464	1
BTBD19	3.71131e-05	0.712671	0.16	0.126	1
SLC16A13	0.000125927	0.712017	0.12	0.061	1
ANXA9	0.00244978	0.711412	0.32	0.112	1
CASC2	8.41678e-05	0.711359	0.08	0.038	1
NKX3-1	2.80572e-06	0.711321	0.24	0.05	0.0955095
LBHD1	2.0501e-07	0.711071	0.48	0.079	0.00697874
TXNDC11	4.17281e-06	0.710952	0.44	0.225	0.142047
GCN1	1.95637e-06	0.710652	0.28	0.337	0.0665967
NENF	0.000163419	0.710511	0.56	0.816	1
RNU1-1	1.79888e-09	0.710492	0.44	0.066	6.12358e-05
SNRPG	5.74041e-07	0.708563	0.68	0.806	0.0195409
RNU1-2	1.33292e-08	0.706873	0.44	0.056	0.000453739
PER3	2.96427e-08	0.706051	0.2	0.194	0.00100907
PTOV1-AS1	1.21108e-06	0.706049	0.16	0.063	0.0412264
ZNF749	3.00763e-09	0.705708	0.16	0.163	0.000102383
ADRB2	2.1636e-06	0.705574	0.04	0.036	0.073651
MT1X	0.00566692	0.704964	0.44	0.447	1
TOB2	0.000957196	0.704829	0.6	0.544	1
ARHGAP35	0.0103102	0.704694	0.52	0.448	1
TMEM14B	1.53158e-05	0.703664	0.32	0.722	0.521364
ANKEF1	0.00206812	0.7036	0.2	0.142	1
ARL6IP1	0.00641315	0.703125	0.84	0.767	1
CAMK2N1	4.77676e-06	0.702406	0.52	0.244	0.162606
ARHGEF37	1.07662e-05	0.702383	0.36	0.202	0.366491
ATG4B	0.000971725	0.70232	0.32	0.391	1
VOPP1	0.0386126	0.700675	0.28	0.375	1
AC245014.3	3.14344e-07	0.698674	0.32	0.091	0.0107006
MED19	0.0017885	0.698422	0.28	0.42	1
AL096677.1	5.86396e-10	0.697391	0.24	0.022	1.99615e-05
LRRC14	1.73536e-05	0.694899	0.12	0.427	0.590733
CPEB4	9.61238e-07	0.692773	0.68	0.356	0.0327215
RIPK1	5.19762e-05	0.692083	0.44	0.25	1
ACTR2	0.00548543	0.69119	0.72	0.634	1
FAM173A	0.000106808	0.690415	0.44	0.523	1
MIR29B2CHG	0.0010811	0.690394	0.28	0.123	1
GP2	2.14962e-13	0.689091	0.32	0.002	7.31752e-09
SRGAP3	0.0201832	0.688765	0.32	0.251	1
IGFLR1	0.000459184	0.688028	0.28	0.106	1
SYNE4	0.00321964	0.685748	0.32	0.427	1
WFS1	0.0010463	0.684976	0.2	0.247	1
ECHDC3	1.22255e-05	0.684948	0.24	0.301	0.41617
MAGI3	1.81864e-05	0.684581	0.36	0.278	0.619082
TBC1D12	2.07002e-11	0.684218	0.24	0.161	7.04655e-07
UBE2G2	2.28057e-05	0.683766	0.36	0.552	0.776328
AC243960.3	2.41195e-13	0.680444	0.44	0.017	8.21052e-09
PGAM4P1	8.58965e-05	0.679588	0.04	0.004	1
MPST	0.00628819	0.679462	0.28	0.438	1
RPS13	0.0129743	0.678966	0.72	0.913	1
OSBP2	0.0205198	0.67765	0.08	0.052	1
ZNF24	4.07975e-05	0.676978	0.52	0.497	1
AC022217.2	9.32581e-15	0.676975	0.2	0.047	3.1746e-10
NOCT	4.29548e-06	0.67612	0.36	0.327	0.146222
PCBP2	0.000532473	0.676098	0.72	0.634	1
EIF3B	0.0293633	0.676085	0.76	0.622	1
DNAJC30	0.000858054	0.675759	0.28	0.275	1
CHD6	0.000860342	0.67335	0.56	0.359	1
BHLHE40-AS1	2.89186e-06	0.671698	0.12	0.102	0.0984418
ODF2	0.0173019	0.671279	0.52	0.313	1
C16orf58	1.74942e-05	0.670949	0.32	0.243	0.595519
TMEM106A	8.38479e-05	0.670325	0.2	0.12	1
MAP3K8	0.00835419	0.67016	0.44	0.252	1
CYP51A1	1.17222e-07	0.669923	0.32	0.467	0.00399036
AC006330.1	0.000875345	0.669427	0.28	0.054	1
ATP2A3	0.00022263	0.668827	0.56	0.212	1
ZMIZ2	0.00051923	0.668342	0.52	0.303	1
REM2	0.00128959	0.666356	0.16	0.035	1
GCC2	4.01087e-05	0.665939	0.56	0.473	1
PRRX1	5.63984e-07	0.664891	0.04	0.091	0.0191986
LRRC8A	0.0019682	0.664875	0.4	0.404	1
RFC4	0.0016233	0.664518	0.44	0.28	1
PTPN18	0.00616342	0.664368	0.68	0.435	1
GPRC5C	5.77438e-08	0.664075	0.48	0.102	0.00196566
N4BP3	3.20614e-05	0.663968	0.48	0.126	1
TAX1BP3	3.26364e-06	0.663455	0.48	0.463	0.111098
AC008894.3	2.24537e-05	0.660992	0.16	0.033	0.764345
RNF103	0.000135379	0.659787	0.44	0.222	1
BRCC3P1	1.00944e-13	0.658315	0.04	0.048	3.43624e-09
RAD52	1.99309e-05	0.657447	0.24	0.246	0.678466
PTPDC1	2.1996e-05	0.657156	0.28	0.121	0.748766
ACAP3	2.22867e-06	0.656053	0.28	0.178	0.0758661
GTPBP1	7.76572e-07	0.656044	0.24	0.158	0.0264353
DMXL2	6.19314e-12	0.655826	0.16	0.17	2.10821e-07
NECAB3	0.0324873	0.655382	0.4	0.258	1
AL162458.1	0.000231381	0.654442	0.12	0.081	1
RAB5B	0.000382614	0.65396	0.44	0.352	1
NUPR2	0.000236665	0.653666	0.32	0.108	1
AL139289.2	1.5001e-05	0.652822	0.2	0.058	0.510649
NARF	0.00263161	0.652373	0.44	0.551	1
HSPB8	0.000248677	0.651804	0.16	0.091	1
ARRDC4	7.82009e-08	0.651771	0.08	0.103	0.00266204
HSPBP1	0.00258197	0.650538	0.28	0.499	1
ARFGAP1	0.0210555	0.65021	0.4	0.318	1
CCSER1	0.0276113	0.649907	0.2	0.091	1
AL512791.1	1.38943e-06	0.649871	0.2	0.017	0.0472977
CDK13	0.00040635	0.649807	0.64	0.488	1
NOXA1	0.0284722	0.649259	0.36	0.19	1
ZNF248	9.00835e-05	0.649243	0.24	0.134	1
COQ7	5.66318e-05	0.648939	0.4	0.381	1
SEC24B	0.00160938	0.648617	0.48	0.281	1
AC124319.1	0.0460075	0.648047	0.68	0.609	1
AL121987.2	1.92162e-05	0.648022	0.16	0.036	0.654138
RFWD3	2.56073e-07	0.64785	0.12	0.2	0.00871699
RNASEL	6.98158e-05	0.647281	0.12	0.055	1
FOXA1	0.000402226	0.645866	0.36	0.207	1
POLL	7.42952e-05	0.645753	0.16	0.17	1
HK2	0.00847518	0.644774	0.36	0.173	1
GOT2	0.00272566	0.64381	0.28	0.558	1
AP002381.2	4.94785e-07	0.643484	0.16	0.094	0.016843
HARBI1	0.0203394	0.643248	0.2	0.122	1
CLPX	0.000189424	0.643006	0.24	0.372	1
ZNF706	0.00181398	0.641905	0.84	0.801	1
TDP1	0.00840627	0.641269	0.28	0.188	1
MED11	8.40016e-05	0.639416	0.36	0.254	1
CERS2	0.00267447	0.638608	0.32	0.594	1
HMGCS1	3.41234e-05	0.638473	0.4	0.545	1
SYCP2	0.000582118	0.638385	0.56	0.287	1
AC084116.1	0.0254075	0.638381	0.04	0.001	1
CAPN10-DT	0.00204821	0.637755	0.12	0.059	1
ERF	8.68532e-07	0.6367	0.4	0.188	0.0295657
FP325330.3	1.44257e-05	0.636568	0.04	0.009	0.491065
ADGRF3	6.5286e-06	0.636496	0.28	0.126	0.22224
TSPAN13	0.00363001	0.636146	0.44	0.576	1
ZNF217	0.0133566	0.635825	0.6	0.406	1
PJA2	1.19012e-06	0.635714	0.32	0.279	0.040513
MAB21L4	0.000263204	0.635433	0.12	0.01	1
ZNF788P	6.35251e-06	0.635416	0.08	0.05	0.216246
DSN1	0.00738831	0.634815	0.16	0.206	1
CLASP1	0.0217319	0.63295	0.36	0.274	1
WDR37	1.91642e-10	0.631444	0.36	0.369	6.52369e-06
PIM2	2.61261e-08	0.631328	0.16	0.284	0.000889358
CDCA2	4.23375e-05	0.630851	0.12	0.149	1
USF3	1.75843e-09	0.629662	0.16	0.26	5.98587e-05
STK17B	0.000366715	0.629428	0.44	0.316	1
GPR137	4.71351e-08	0.629194	0.32	0.198	0.00160453
SFXN2	1.7647e-05	0.628621	0.2	0.19	0.600723
EHMT1	0.000461316	0.628417	0.52	0.463	1
MYNN	0.000149886	0.626955	0.28	0.29	1
UBE3A	4.33441e-05	0.626657	0.44	0.48	1
EPB41L1	6.5811e-06	0.62648	0.4	0.315	0.224027
CHCHD7	1.63882e-07	0.626128	0.24	0.482	0.00557869
AL121603.2	3.90087e-10	0.625487	0.24	0.052	1.32789e-05
TIGD7	1.75143e-08	0.625234	0.16	0.137	0.000596205
RAB5A	0.010535	0.624762	0.4	0.454	1
AC095040.1	1.38941e-08	0.624478	0.04	0.045	0.000472968
GNS	0.00031507	0.623224	0.36	0.348	1
HARS2	0.0107285	0.622772	0.28	0.219	1
PCAT6	0.00327675	0.622497	0.52	0.294	1
AC116535.1	9.32096e-08	0.62238	0.2	0.081	0.00317295
NET1	0.0123753	0.621707	0.52	0.564	1
DNAJB12	0.00651052	0.621384	0.48	0.431	1
ANAPC15	3.0736e-08	0.621196	0.2	0.305	0.00104628
FAM43A	1.59606e-07	0.620719	0.28	0.031	0.00543315
AP006621.5	0.000521032	0.620479	0.08	0.025	1
USP27X	3.98244e-08	0.619679	0.2	0.029	0.00135566
SMIM4	0.00315008	0.618919	0.44	0.434	1
HERC4	0.0232741	0.618738	0.4	0.393	1
PTGES2	0.00642283	0.618033	0.32	0.493	1
NANOS1	4.93932e-05	0.616942	0.12	0.139	1
CNNM1	9.1595e-06	0.616023	0.04	0.024	0.311798
PWWP2B	0.00101069	0.615851	0.24	0.171	1
ATRIP	4.30241e-06	0.615646	0.24	0.188	0.146458
AL355987.4	5.75503e-10	0.615355	0.44	0.101	1.95907e-05
CCDC85C	0.000586735	0.615299	0.2	0.145	1
ECT2	0.00587902	0.615219	0.12	0.201	1
DRAIC	3.12258e-05	0.614056	0.32	0.073	1
SPTAN1	0.00974216	0.613623	0.68	0.531	1
SMG1P5	6.9533e-08	0.613392	0.44	0.237	0.00236697
TMEM86A	0.000774864	0.612899	0.2	0.051	1
HIST1H2AH	3.0955e-06	0.612277	0.24	0.082	0.105374
NELFCD	0.000123832	0.612123	0.36	0.518	1
CD300LG	4.57733e-06	0.612034	0.04	0.005	0.155817
POTEC	3.44628e-05	0.61189	0.16	0.006	1
CARHSP1	0.000412218	0.611315	0.56	0.559	1
GEMIN7	0.00797201	0.610879	0.4	0.447	1
AC024257.3	0.00113084	0.610839	0.12	0.027	1
C21orf58	0.000412371	0.610782	0.36	0.162	1
NFYA	0.000326557	0.610082	0.24	0.267	1
MON2	2.0174e-05	0.609015	0.36	0.289	0.686745
AC004982.2	1.0687e-09	0.608677	0.52	0.099	3.63795e-05
CYBA	0.0212663	0.607753	0.6	0.304	1
SEPT8	0.0496694	0.607316	0.24	0.179	1
TMEM231	0.00317315	0.607112	0.16	0.15	1
AC005165.2	1.85678e-08	0.606698	0.04	0.021	0.000632065
TSC22D1	0.000259785	0.606248	0.44	0.628	1
C4orf47	1.02419e-06	0.606096	0.44	0.12	0.0348644
PWWP2A	0.00158651	0.605303	0.48	0.353	1
KRR1	4.16082e-05	0.605294	0.24	0.452	1
IFT22	0.00886436	0.60507	0.36	0.442	1
CELF2	0.000126058	0.604643	0.04	0.092	1
MYO1F	0.000111601	0.604383	0.24	0.071	1
ZBTB8OSP2	3.6138e-08	0.603758	0.12	0.067	0.00123017
FP671120.5	2.73052e-07	0.602533	1	0.854	0.00929496
C12orf73	0.0028712	0.602038	0.44	0.288	1
ZNF160	0.000369755	0.601832	0.36	0.256	1
SCAF4	0.0102547	0.601564	0.52	0.342	1
RAB27B	1.46069e-07	0.601508	0.52	0.154	0.00497232
DICER1-AS1	0.00309133	0.601058	0.36	0.201	1
BRAT1	0.00561853	0.600865	0.52	0.427	1
AC132008.2	0.0105046	0.60068	0.36	0.246	1
AL355353.1	2.98657e-14	0.599724	0.32	0.064	1.01666e-09
NUP98	0.00376495	0.598841	0.44	0.316	1
C2CD4A	0.000519946	0.598412	0.08	0.031	1
OGDH	0.0371201	0.597615	0.36	0.434	1
SLC25A25-AS1	0.00271223	0.597132	0.4	0.171	1
SUN1	0.0340552	0.597049	0.52	0.479	1
SLC25A25	0.0032033	0.596734	0.32	0.239	1
SCNN1A	1.23017e-06	0.595681	0.2	0.141	0.0418762
KMT2B	7.33804e-05	0.595045	0.4	0.179	1
TC2N	7.62743e-10	0.594728	0.24	0.183	2.59645e-05
FAM83A	0.045774	0.594425	0.16	0.084	1
CDK5RAP3	3.30385e-14	0.59432	0.32	0.403	1.12466e-09
EDF1	0.0290375	0.594088	0.76	0.874	1
BX890604.2	5.78896e-07	0.593756	0.44	0.19	0.0197062
PACRGL	3.08029e-10	0.593438	0.2	0.204	1.04856e-05
B4GALT4	0.000237234	0.591677	0.28	0.261	1
MYO5C	3.66349e-05	0.590084	0.6	0.308	1
ANP32A	0.000149704	0.590038	0.4	0.491	1
ZNF563	0.00637029	0.58982	0.2	0.091	1
AP003498.2	0.0223346	0.589722	0.36	0.229	1
TRAF2	0.012917	0.589548	0.4	0.307	1
PARP16	0.000125233	0.588322	0.28	0.157	1
AC044802.1	0.00551866	0.588085	0.08	0.007	1
MCM8	8.72231e-06	0.587639	0.2	0.108	0.296916
PICALM	0.0056979	0.587047	0.16	0.355	1
AL136310.1	3.04593e-06	0.586194	0.16	0.027	0.103687
ANAPC2	1.83202e-05	0.585902	0.16	0.104	0.623638
RAD9A	3.49675e-06	0.58516	0.2	0.194	0.119033
COX19	1.31663e-06	0.5851	0.4	0.354	0.0448195
TAF4B	2.95564e-05	0.584923	0.28	0.142	1
LINC01572	2.48952e-07	0.584048	0.04	0.025	0.00847457
MEX3C	0.000362364	0.583204	0.36	0.155	1
LPGAT1	5.59383e-05	0.58294	0.28	0.38	1
ZSWIM8	0.00134584	0.582673	0.28	0.255	1
AC104109.2	1.75313e-05	0.581863	0.16	0.027	0.596781
C5orf17	2.0083e-05	0.581834	0.12	0.001	0.683644
ERH	0.000572829	0.581764	0.52	0.797	1
SLC20A2	0.0349924	0.580722	0.56	0.474	1
USP40	9.66204e-07	0.580646	0.2	0.33	0.0328905
MZT1	5.34998e-06	0.580168	0.12	0.361	0.182119
PPP1R37	2.84325e-07	0.579949	0.44	0.14	0.0096787
TARDBP	5.94762e-05	0.579434	0.24	0.474	1
AC139887.2	5.93219e-10	0.579201	0.24	0.108	2.01938e-05
KHSRP	0.000587938	0.579111	0.32	0.397	1
FXYD3	0.0133719	0.577993	0.6	0.439	1
UNC45A	0.0258767	0.577124	0.2	0.461	1
PPDPF	1.58971e-06	0.57696	0.84	0.526	0.0541154
RASGEF1B	0.00902878	0.57665	0.44	0.298	1
CRLS1	1.72069e-05	0.576082	0.4	0.329	0.585742
BAZ2A	0.00181355	0.575861	0.72	0.417	1
ATAD5	0.000287576	0.575217	0.2	0.205	1
HIST1H4I	1.54863e-07	0.575142	0.56	0.54	0.0052717
EEA1	3.08057e-06	0.575053	0.4	0.378	0.104866
HIST1H2BJ	8.88771e-07	0.574293	0.44	0.119	0.0302547
TMEM184A	0.00201921	0.574153	0.32	0.144	1
CCL28	0.0117092	0.57209	0.4	0.166	1
CCDC18	1.0738e-09	0.57202	0.2	0.258	3.65532e-05
PDCD2L	5.27249e-05	0.570986	0.2	0.233	1
ZNF503	0.000260056	0.57068	0.12	0.082	1
TRUB2	0.0047955	0.570386	0.32	0.507	1
RND3	0.0193783	0.569016	0.68	0.408	1
GCC2-AS1	7.90132e-09	0.567273	0.12	0.108	0.000268969
SCAMP4	2.18787e-06	0.566272	0.28	0.387	0.0744774
ATF5	0.000335575	0.566017	0.52	0.218	1
FANCA	0.00202983	0.565799	0.2	0.162	1
TRIM66	1.25317e-05	0.565751	0.12	0.055	0.426593
DNAJB6	0.0077755	0.565187	0.68	0.71	1
ZNF518B	0.00264071	0.564994	0.24	0.191	1
TAF10	4.18137e-06	0.564886	0.76	0.481	0.142338
EP400	0.00435295	0.564309	0.28	0.266	1
ADNP	0.0314695	0.564132	0.44	0.583	1
TCEA2	0.00198683	0.564109	0.32	0.338	1
FAM214B	0.0015921	0.563466	0.2	0.082	1
AL138831.1	0.000813589	0.563264	0.12	0.038	1
ELP2	0.00911399	0.563136	0.52	0.448	1
AC093495.1	6.1243e-16	0.562901	0.08	0.041	2.08477e-11
ABHD5	0.00632626	0.561594	0.52	0.355	1
LURAP1L	4.44685e-08	0.561335	0.16	0.149	0.00151375
DUSP10	0.021284	0.560482	0.28	0.129	1
GOLGA2P5	2.99141e-05	0.560445	0.24	0.062	1
DOP1B	2.12524e-05	0.559913	0.48	0.221	0.723452
ZBTB21	1.70907e-06	0.559742	0.44	0.166	0.0581786
ZFAND2A	0.0331806	0.559535	0.48	0.381	1
CEACAM5	1.80628e-05	0.559207	0.2	0.013	0.614875
CINP	0.00926258	0.558796	0.36	0.421	1
BOLA3	0.0100159	0.55863	0.4	0.55	1
B3GNT9	2.96974e-05	0.558599	0.04	0.112	1
IRAK4	7.29466e-05	0.558149	0.32	0.253	1
AC107871.1	2.09889e-14	0.557173	0.08	0.051	7.14484e-10
FRAS1	1.79968e-13	0.556071	0.04	0.08	6.12629e-09
PFKFB3	0.00187891	0.555414	0.36	0.188	1
AC009237.3	0.00349846	0.555371	0.2	0.146	1
ZNF37A	0.00101602	0.55475	0.2	0.302	1
C16orf91	0.0332395	0.554552	0.4	0.4	1
CYP4F12	2.09632e-11	0.554507	0.24	0	7.1361e-07
GDF9	1.84967e-09	0.55309	0.04	0.015	6.29645e-05
ZNF616	4.36409e-05	0.553002	0.24	0.102	1
ZNF79	0.00650403	0.552984	0.2	0.09	1
RPGRIP1	5.05167e-11	0.552279	0.12	0.028	1.71964e-06
AL391834.2	7.0123e-08	0.55188	0.16	0.048	0.00238706
ZNF830	0.000242025	0.551644	0.28	0.274	1
PI4KB	0.00154249	0.55051	0.4	0.432	1
RERE	0.00179656	0.548964	0.52	0.368	1
CENPB	0.000367551	0.548391	0.52	0.247	1
ATXN7L1	3.84723e-08	0.548235	0.12	0.149	0.00130964
AC020910.5	8.91571e-10	0.548201	0.08	0.028	3.035e-05
SPRYD4	0.0206839	0.548006	0.36	0.259	1
FBXO46	2.7691e-08	0.547499	0.28	0.28	0.000942631
ZNF777	0.00120833	0.546448	0.08	0.09	1
ZNF585B	2.28732e-07	0.545982	0.08	0.199	0.00778627
AC015912.3	2.00232e-06	0.545814	0.28	0.101	0.068161
RPL4P6	3.45664e-11	0.545467	0.04	0.029	1.17667e-06
ZNF131	0.00563897	0.545436	0.4	0.413	1
CNNM4	0.00292615	0.54402	0.36	0.21	1
CTDSPL2	6.79554e-06	0.543761	0.28	0.371	0.231327
ONECUT2	3.33976e-06	0.543585	0.36	0.045	0.113689
CEBPA	0.00149133	0.543215	0.24	0.102	1
EPB41	0.029059	0.54307	0.32	0.335	1
RPL39P38	4.02948e-05	0.54245	0.32	0.08	1
AL135905.2	8.0998e-09	0.54222	0.36	0.339	0.000275725
CLK3	5.23089e-06	0.541018	0.16	0.423	0.178065
PCLAF	0.0100102	0.540909	0.16	0.279	1
ASH1L-AS1	0.00458226	0.540608	0.2	0.177	1
APAF1	1.21272e-05	0.540312	0.12	0.122	0.41282
GNL3	0.000711262	0.53984	0.4	0.582	1
C6orf48	0.00405712	0.539397	0.44	0.653	1
NSUN4	0.000474802	0.539212	0.28	0.347	1
SH3BGRL3	0.00261192	0.539022	0.56	0.781	1
ZNF518A	0.0106267	0.538795	0.48	0.336	1
AC020916.1	0.0051521	0.538572	0.56	0.57	1
BX255925.2	0.00316759	0.538468	0.16	0.032	1
EDEM3	0.000396975	0.538382	0.44	0.45	1
MYCBP2	0.0324807	0.538145	0.32	0.351	1
YOD1	0.0193038	0.538124	0.16	0.192	1
FTLP12	0.00846633	0.538096	0.12	0.02	1
MDM2	0.00437163	0.537951	0.44	0.459	1
TMEM202-AS1	9.48184e-07	0.537751	0.2	0.082	0.0322771
AC068338.2	7.72101e-05	0.537324	0.08	0.063	1
ZNF264	0.0244644	0.537116	0.4	0.263	1
KDSR	3.3019e-06	0.536949	0.2	0.407	0.1124
PGF	0.00205236	0.536027	0.12	0.113	1
STX16	0.000172751	0.535668	0.44	0.367	1
NFAT5	0.0297494	0.535397	0.48	0.44	1
RHNO1	0.000807163	0.535382	0.24	0.298	1
C6orf99	1.90075e-05	0.535036	0.24	0.099	0.647034
POLR2J	0.00118281	0.534833	0.4	0.729	1
WEE1	0.0239051	0.534509	0.4	0.402	1
PCDHGB7	1.30904e-08	0.534324	0.08	0.03	0.000445611
ZNF480	0.0088612	0.534023	0.52	0.34	1
USP20	0.0446052	0.533824	0.24	0.142	1
LINC02614	5.38421e-07	0.533761	0.24	0.101	0.0183284
MHENCR	0.000168356	0.533676	0.36	0.163	1
CDC42BPB	0.00960742	0.532583	0.28	0.279	1
LAGE3	0.0152723	0.532563	0.56	0.653	1
ELOA-AS1	1.48041e-05	0.531781	0.36	0.115	0.503945
LRRN1	0.00218787	0.53141	0.24	0.155	1
SNX18	2.59667e-07	0.531002	0.08	0.131	0.00883931
POC5	2.75016e-05	0.53031	0.24	0.108	0.936182
ZNF577	0.0045741	0.530109	0.24	0.108	1
ZNF814	0.0368476	0.530071	0.4	0.348	1
DGKD	0.0232885	0.529298	0.28	0.196	1
RF00003-8	5.64872e-09	0.52888	0.32	0.045	0.000192288
METTL16	0.000380687	0.528041	0.32	0.292	1
AC004233.2	0.0328091	0.527073	0.12	0.017	1
RF00100-6	3.57623e-09	0.526558	0.72	0.304	0.000121739
SLC8B1	0.0193085	0.526076	0.32	0.177	1
RN7SL336P	0.00412003	0.525608	0.24	0.094	1
CCDC142	0.00897251	0.525411	0.36	0.212	1
ADRA2A	0.00137303	0.524647	0.08	0.002	1
IRGQ	0.00205931	0.524343	0.32	0.267	1
BET1	0.000120484	0.524311	0.24	0.41	1
NIFK-AS1	9.29454e-06	0.524183	0.16	0.117	0.316396
CACHD1	0.00104583	0.523911	0.2	0.048	1
MOGAT2	0.000184625	0.523896	0.04	0.017	1
[truncated: 1,352 more rows]

## Sheet: HCI011_SS2
gene	p_val	avg_log2FC	pct.1	pct.2	p_val_adj
[truncated: 1,243 more rows]

[truncated: 5 more sheets: HCI001_SS2, H5097_SS2, J2036_SS2, J53353_SS2, HCI010_SS2]
