# Supplementary material for: Single-cell analysis of breast cancer metastasis reveals epithelial-mesenchymal plasticity signatures associated with poor outcomes
Source: J Clin Invest. 2024 Sep 3;134(17):e164227. doi: 10.1172/JCI164227 (PMC11364385; doi:10.1172/JCI164227)
Supplement: Supporting data values [file jci-134-164227-s203.xlsx]

## Sheet: Figure1B_suppFigure1A
MouseID	Class	Area.¬µm.2	Perimeter.¬µm	TumorID.y	total_tissue_area	X	tumor_areas	MetPercentage
1624	macro	74097.9	1674.8	J53353	10595385	0	1.3045e+06	12.3119
1624	macro	118223	1825.3	J53353	10595385	0	1.3045e+06	12.3119
1624	intermediate	4079.6	292.48	J53353	10595385	0	1.3045e+06	12.3119
1624	macro	93018.9	1254.7	J53353	10595385	0	1.3045e+06	12.3119
1624	intermediate	15930.6	557.15	J53353	10595385	0	1.3045e+06	12.3119
1624	intermediate	2171.4	213.02	J53353	10595385	0	1.3045e+06	12.3119
1624	intermediate	15193.9	682.07	J53353	10595385	0	1.3045e+06	12.3119
1624	intermediate	27177.7	871.28	J53353	10595385	0	1.3045e+06	12.3119
1624	intermediate	6481.8	322.37	J53353	10595385	0	1.3045e+06	12.3119
1624	micro	1841.1	163.47	J53353	10595385	0	1.3045e+06	12.3119
1624	intermediate	2128.8	196.05	J53353	10595385	0	1.3045e+06	12.3119
1624	intermediate	3628.4	298.96	J53353	10595385	0	1.3045e+06	12.3119
1624	macro	349611	5563	J53353	10595385	0	1.3045e+06	12.3119
1624	micro	1340.9	138.42	J53353	10595385	0	1.3045e+06	12.3119
1624	intermediate	31331.9	721.73	J53353	10595385	0	1.3045e+06	12.3119
1624	macro	222174	1932.1	J53353	10595385	0	1.3045e+06	12.3119
1624	intermediate	19671.4	585.68	J53353	10595385	0	1.3045e+06	12.3119
1624	macro	313405	3166.8	J53353	10595385	0	1.3045e+06	12.3119
1624	micro	707.16	104.82	J53353	10595385	0	1.3045e+06	12.3119
1624	intermediate	2283.3	296	J53353	10595385	0	1.3045e+06	12.3119
1699	micro	2259.8	189.21	H3204	14231849	0	6760.2	0.0475005
1699	intermediate	4500.4	317.9	H3204	14231849	0	6760.2	0.0475005
1700	micro	521.96	98.02	H3204	10595353	0	521.96	0.00492631
1750	micro	1892.1	198.26	HCI001	5283185	0	7800.1	0.14764
1750	micro	3632.1	266.52	HCI001	5283185	0	7800.1	0.14764
1750	micro	2275.9	240.74	HCI001	5283185	0	7800.1	0.14764
1756	micro	801.61	109.73	HCI001	26253218	0	196355	0.747927
1756	micro	1983.2	220.7	HCI001	26253218	0	196355	0.747927
1756	intermediate	6421.7	463.34	HCI001	26253218	0	196355	0.747927
1756	micro	1903.9	187.29	HCI001	26253218	0	196355	0.747927
1756	micro	1545.1	175.88	HCI001	26253218	0	196355	0.747927
1756	intermediate	3949.8	259.31	HCI001	26253218	0	196355	0.747927
1756	intermediate	15969.5	1014.3	HCI001	26253218	0	196355	0.747927
1756	intermediate	2755.2	263.11	HCI001	26253218	0	196355	0.747927
1756	micro	3269.7	277.85	HCI001	26253218	0	196355	0.747927
1756	micro	2000.7	301.51	HCI001	26253218	0	196355	0.747927
1756	intermediate	5534.1	0	HCI001	26253218	0	196355	0.747927
1756	intermediate	25418.5	1353.2	HCI001	26253218	0	196355	0.747927
1756	micro	975.98	200.64	HCI001	26253218	0	196355	0.747927
1756	intermediate	6321.4	445.37	HCI001	26253218	0	196355	0.747927
1756	micro	2034.4	206.01	HCI001	26253218	0	196355	0.747927
1756	intermediate	14140.1	646.2	HCI001	26253218	0	196355	0.747927
1756	micro	926.47	141.04	HCI001	26253218	0	196355	0.747927
1756	intermediate	3053.2	240.26	HCI001	26253218	0	196355	0.747927
1756	micro	487.51	88.61	HCI001	26253218	0	196355	0.747927
1756	micro	844.32	111.95	HCI001	26253218	0	196355	0.747927
1756	micro	1870.6	174.2	HCI001	26253218	0	196355	0.747927
1756	intermediate	2905.1	258.59	HCI001	26253218	0	196355	0.747927
1756	micro	2432.9	229.55	HCI001	26253218	0	196355	0.747927
1756	intermediate	2370.3	208.4	HCI001	26253218	0	196355	0.747927
1756	micro	1138.9	137.07	HCI001	26253218	0	196355	0.747927
1756	intermediate	2733.9	291.59	HCI001	26253218	0	196355	0.747927
1756	intermediate	2023.8	185.4	HCI001	26253218	0	196355	0.747927
1756	micro	1634.9	214.16	HCI001	26253218	0	196355	0.747927
1756	micro	624.3	102.64	HCI001	26253218	0	196355	0.747927
1756	intermediate	4047.8	386.5	HCI001	26253218	0	196355	0.747927
1756	micro	1663	159.56	HCI001	26253218	0	196355	0.747927
1756	micro	987.33	146.94	HCI001	26253218	0	196355	0.747927
1756	intermediate	6134.8	0	HCI001	26253218	0	196355	0.747927
1756	intermediate	2584.9	294.8	HCI001	26253218	0	196355	0.747927
1756	intermediate	4926.5	412.14	HCI001	26253218	0	196355	0.747927
1756	intermediate	6675.5	462.4	HCI001	26253218	0	196355	0.747927
1756	micro	748.79	124.49	HCI001	26253218	0	196355	0.747927
1756	micro	1282.3	141.01	HCI001	26253218	0	196355	0.747927
1756	micro	1592.4	175.34	HCI001	26253218	0	196355	0.747927
1756	micro	2564.1	201.91	HCI001	26253218	0	196355	0.747927
1756	intermediate	5560	405.48	HCI001	26253218	0	196355	0.747927
1756	intermediate	2831	243.19	HCI001	26253218	0	196355	0.747927
1756	intermediate	1451.2	172.42	HCI001	26253218	0	196355	0.747927
1756	intermediate	4985.2	533.24	HCI001	26253218	0	196355	0.747927
1756	micro	519.07	96.53	HCI001	26253218	0	196355	0.747927
1756	micro	1217.5	137.73	HCI001	26253218	0	196355	0.747927
1756	micro	986.72	124.6	HCI001	26253218	0	196355	0.747927
1756	intermediate	3589.7	330.63	HCI001	26253218	0	196355	0.747927
1756	micro	1438.1	154.63	HCI001	26253218	0	196355	0.747927
1756	intermediate	3118	266.61	HCI001	26253218	0	196355	0.747927
1756	intermediate	5082.6	378.17	HCI001	26253218	0	196355	0.747927
1756	micro	1241.5	146.84	HCI001	26253218	0	196355	0.747927
1756	intermediate	7463.5	0	HCI001	26253218	0	196355	0.747927
1756	intermediate	3350.6	304.4	HCI001	26253218	0	196355	0.747927
1756	intermediate	2241.8	282.88	HCI001	26253218	0	196355	0.747927
1757	micro	728.35	104.83	HCI001	5246910	0	25233.1	0.480914
1757	micro	515.88	100.75	HCI001	5246910	0	25233.1	0.480914
1757	intermediate	3003	323.1	HCI001	5246910	0	25233.1	0.480914
1757	intermediate	7637.1	476.98	HCI001	5246910	0	25233.1	0.480914
1757	intermediate	3392.4	298.1	HCI001	5246910	0	25233.1	0.480914
1757	intermediate	3078.9	258.8	HCI001	5246910	0	25233.1	0.480914
1757	micro	826.95	145.91	HCI001	5246910	0	25233.1	0.480914
1757	micro	747.8	113.31	HCI001	5246910	0	25233.1	0.480914
1757	micro	736.8	102.73	HCI001	5246910	0	25233.1	0.480914
1757	micro	1203.1	144.48	HCI001	5246910	0	25233.1	0.480914
1757	micro	492.93	91.43	HCI001	5246910	0	25233.1	0.480914
1757	intermediate	2337	251.73	HCI001	5246910	0	25233.1	0.480914
1757	micro	335.13	70.32	HCI001	5246910	0	25233.1	0.480914
1757	micro	197.8	52.69	HCI001	5246910	0	25233.1	0.480914
1758	micro	728	123.83	HCI001	7821141	0	24433.2	0.312399
1758	intermediate	3514.8	299.75	HCI001	7821141	0	24433.2	0.312399
1758	micro	254.71	65.04	HCI001	7821141	0	24433.2	0.312399
1758	micro	287.41	64.79	HCI001	7821141	0	24433.2	0.312399
1758	intermediate	3235.1	281.68	HCI001	7821141	0	24433.2	0.312399
1758	intermediate	6532.1	490.37	HCI001	7821141	0	24433.2	0.312399
1758	micro	797.4	105.88	HCI001	7821141	0	24433.2	0.312399
1758	micro	719.3	106.61	HCI001	7821141	0	24433.2	0.312399
1758	micro	617.96	94.55	HCI001	7821141	0	24433.2	0.312399
1758	micro	597.14	92.64	HCI001	7821141	0	24433.2	0.312399
1758	micro	916.81	115.8	HCI001	7821141	0	24433.2	0.312399
1758	intermediate	1957.5	195.43	HCI001	7821141	0	24433.2	0.312399
1758	intermediate	2432.2	214	HCI001	7821141	0	24433.2	0.312399
1758	micro	539.92	87.11	HCI001	7821141	0	24433.2	0.312399
1758	micro	1302.8	137.2	HCI001	7821141	0	24433.2	0.312399
1769	macro	238266	9505.4	HCI010	14363530	0	4.13981e+06	28.8216
1769	micro	3657.8	509.55	HCI010	14363530	0	4.13981e+06	28.8216
1769	micro	1452.9	162.71	HCI010	14363530	0	4.13981e+06	28.8216
1769	intermediate	28487.5	2259.5	HCI010	14363530	0	4.13981e+06	28.8216
1769	intermediate	1948	192.32	HCI010	14363530	0	4.13981e+06	28.8216
1769	micro	1697.8	369.18	HCI010	14363530	0	4.13981e+06	28.8216
1769	intermediate	23395.3	1426.2	HCI010	14363530	0	4.13981e+06	28.8216
1769	micro	1904.8	409.69	HCI010	14363530	0	4.13981e+06	28.8216
1769	intermediate	17038.7	644.17	HCI010	14363530	0	4.13981e+06	28.8216
1769	micro	2709.7	221.81	HCI010	14363530	0	4.13981e+06	28.8216
1769	micro	493.71	150.62	HCI010	14363530	0	4.13981e+06	28.8216
1769	micro	974.48	122.96	HCI010	14363530	0	4.13981e+06	28.8216
1769	intermediate	17140.8	1088.5	HCI010	14363530	0	4.13981e+06	28.8216
1769	intermediate	10042.3	1005.6	HCI010	14363530	0	4.13981e+06	28.8216
1769	micro	1445.7	489.85	HCI010	14363530	0	4.13981e+06	28.8216
1769	intermediate	6623.7	956.52	HCI010	14363530	0	4.13981e+06	28.8216
1769	intermediate	23471.7	1246.6	HCI010	14363530	0	4.13981e+06	28.8216
1769	micro	1837.3	422.22	HCI010	14363530	0	4.13981e+06	28.8216
1769	intermediate	10053.2	1390.1	HCI010	14363530	0	4.13981e+06	28.8216
1769	intermediate	27501	1201.9	HCI010	14363530	0	4.13981e+06	28.8216
1769	micro	942.67	182.99	HCI010	14363530	0	4.13981e+06	28.8216
1769	intermediate	1785.9	248.99	HCI010	14363530	0	4.13981e+06	28.8216
1769	intermediate	21451.7	1122.5	HCI010	14363530	0	4.13981e+06	28.8216
1769	micro	1509	470.19	HCI010	14363530	0	4.13981e+06	28.8216
1769	intermediate	3552.8	243.02	HCI010	14363530	0	4.13981e+06	28.8216
1769	intermediate	40004.9	2419.2	HCI010	14363530	0	4.13981e+06	28.8216
1769	intermediate	6150.1	1072.4	HCI010	14363530	0	4.13981e+06	28.8216
1769	intermediate	2878.9	221.61	HCI010	14363530	0	4.13981e+06	28.8216
1769	intermediate	4335.7	318.05	HCI010	14363530	0	4.13981e+06	28.8216
1769	micro	1535	194.75	HCI010	14363530	0	4.13981e+06	28.8216
1769	intermediate	70830.3	2564.9	HCI010	14363530	0	4.13981e+06	28.8216
1769	macro	229123	4363.4	HCI010	14363530	0	4.13981e+06	28.8216
1769	intermediate	15492.6	965.06	HCI010	14363530	0	4.13981e+06	28.8216
1769	intermediate	44339.1	1772.5	HCI010	14363530	0	4.13981e+06	28.8216
1769	intermediate	7056.3	855.93	HCI010	14363530	0	4.13981e+06	28.8216
1769	micro	2112	565.44	HCI010	14363530	0	4.13981e+06	28.8216
1769	micro	1870.2	159.4	HCI010	14363530	0	4.13981e+06	28.8216
1769	intermediate	3875.8	841.42	HCI010	14363530	0	4.13981e+06	28.8216
1769	intermediate	8451.6	1270.3	HCI010	14363530	0	4.13981e+06	28.8216
1769	intermediate	29691.8	733.4	HCI010	14363530	0	4.13981e+06	28.8216
1769	macro	1.2331e+06	18230.2	HCI010	14363530	0	4.13981e+06	28.8216
1769	intermediate	108361	5111.2	HCI010	14363530	0	4.13981e+06	28.8216
1769	micro	2599	447.38	HCI010	14363530	0	4.13981e+06	28.8216
1769	intermediate	34242.1	1532.9	HCI010	14363530	0	4.13981e+06	28.8216
1769	micro	511.81	202.02	HCI010	14363530	0	4.13981e+06	28.8216
1769	intermediate	1380.3	440.41	HCI010	14363530	0	4.13981e+06	28.8216
1769	intermediate	7608.8	844.52	HCI010	14363530	0	4.13981e+06	28.8216
1769	intermediate	4327.8	324.95	HCI010	14363530	0	4.13981e+06	28.8216
1769	micro	1141	314.89	HCI010	14363530	0	4.13981e+06	28.8216
1769	micro	2601.8	192.16	HCI010	14363530	0	4.13981e+06	28.8216
1769	macro	545522	5789.6	HCI010	14363530	0	4.13981e+06	28.8216
1769	intermediate	116336	2735.5	HCI010	14363530	0	4.13981e+06	28.8216
1769	intermediate	4950.3	644.06	HCI010	14363530	0	4.13981e+06	28.8216
1769	micro	1166.4	231.37	HCI010	14363530	0	4.13981e+06	28.8216
1769	intermediate	97072.4	3225.2	HCI010	14363530	0	4.13981e+06	28.8216
1769	macro	899676	15809.2	HCI010	14363530	0	4.13981e+06	28.8216
1769	macro	132494	3324.7	HCI010	14363530	0	4.13981e+06	28.8216
1769	intermediate	29586.6	2125	HCI010	14363530	0	4.13981e+06	28.8216
1772	intermediate	10930.5	1008.3	HCI010	5667661	0	1.02606e+06	18.1038
1772	intermediate	2090.4	255.22	HCI010	5667661	0	1.02606e+06	18.1038
1772	intermediate	13592.8	1173.1	HCI010	5667661	0	1.02606e+06	18.1038
1772	intermediate	5098.3	428.17	HCI010	5667661	0	1.02606e+06	18.1038
1772	micro	503.36	89.17	HCI010	5667661	0	1.02606e+06	18.1038
1772	macro	298658	9960.7	HCI010	5667661	0	1.02606e+06	18.1038
1772	micro	1503.4	177.74	HCI010	5667661	0	1.02606e+06	18.1038
1772	intermediate	5668.9	290.31	HCI010	5667661	0	1.02606e+06	18.1038
1772	intermediate	4111.8	317.11	HCI010	5667661	0	1.02606e+06	18.1038
1772	micro	590.02	113.36	HCI010	5667661	0	1.02606e+06	18.1038
1772	intermediate	3680.4	0	HCI010	5667661	0	1.02606e+06	18.1038
1772	macro	270203	4433	HCI010	5667661	0	1.02606e+06	18.1038
1772	intermediate	3819.2	250.69	HCI010	5667661	0	1.02606e+06	18.1038
1772	micro	420.88	83.18	HCI010	5667661	0	1.02606e+06	18.1038
1772	intermediate	18647.4	609	HCI010	5667661	0	1.02606e+06	18.1038
1772	intermediate	5058.5	576.29	HCI010	5667661	0	1.02606e+06	18.1038
1772	intermediate	4179.6	366.46	HCI010	5667661	0	1.02606e+06	18.1038
1772	macro	260812	5676.1	HCI010	5667661	0	1.02606e+06	18.1038
1772	intermediate	8075	439.54	HCI010	5667661	0	1.02606e+06	18.1038
1772	micro	2196.1	194.29	HCI010	5667661	0	1.02606e+06	18.1038
1772	intermediate	63127.6	5968.2	HCI010	5667661	0	1.02606e+06	18.1038
1772	micro	990.66	183	HCI010	5667661	0	1.02606e+06	18.1038
1772	intermediate	2389.3	198.87	HCI010	5667661	0	1.02606e+06	18.1038
1772	micro	433.91	85.6	HCI010	5667661	0	1.02606e+06	18.1038
1772	intermediate	1969.3	183.58	HCI010	5667661	0	1.02606e+06	18.1038
1772	intermediate	3079.5	257.99	HCI010	5667661	0	1.02606e+06	18.1038
1772	intermediate	32414.6	1195.1	HCI010	5667661	0	1.02606e+06	18.1038
1772	micro	1058.6	129.02	HCI010	5667661	0	1.02606e+06	18.1038
1772	micro	761.18	113.39	HCI010	5667661	0	1.02606e+06	18.1038
1774	micro	281.98	72.33	HCI010	11075204	0	744855	6.72543
1774	micro	331.32	119.7	HCI010	11075204	0	744855	6.72543
1774	micro	598.49	104.96	HCI010	11075204	0	744855	6.72543
1774	intermediate	2649.5	396.5	HCI010	11075204	0	744855	6.72543
1774	intermediate	1433.5	294.94	HCI010	11075204	0	744855	6.72543
1774	micro	1838.2	270.84	HCI010	11075204	0	744855	6.72543
1774	micro	1443.9	216.29	HCI010	11075204	0	744855	6.72543
1774	intermediate	14906.1	2733.4	HCI010	11075204	0	744855	6.72543
1774	micro	353.58	73.71	HCI010	11075204	0	744855	6.72543
1774	intermediate	5862	706.8	HCI010	11075204	0	744855	6.72543
1774	micro	2074.2	255.2	HCI010	11075204	0	744855	6.72543
1774	micro	653.78	101.14	HCI010	11075204	0	744855	6.72543
1774	micro	510.19	95.6	HCI010	11075204	0	744855	6.72543
1774	micro	380.91	76.22	HCI010	11075204	0	744855	6.72543
1774	micro	1252.6	146.32	HCI010	11075204	0	744855	6.72543
1774	micro	1764.9	250.35	HCI010	11075204	0	744855	6.72543
1774	micro	836.45	196.82	HCI010	11075204	0	744855	6.72543
1774	micro	1125.6	176.09	HCI010	11075204	0	744855	6.72543
1774	micro	440.49	105.46	HCI010	11075204	0	744855	6.72543
1774	micro	350.92	82.67	HCI010	11075204	0	744855	6.72543
1774	intermediate	4553.1	560.09	HCI010	11075204	0	744855	6.72543
1774	intermediate	35603.6	3736.4	HCI010	11075204	0	744855	6.72543
1774	micro	1661.8	263.01	HCI010	11075204	0	744855	6.72543
1774	intermediate	4650.1	551.93	HCI010	11075204	0	744855	6.72543
1774	micro	1756.9	384.89	HCI010	11075204	0	744855	6.72543
1774	micro	644.79	127.2	HCI010	11075204	0	744855	6.72543
1774	intermediate	3796	695.79	HCI010	11075204	0	744855	6.72543
1774	micro	2316.9	380.43	HCI010	11075204	0	744855	6.72543
1774	micro	632.02	95.19	HCI010	11075204	0	744855	6.72543
1774	micro	1375.9	306.86	HCI010	11075204	0	744855	6.72543
1774	micro	657.06	99.94	HCI010	11075204	0	744855	6.72543
1774	micro	1004.2	180.48	HCI010	11075204	0	744855	6.72543
1774	intermediate	3240.4	343.53	HCI010	11075204	0	744855	6.72543
1774	micro	434.16	93.94	HCI010	11075204	0	744855	6.72543
1774	micro	617.97	105.18	HCI010	11075204	0	744855	6.72543
1774	micro	498.05	106.47	HCI010	11075204	0	744855	6.72543
1774	micro	447.95	103.34	HCI010	11075204	0	744855	6.72543
1774	micro	524.11	124.12	HCI010	11075204	0	744855	6.72543
1774	micro	601.78	149.48	HCI010	11075204	0	744855	6.72543
1774	intermediate	1827.2	357.44	HCI010	11075204	0	744855	6.72543
1774	intermediate	52041.4	3641.7	HCI010	11075204	0	744855	6.72543
1774	micro	444.66	117.4	HCI010	11075204	0	744855	6.72543
1774	micro	706.91	133.4	HCI010	11075204	0	744855	6.72543
1774	micro	1169.8	152.31	HCI010	11075204	0	744855	6.72543
1774	micro	880.34	147.96	HCI010	11075204	0	744855	6.72543
1774	micro	660.1	124.17	HCI010	11075204	0	744855	6.72543
1774	intermediate	11166.3	501.51	HCI010	11075204	0	744855	6.72543
1774	micro	886.04	133.34	HCI010	11075204	0	744855	6.72543
1774	intermediate	5226.7	582.12	HCI010	11075204	0	744855	6.72543
1774	intermediate	7115.9	495.61	HCI010	11075204	0	744855	6.72543
1774	micro	298.04	83.09	HCI010	11075204	0	744855	6.72543
1774	micro	284.76	65.52	HCI010	11075204	0	744855	6.72543
1774	micro	272.62	71.23	HCI010	11075204	0	744855	6.72543
1774	micro	674.9	145.3	HCI010	11075204	0	744855	6.72543
1774	intermediate	24664.7	1572.2	HCI010	11075204	0	744855	6.72543
1774	intermediate	5885.1	303.82	HCI010	11075204	0	744855	6.72543
1774	micro	2011	307.64	HCI010	11075204	0	744855	6.72543
1774	micro	655.93	114.11	HCI010	11075204	0	744855	6.72543
1774	micro	446.43	0	HCI010	11075204	0	744855	6.72543
1774	intermediate	1616.2	232.54	HCI010	11075204	0	744855	6.72543
1774	micro	304.5	73.86	HCI010	11075204	0	744855	6.72543
1774	micro	654.41	124.01	HCI010	11075204	0	744855	6.72543
1774	intermediate	1915.9	293.71	HCI010	11075204	0	744855	6.72543
1774	intermediate	3309.6	0	HCI010	11075204	0	744855	6.72543
1774	micro	451.87	102.49	HCI010	11075204	0	744855	6.72543
1774	micro	729.42	112.83	HCI010	11075204	0	744855	6.72543
1774	intermediate	5485.2	585.62	HCI010	11075204	0	744855	6.72543
1774	micro	345.23	73.76	HCI010	11075204	0	744855	6.72543
1774	micro	295.64	74.35	HCI010	11075204	0	744855	6.72543
1774	micro	1197.4	0	HCI010	11075204	0	744855	6.72543
1774	intermediate	5118.1	734.16	HCI010	11075204	0	744855	6.72543
1774	intermediate	1378.6	167.29	HCI010	11075204	0	744855	6.72543
1774	micro	1687.2	271.31	HCI010	11075204	0	744855	6.72543
1774	macro	86403.9	7178.9	HCI010	11075204	0	744855	6.72543
1774	micro	699.19	107.79	HCI010	11075204	0	744855	6.72543
1774	micro	224.04	59.33	HCI010	11075204	0	744855	6.72543
1774	micro	960.04	176.69	HCI010	11075204	0	744855	6.72543
1774	micro	235.93	59.14	HCI010	11075204	0	744855	6.72543
1774	micro	809.63	123.4	HCI010	11075204	0	744855	6.72543
1774	micro	1092	188.55	HCI010	11075204	0	744855	6.72543
1774	micro	516.9	91.69	HCI010	11075204	0	744855	6.72543
1774	micro	735.75	168.64	HCI010	11075204	0	744855	6.72543
1774	micro	2618.6	224.37	HCI010	11075204	0	744855	6.72543
1774	micro	954.98	181.79	HCI010	11075204	0	744855	6.72543
1774	micro	292.86	74.7	HCI010	11075204	0	744855	6.72543
1774	micro	523.48	100.64	HCI010	11075204	0	744855	6.72543
1774	macro	56138	2233.5	HCI010	11075204	0	744855	6.72543
1774	micro	1918.8	327.95	HCI010	11075204	0	744855	6.72543
1774	intermediate	11313.4	860.37	HCI010	11075204	0	744855	6.72543
1774	micro	471.23	109.67	HCI010	11075204	0	744855	6.72543
1774	micro	692.36	109.99	HCI010	11075204	0	744855	6.72543
1774	micro	538.91	92.38	HCI010	11075204	0	744855	6.72543
1774	micro	660.1	138.1	HCI010	11075204	0	744855	6.72543
1774	micro	1393.2	220.28	HCI010	11075204	0	744855	6.72543
1774	micro	761.81	105.67	HCI010	11075204	0	744855	6.72543
1774	micro	1258.1	185.31	HCI010	11075204	0	744855	6.72543
1774	intermediate	14523.3	806.3	HCI010	11075204	0	744855	6.72543
1774	micro	959.41	188.56	HCI010	11075204	0	744855	6.72543
1774	micro	1050.7	145.13	HCI010	11075204	0	744855	6.72543
1774	micro	1506.7	202.23	HCI010	11075204	0	744855	6.72543
1774	micro	672.37	130.24	HCI010	11075204	0	744855	6.72543
1774	micro	529.93	88.58	HCI010	11075204	0	744855	6.72543
1774	micro	924.12	138.29	HCI010	11075204	0	744855	6.72543
1774	macro	48486.7	2136.1	HCI010	11075204	0	744855	6.72543
1774	intermediate	6654.8	501.27	HCI010	11075204	0	744855	6.72543
1774	micro	3011.1	313.78	HCI010	11075204	0	744855	6.72543
1774	micro	316.13	68.69	HCI010	11075204	0	744855	6.72543
1774	micro	1402.6	165.5	HCI010	11075204	0	744855	6.72543
1774	intermediate	3668.1	321.28	HCI010	11075204	0	744855	6.72543
1774	intermediate	2920.7	0	HCI010	11075204	0	744855	6.72543
1774	micro	1697.8	189.96	HCI010	11075204	0	744855	6.72543
1774	intermediate	7803.2	503.6	HCI010	11075204	0	744855	6.72543
1774	micro	381.79	90.88	HCI010	11075204	0	744855	6.72543
1774	micro	555.99	91.01	HCI010	11075204	0	744855	6.72543
1774	micro	477.43	89.75	HCI010	11075204	0	744855	6.72543
1774	micro	960.68	130.12	HCI010	11075204	0	744855	6.72543
1774	intermediate	36696.2	2402.3	HCI010	11075204	0	744855	6.72543
1774	micro	1472.8	275.42	HCI010	11075204	0	744855	6.72543
1774	micro	651.88	99.95	HCI010	11075204	0	744855	6.72543
1774	intermediate	4297.4	0	HCI010	11075204	0	744855	6.72543
1774	micro	527.4	102.04	HCI010	11075204	0	744855	6.72543
1774	micro	632.4	104.78	HCI010	11075204	0	744855	6.72543
1774	micro	675.79	118	HCI010	11075204	0	744855	6.72543
1774	intermediate	2067.2	0	HCI010	11075204	0	744855	6.72543
1774	micro	294.38	65.84	HCI010	11075204	0	744855	6.72543
1774	micro	432.9	87.7	HCI010	11075204	0	744855	6.72543
1774	micro	2177.4	319.89	HCI010	11075204	0	744855	6.72543
1774	micro	219.99	59.99	HCI010	11075204	0	744855	6.72543
1774	micro	240.11	61.81	HCI010	11075204	0	744855	6.72543
1774	micro	1264.2	155.19	HCI010	11075204	0	744855	6.72543
1774	intermediate	6880.7	1117.9	HCI010	11075204	0	744855	6.72543
1774	micro	334.86	71.77	HCI010	11075204	0	744855	6.72543
1774	intermediate	2851.4	386.98	HCI010	11075204	0	744855	6.72543
1774	micro	2537.3	242.74	HCI010	11075204	0	744855	6.72543
1774	micro	288.3	65.33	HCI010	11075204	0	744855	6.72543
1774	micro	2450	361.87	HCI010	11075204	0	744855	6.72543
1774	micro	1939.4	303.34	HCI010	11075204	0	744855	6.72543
1774	intermediate	4017.9	269.18	HCI010	11075204	0	744855	6.72543
1774	intermediate	4893.3	515.58	HCI010	11075204	0	744855	6.72543
1774	intermediate	1366.2	172.57	HCI010	11075204	0	744855	6.72543
1774	micro	712.47	120.18	HCI010	11075204	0	744855	6.72543
1774	micro	1245.2	143.54	HCI010	11075204	0	744855	6.72543
1774	micro	874.27	142.6	HCI010	11075204	0	744855	6.72543
1774	micro	3040	485.95	HCI010	11075204	0	744855	6.72543
1774	micro	1201.4	165.6	HCI010	11075204	0	744855	6.72543
1774	micro	1244.4	198.86	HCI010	11075204	0	744855	6.72543
1774	intermediate	3001.2	313.92	HCI010	11075204	0	744855	6.72543
1774	intermediate	54205	5110.1	HCI010	11075204	0	744855	6.72543
1774	micro	435.05	92.7	HCI010	11075204	0	744855	6.72543
1774	intermediate	47973.8	3573.8	HCI010	11075204	0	744855	6.72543
1774	micro	1270.9	220.05	HCI010	11075204	0	744855	6.72543
1774	micro	327.77	97.48	HCI010	11075204	0	744855	6.72543
1774	micro	2550.3	345.29	HCI010	11075204	0	744855	6.72543
1774	micro	3838.3	274.73	HCI010	11075204	0	744855	6.72543
1774	intermediate	28095.1	2196.3	HCI010	11075204	0	744855	6.72543
2006	micro	351.56	74.23	H5097	18840386	0	96859.1	0.514104
2006	micro	1588.5	180.3	H5097	18840386	0	96859.1	0.514104
2006	micro	335.62	74.25	H5097	18840386	0	96859.1	0.514104
2006	micro	312.72	71.49	H5097	18840386	0	96859.1	0.514104
2006	micro	533.6	125.9	H5097	18840386	0	96859.1	0.514104
2006	micro	653.4	140.09	H5097	18840386	0	96859.1	0.514104
2006	micro	841.51	135.33	H5097	18840386	0	96859.1	0.514104
2006	micro	231.38	62.47	H5097	18840386	0	96859.1	0.514104
2006	micro	395.83	86.99	H5097	18840386	0	96859.1	0.514104
2006	intermediate	2127.8	228.76	H5097	18840386	0	96859.1	0.514104
2006	micro	1610.3	233.12	H5097	18840386	0	96859.1	0.514104
2006	micro	245.04	67.39	H5097	18840386	0	96859.1	0.514104
2006	micro	1229.9	177.82	H5097	18840386	0	96859.1	0.514104
2006	micro	415.19	79.69	H5097	18840386	0	96859.1	0.514104
2006	micro	363.19	78.07	H5097	18840386	0	96859.1	0.514104
2006	micro	1017.7	185.59	H5097	18840386	0	96859.1	0.514104
2006	intermediate	2080.4	209.63	H5097	18840386	0	96859.1	0.514104
2006	micro	455.92	106.08	H5097	18840386	0	96859.1	0.514104
2006	micro	1109.8	203.32	H5097	18840386	0	96859.1	0.514104
2006	micro	1205.7	163.44	H5097	18840386	0	96859.1	0.514104
2006	micro	1056.3	127.15	H5097	18840386	0	96859.1	0.514104
2006	micro	672.5	115.15	H5097	18840386	0	96859.1	0.514104
2006	micro	239.6	73.01	H5097	18840386	0	96859.1	0.514104
2006	micro	1399.3	234.86	H5097	18840386	0	96859.1	0.514104
2006	micro	2250.8	339.9	H5097	18840386	0	96859.1	0.514104
2006	micro	800.14	137.31	H5097	18840386	0	96859.1	0.514104
2006	micro	459.46	99.49	H5097	18840386	0	96859.1	0.514104
2006	intermediate	4989.7	534.41	H5097	18840386	0	96859.1	0.514104
2006	intermediate	5628.2	385.78	H5097	18840386	0	96859.1	0.514104
2006	micro	1494.8	214.64	H5097	18840386	0	96859.1	0.514104
2006	micro	1372.3	195.32	H5097	18840386	0	96859.1	0.514104
2006	micro	563.07	95.26	H5097	18840386	0	96859.1	0.514104
2006	micro	2337	365.08	H5097	18840386	0	96859.1	0.514104
2006	micro	288.05	68.88	H5097	18840386	0	96859.1	0.514104
2006	micro	2134.4	249.63	H5097	18840386	0	96859.1	0.514104
2006	micro	318.54	72.4	H5097	18840386	0	96859.1	0.514104
2006	micro	1796.2	232.84	H5097	18840386	0	96859.1	0.514104
2006	micro	774.33	165.51	H5097	18840386	0	96859.1	0.514104
2006	micro	435.3	87.8	H5097	18840386	0	96859.1	0.514104
2006	intermediate	4788.4	580.8	H5097	18840386	0	96859.1	0.514104
2006	micro	454.91	82.57	H5097	18840386	0	96859.1	0.514104
2006	micro	881.74	163.37	H5097	18840386	0	96859.1	0.514104
2006	micro	681.23	101.22	H5097	18840386	0	96859.1	0.514104
2006	intermediate	4036.8	316.38	H5097	18840386	0	96859.1	0.514104
2006	micro	1765	210.51	H5097	18840386	0	96859.1	0.514104
2006	micro	246.81	62.35	H5097	18840386	0	96859.1	0.514104
2006	micro	577.49	102.86	H5097	18840386	0	96859.1	0.514104
2006	micro	691.6	110.61	H5097	18840386	0	96859.1	0.514104
2006	micro	757.76	105.6	H5097	18840386	0	96859.1	0.514104
2006	micro	1418.2	226	H5097	18840386	0	96859.1	0.514104
2006	intermediate	3369.3	376.65	H5097	18840386	0	96859.1	0.514104
2006	micro	356.49	76.69	H5097	18840386	0	96859.1	0.514104
2006	micro	108.16	40.68	H5097	18840386	0	96859.1	0.514104
2006	micro	369.01	77.27	H5097	18840386	0	96859.1	0.514104
2006	micro	1160.7	170.91	H5097	18840386	0	96859.1	0.514104
2006	micro	836.32	164.72	H5097	18840386	0	96859.1	0.514104
2006	intermediate	2040.3	384.03	H5097	18840386	0	96859.1	0.514104
2006	micro	705.77	119.82	H5097	18840386	0	96859.1	0.514104
2006	micro	456.81	92.53	H5097	18840386	0	96859.1	0.514104
2006	micro	521.7	152.98	H5097	18840386	0	96859.1	0.514104
2006	micro	738.28	181.11	H5097	18840386	0	96859.1	0.514104
2006	micro	648.08	106.08	H5097	18840386	0	96859.1	0.514104
2006	micro	871.24	115.64	H5097	18840386	0	96859.1	0.514104
2006	micro	2148.8	266.16	H5097	18840386	0	96859.1	0.514104
2006	micro	446.69	89.96	H5097	18840386	0	96859.1	0.514104
2006	micro	507.03	111.47	H5097	18840386	0	96859.1	0.514104
2006	micro	1042.8	179.86	H5097	18840386	0	96859.1	0.514104
2006	micro	583.57	96.57	H5097	18840386	0	96859.1	0.514104
2006	micro	578	134.17	H5097	18840386	0	96859.1	0.514104
2006	micro	565.98	96.1	H5097	18840386	0	96859.1	0.514104
2006	micro	612.79	129.74	H5097	18840386	0	96859.1	0.514104
2006	micro	1337.5	217.89	H5097	18840386	0	96859.1	0.514104
2006	micro	710.45	210.63	H5097	18840386	0	96859.1	0.514104
2006	micro	1492.1	170.82	H5097	18840386	0	96859.1	0.514104
2006	micro	982.94	179.03	H5097	18840386	0	96859.1	0.514104
2006	micro	1047.1	166.33	H5097	18840386	0	96859.1	0.514104
2006	intermediate	4022.7	371.16	H5097	18840386	0	96859.1	0.514104
2006	micro	756.5	147.76	H5097	18840386	0	96859.1	0.514104
2006	intermediate	4589.8	676.87	H5097	18840386	0	96859.1	0.514104
2006	micro	837.21	116.72	H5097	18840386	0	96859.1	0.514104
2007	intermediate	15836.1	1108.2	H5097	2668537	0	176746	6.62333
2007	micro	1723.6	220.62	H5097	2668537	0	176746	6.62333
2007	micro	519.68	88.41	H5097	2668537	0	176746	6.62333
2007	micro	1468.7	162.82	H5097	2668537	0	176746	6.62333
2007	micro	859.35	126.11	H5097	2668537	0	176746	6.62333
2007	micro	1688.8	234.23	H5097	2668537	0	176746	6.62333
2007	intermediate	4188.4	363.94	H5097	2668537	0	176746	6.62333
2007	intermediate	10605.3	801.03	H5097	2668537	0	176746	6.62333
2007	intermediate	6156.1	528.04	H5097	2668537	0	176746	6.62333
2007	intermediate	2083.7	298.49	H5097	2668537	0	176746	6.62333
2007	micro	1394.1	187.11	H5097	2668537	0	176746	6.62333
2007	micro	349.15	117.32	H5097	2668537	0	176746	6.62333
2007	micro	3610.1	377.87	H5097	2668537	0	176746	6.62333
2007	intermediate	5689.9	909.62	H5097	2668537	0	176746	6.62333
2007	micro	922.72	150.05	H5097	2668537	0	176746	6.62333
2007	micro	712.6	111.51	H5097	2668537	0	176746	6.62333
2007	micro	774.21	121.71	H5097	2668537	0	176746	6.62333
2007	intermediate	7811.7	552.43	H5097	2668537	0	176746	6.62333
2007	intermediate	32268.1	2103.2	H5097	2668537	0	176746	6.62333
2007	micro	264.52	81.17	H5097	2668537	0	176746	6.62333
2007	micro	438.84	109.86	H5097	2668537	0	176746	6.62333
2007	intermediate	2690.5	335.16	H5097	2668537	0	176746	6.62333
2007	micro	779.52	150	H5097	2668537	0	176746	6.62333
2007	micro	851.5	222.25	H5097	2668537	0	176746	6.62333
2007	micro	1916.2	256.08	H5097	2668537	0	176746	6.62333
2007	micro	537.26	99.64	H5097	2668537	0	176746	6.62333
2007	intermediate	19483.8	1487.5	H5097	2668537	0	176746	6.62333
2007	micro	1048.7	137.02	H5097	2668537	0	176746	6.62333
2007	micro	527.27	128.26	H5097	2668537	0	176746	6.62333
2007	micro	470.09	90.18	H5097	2668537	0	176746	6.62333
2007	micro	632.27	176.02	H5097	2668537	0	176746	6.62333
2007	intermediate	3474.8	487.58	H5097	2668537	0	176746	6.62333
2007	intermediate	3095.8	0	H5097	2668537	0	176746	6.62333
2007	micro	1943.6	265.72	H5097	2668537	0	176746	6.62333
2007	micro	1667.3	276.96	H5097	2668537	0	176746	6.62333
2007	micro	1499	232.25	H5097	2668537	0	176746	6.62333
2007	micro	2153.7	305.98	H5097	2668537	0	176746	6.62333
2007	micro	1892.5	227.64	H5097	2668537	0	176746	6.62333
2007	micro	868.2	119.98	H5097	2668537	0	176746	6.62333
2007	intermediate	4196.3	0	H5097	2668537	0	176746	6.62333
2007	micro	551.56	91.73	H5097	2668537	0	176746	6.62333
2007	micro	1399.6	147.04	H5097	2668537	0	176746	6.62333
2007	intermediate	3188.5	421.18	H5097	2668537	0	176746	6.62333
2007	micro	690.84	125.49	H5097	2668537	0	176746	6.62333
2007	intermediate	12529.8	0	H5097	2668537	0	176746	6.62333
2007	micro	2698.3	283.01	H5097	2668537	0	176746	6.62333
2007	micro	574.84	95.45	H5097	2668537	0	176746	6.62333
2007	micro	1534.2	188.45	H5097	2668537	0	176746	6.62333
2007	micro	660.23	112.16	H5097	2668537	0	176746	6.62333
2007	intermediate	2092.4	0	H5097	2668537	0	176746	6.62333
2007	micro	656.31	125.82	H5097	2668537	0	176746	6.62333
2007	micro	1075.5	198.95	H5097	2668537	0	176746	6.62333
2015	micro	1024.6	133.82	J55454	19018238	0	12970.4	0.0682
2015	intermediate	7222.1	321.66	J55454	19018238	0	12970.4	0.0682
2015	micro	876.68	122.94	J55454	19018238	0	12970.4	0.0682
2015	intermediate	2602.5	294.81	J55454	19018238	0	12970.4	0.0682
2015	micro	568.64	92.89	J55454	19018238	0	12970.4	0.0682
2015	micro	380.65	74.83	J55454	19018238	0	12970.4	0.0682
2015	micro	295.26	66	J55454	19018238	0	12970.4	0.0682
2016	0	0	0	H3204	6542319	0	0	0
2017	micro	443.02	84.74	H3204	23200765	0	896723	3.86506
2017	micro	1175.4	136.57	H3204	23200765	0	896723	3.86506
2017	intermediate	5718.8	326.77	H3204	23200765	0	896723	3.86506
2017	intermediate	33860.6	1027	H3204	23200765	0	896723	3.86506
2017	micro	266.92	68.52	H3204	23200765	0	896723	3.86506
2017	intermediate	22304.4	1037.9	H3204	23200765	0	896723	3.86506
2017	macro	433883	17320.7	H3204	23200765	0	896723	3.86506
2017	micro	855.04	130.15	H3204	23200765	0	896723	3.86506
2017	macro	190263	2790.3	H3204	23200765	0	896723	3.86506
2017	micro	2130.7	308.18	H3204	23200765	0	896723	3.86506
2017	micro	1671	210.73	H3204	23200765	0	896723	3.86506
2017	intermediate	9077.7	536.55	H3204	23200765	0	896723	3.86506
2017	micro	3045	352.07	H3204	23200765	0	896723	3.86506
2017	micro	887.3	128.88	H3204	23200765	0	896723	3.86506
2017	micro	2281.3	215.25	H3204	23200765	0	896723	3.86506
2017	intermediate	10704.9	417.75	H3204	23200765	0	896723	3.86506
2017	intermediate	60602.6	1041.3	H3204	23200765	0	896723	3.86506
2017	intermediate	15224.6	748.19	H3204	23200765	0	896723	3.86506
2017	macro	102328	1773.7	H3204	23200765	0	896723	3.86506
2019	micro	1962	276.52	HCI009	7675253	0	18795.5	0.244885
2019	micro	377.18	94.78	HCI009	7675253	0	18795.5	0.244885
2019	micro	122.95	41.65	HCI009	7675253	0	18795.5	0.244885
2019	micro	301.89	77.3	HCI009	7675253	0	18795.5	0.244885
2019	micro	274.5	61.99	HCI009	7675253	0	18795.5	0.244885
2019	micro	1677.7	280.14	HCI009	7675253	0	18795.5	0.244885
2019	micro	595.04	93.11	HCI009	7675253	0	18795.5	0.244885
2019	micro	236.6	65.53	HCI009	7675253	0	18795.5	0.244885
2019	micro	1381	174.36	HCI009	7675253	0	18795.5	0.244885
2019	micro	1598.8	295.03	HCI009	7675253	0	18795.5	0.244885
2019	micro	311.64	67.55	HCI009	7675253	0	18795.5	0.244885
2019	micro	548.34	124.63	HCI009	7675253	0	18795.5	0.244885
2019	micro	852.64	159.56	HCI009	7675253	0	18795.5	0.244885
2019	micro	583.88	166.79	HCI009	7675253	0	18795.5	0.244885
2019	micro	224.68	60.41	HCI009	7675253	0	18795.5	0.244885
2019	micro	121.26	43.89	HCI009	7675253	0	18795.5	0.244885
2019	micro	136.95	47.91	HCI009	7675253	0	18795.5	0.244885
2019	micro	515.56	103.44	HCI009	7675253	0	18795.5	0.244885
2019	micro	253.59	66.13	HCI009	7675253	0	18795.5	0.244885
2019	micro	229.33	87.73	HCI009	7675253	0	18795.5	0.244885
2019	micro	136.47	46.9	HCI009	7675253	0	18795.5	0.244885
2019	micro	820.13	171.86	HCI009	7675253	0	18795.5	0.244885
2019	micro	429.05	116.59	HCI009	7675253	0	18795.5	0.244885
2019	micro	138.48	48.57	HCI009	7675253	0	18795.5	0.244885
2019	micro	1114.6	217.34	HCI009	7675253	0	18795.5	0.244885
2019	micro	844.13	162.93	HCI009	7675253	0	18795.5	0.244885
2019	micro	303.48	67.38	HCI009	7675253	0	18795.5	0.244885
2019	micro	156.71	48.75	HCI009	7675253	0	18795.5	0.244885
2019	micro	104.59	41.02	HCI009	7675253	0	18795.5	0.244885
2019	micro	306.7	77.81	HCI009	7675253	0	18795.5	0.244885
2019	micro	159.01	52.54	HCI009	7675253	0	18795.5	0.244885
2019	micro	951.08	187.14	HCI009	7675253	0	18795.5	0.244885
2019	micro	271.73	68.9	HCI009	7675253	0	18795.5	0.244885
2019	micro	207.27	54.76	HCI009	7675253	0	18795.5	0.244885
2019	micro	546.55	91.22	HCI009	7675253	0	18795.5	0.244885
2021	micro	916.9	200.97	HCI009	5101827	0	22621.3	0.443396
2021	micro	896.92	156.82	HCI009	5101827	0	22621.3	0.443396
2021	micro	870.98	173.35	HCI009	5101827	0	22621.3	0.443396
2021	micro	611.4	108.26	HCI009	5101827	0	22621.3	0.443396
2021	micro	590.27	152.93	HCI009	5101827	0	22621.3	0.443396
2021	micro	332.83	73.82	HCI009	5101827	0	22621.3	0.443396
2021	micro	2335.8	271.56	HCI009	5101827	0	22621.3	0.443396
2021	micro	971.43	174.61	HCI009	5101827	0	22621.3	0.443396
2021	micro	796.6	114.23	HCI009	5101827	0	22621.3	0.443396
2021	micro	1430.6	221.4	HCI009	5101827	0	22621.3	0.443396
2021	micro	1016.3	135.92	HCI009	5101827	0	22621.3	0.443396
2021	micro	328.91	69.08	HCI009	5101827	0	22621.3	0.443396
2021	micro	584.45	113.11	HCI009	5101827	0	22621.3	0.443396
2021	micro	620.76	104.96	HCI009	5101827	0	22621.3	0.443396
2021	micro	372.68	78.72	HCI009	5101827	0	22621.3	0.443396
2021	micro	342.07	75.76	HCI009	5101827	0	22621.3	0.443396
2021	micro	542.58	97.29	HCI009	5101827	0	22621.3	0.443396
2021	micro	616.96	107.32	HCI009	5101827	0	22621.3	0.443396
2021	micro	600.01	105.84	HCI009	5101827	0	22621.3	0.443396
2021	micro	374.45	80.68	HCI009	5101827	0	22621.3	0.443396
2021	micro	522.34	102.76	HCI009	5101827	0	22621.3	0.443396
2021	micro	667.82	97.58	HCI009	5101827	0	22621.3	0.443396
2021	micro	383.56	75.81	HCI009	5101827	0	22621.3	0.443396
2021	micro	534.99	89.12	HCI009	5101827	0	22621.3	0.443396
2021	micro	1738.8	181.96	HCI009	5101827	0	22621.3	0.443396
2021	micro	802.67	122.74	HCI009	5101827	0	22621.3	0.443396
2021	micro	519.43	126.18	HCI009	5101827	0	22621.3	0.443396
2021	micro	1167.6	173.73	HCI009	5101827	0	22621.3	0.443396
2021	micro	1131.2	144.25	HCI009	5101827	0	22621.3	0.443396
2023	micro	768.64	104.55	HCI005	9363195	0	768.64	0.00820916
2024	macro	36664.8	987.52	HCI001	8845033	0	127138	1.43739
2024	micro	689.83	124.08	HCI001	8845033	0	127138	1.43739
2024	micro	1665.6	219.1	HCI001	8845033	0	127138	1.43739
2024	micro	916.53	113.54	HCI001	8845033	0	127138	1.43739
2024	micro	843.41	121.07	HCI001	8845033	0	127138	1.43739
2024	micro	680.09	112.96	HCI001	8845033	0	127138	1.43739
2024	intermediate	875.79	143.26	HCI001	8845033	0	127138	1.43739
2024	intermediate	18631.3	911.39	HCI001	8845033	0	127138	1.43739
2024	intermediate	24529.2	1493.4	HCI001	8845033	0	127138	1.43739
2024	micro	1539.6	154.86	HCI001	8845033	0	127138	1.43739
2024	intermediate	4133.8	269.01	HCI001	8845033	0	127138	1.43739
2024	micro	2563.4	252.66	HCI001	8845033	0	127138	1.43739
2024	micro	2107.6	186.7	HCI001	8845033	0	127138	1.43739
2024	micro	680.85	138.79	HCI001	8845033	0	127138	1.43739
2024	intermediate	2950.6	304.21	HCI001	8845033	0	127138	1.43739
2024	micro	250.73	59.62	HCI001	8845033	0	127138	1.43739
2024	micro	181.53	53.65	HCI001	8845033	0	127138	1.43739
2024	intermediate	6432.2	317.28	HCI001	8845033	0	127138	1.43739
2024	intermediate	6620.1	409.26	HCI001	8845033	0	127138	1.43739
2024	intermediate	4288.4	304.38	HCI001	8845033	0	127138	1.43739
2024	micro	588.88	94.24	HCI001	8845033	0	127138	1.43739
2024	micro	398.62	76.32	HCI001	8845033	0	127138	1.43739
2024	micro	340.04	87.09	HCI001	8845033	0	127138	1.43739
2024	micro	1488.5	185.7	HCI001	8845033	0	127138	1.43739
2024	micro	1453.9	146.34	HCI001	8845033	0	127138	1.43739
2024	micro	322.97	68.59	HCI001	8845033	0	127138	1.43739
2024	micro	616.58	119.43	HCI001	8845033	0	127138	1.43739
2024	micro	449.47	82.24	HCI001	8845033	0	127138	1.43739
2024	micro	587.61	107.38	HCI001	8845033	0	127138	1.43739
2024	intermediate	3645.7	333.09	HCI001	8845033	0	127138	1.43739
2025	intermediate	22123.6	0	HCI005	51540407	0	22123.6	0.0429248
2027	micro	2487.2	210.46	HCI011	14516920	0	343640	2.36717
2027	micro	1647.6	214.79	HCI011	14516920	0	343640	2.36717
2027	micro	588.12	95.16	HCI011	14516920	0	343640	2.36717
2027	micro	405.19	74.7	HCI011	14516920	0	343640	2.36717
2027	intermediate	2692.1	223.43	HCI011	14516920	0	343640	2.36717
2027	intermediate	25401.1	0	HCI011	14516920	0	343640	2.36717
2027	micro	1262	157.12	HCI011	14516920	0	343640	2.36717
2027	micro	955.74	117.95	HCI011	14516920	0	343640	2.36717
2027	micro	313.86	66.97	HCI011	14516920	0	343640	2.36717
2027	intermediate	3119.3	263.72	HCI011	14516920	0	343640	2.36717
2027	micro	916.15	131.98	HCI011	14516920	0	343640	2.36717
2027	micro	1490.5	196.75	HCI011	14516920	0	343640	2.36717
2027	micro	949.8	116.81	HCI011	14516920	0	343640	2.36717
2027	intermediate	5454.6	292.61	HCI011	14516920	0	343640	2.36717
2027	intermediate	3807.4	0	HCI011	14516920	0	343640	2.36717
2027	micro	3306.6	259.44	HCI011	14516920	0	343640	2.36717
2027	micro	1913	201.23	HCI011	14516920	0	343640	2.36717
2027	micro	1124.4	189.25	HCI011	14516920	0	343640	2.36717
2027	micro	279.32	67.46	HCI011	14516920	0	343640	2.36717
2027	intermediate	8081.5	0	HCI011	14516920	0	343640	2.36717
2027	micro	1003.7	121.69	HCI011	14516920	0	343640	2.36717
2027	intermediate	4005.4	262.1	HCI011	14516920	0	343640	2.36717
2027	micro	1416.3	154.68	HCI011	14516920	0	343640	2.36717
2027	intermediate	3522.3	241.8	HCI011	14516920	0	343640	2.36717
2027	micro	2578.3	235.08	HCI011	14516920	0	343640	2.36717
2027	micro	701.34	112.16	HCI011	14516920	0	343640	2.36717
2027	micro	1190.4	163.72	HCI011	14516920	0	343640	2.36717
2027	micro	613.42	96.8	HCI011	14516920	0	343640	2.36717
2027	micro	746.63	115.09	HCI011	14516920	0	343640	2.36717
2027	micro	278.56	69.19	HCI011	14516920	0	343640	2.36717
2027	intermediate	4664.5	275.14	HCI011	14516920	0	343640	2.36717
2027	micro	504.25	91.41	HCI011	14516920	0	343640	2.36717
2027	micro	920.45	129.91	HCI011	14516920	0	343640	2.36717
2027	micro	603.68	91.84	HCI011	14516920	0	343640	2.36717
2027	micro	695.77	110	HCI011	14516920	0	343640	2.36717
2027	micro	478.31	94.86	HCI011	14516920	0	343640	2.36717
2027	intermediate	3452.1	260.59	HCI011	14516920	0	343640	2.36717
2027	intermediate	3538.3	272.62	HCI011	14516920	0	343640	2.36717
2027	micro	761.56	124.55	HCI011	14516920	0	343640	2.36717
2027	intermediate	8435.3	812.81	HCI011	14516920	0	343640	2.36717
2027	micro	1447.5	158.56	HCI011	14516920	0	343640	2.36717
2027	micro	407.34	79.23	HCI011	14516920	0	343640	2.36717
2027	micro	749.79	133.02	HCI011	14516920	0	343640	2.36717
2027	micro	1065.4	131.71	HCI011	14516920	0	343640	2.36717
2027	macro	82765.9	1915	HCI011	14516920	0	343640	2.36717
2027	micro	310.44	85.03	HCI011	14516920	0	343640	2.36717
2027	micro	377.11	75.56	HCI011	14516920	0	343640	2.36717
2027	micro	787.62	159.46	HCI011	14516920	0	343640	2.36717
2027	micro	1304.5	139.33	HCI011	14516920	0	343640	2.36717
2027	micro	957.51	126.83	HCI011	14516920	0	343640	2.36717
2027	micro	930.57	113.5	HCI011	14516920	0	343640	2.36717
2027	micro	880.72	134.31	HCI011	14516920	0	343640	2.36717
2027	intermediate	17311.5	660.72	HCI011	14516920	0	343640	2.36717
2027	micro	395.96	78.82	HCI011	14516920	0	343640	2.36717
2027	micro	1991.6	311.56	HCI011	14516920	0	343640	2.36717
2027	intermediate	9464.9	607.57	HCI011	14516920	0	343640	2.36717
2027	micro	1390.9	208.37	HCI011	14516920	0	343640	2.36717
2027	micro	972.69	129.98	HCI011	14516920	0	343640	2.36717
2027	intermediate	5906.1	324.42	HCI011	14516920	0	343640	2.36717
2027	intermediate	2906.2	239.8	HCI011	14516920	0	343640	2.36717
2027	micro	394.95	88.45	HCI011	14516920	0	343640	2.36717
2027	micro	2343.7	286.34	HCI011	14516920	0	343640	2.36717
2027	intermediate	2935.9	373.13	HCI011	14516920	0	343640	2.36717
2027	intermediate	7204.6	491.47	HCI011	14516920	0	343640	2.36717
2027	intermediate	2587.4	253.9	HCI011	14516920	0	343640	2.36717
2027	micro	306.52	72.91	HCI011	14516920	0	343640	2.36717
2027	micro	1874.9	198.79	HCI011	14516920	0	343640	2.36717
2027	micro	1486.6	176.01	HCI011	14516920	0	343640	2.36717
2027	micro	1568.7	272.16	HCI011	14516920	0	343640	2.36717
2027	micro	753.33	114.26	HCI011	14516920	0	343640	2.36717
2027	intermediate	24998.3	733.4	HCI011	14516920	0	343640	2.36717
2027	micro	1627.1	171.59	HCI011	14516920	0	343640	2.36717
2027	micro	932.09	118.96	HCI011	14516920	0	343640	2.36717
2027	micro	295.13	64.11	HCI011	14516920	0	343640	2.36717
2027	micro	473.13	85.69	HCI011	14516920	0	343640	2.36717
2027	micro	1042.4	122.77	HCI011	14516920	0	343640	2.36717
2027	micro	515.89	102.91	HCI011	14516920	0	343640	2.36717
2027	micro	1088.8	122.56	HCI011	14516920	0	343640	2.36717
2027	micro	570.16	113.32	HCI011	14516920	0	343640	2.36717
2027	micro	891.86	147.86	HCI011	14516920	0	343640	2.36717
2027	micro	2060.8	175.15	HCI011	14516920	0	343640	2.36717
2027	intermediate	3036.6	254.51	HCI011	14516920	0	343640	2.36717
2027	intermediate	6798.2	335.89	HCI011	14516920	0	343640	2.36717
2027	micro	230.74	61.56	HCI011	14516920	0	343640	2.36717
2027	micro	553.96	90.03	HCI011	14516920	0	343640	2.36717
2027	micro	876.68	108.92	HCI011	14516920	0	343640	2.36717
2027	micro	626.07	100.37	HCI011	14516920	0	343640	2.36717
2027	intermediate	10910.4	0	HCI011	14516920	0	343640	2.36717
2027	intermediate	4863.3	263.24	HCI011	14516920	0	343640	2.36717
2027	micro	3239.1	296.37	HCI011	14516920	0	343640	2.36717
2027	micro	891.86	122.14	HCI011	14516920	0	343640	2.36717
2027	micro	1552.1	210.46	HCI011	14516920	0	343640	2.36717
2027	intermediate	10410.2	445.32	HCI011	14516920	0	343640	2.36717
2027	micro	2091.4	208.77	HCI011	14516920	0	343640	2.36717
2027	micro	2977.3	240.46	HCI011	14516920	0	343640	2.36717
2028	intermediate	4237.1	407.92	HCI011	11067950	0	332735	3.00629
2028	micro	1801.8	182.65	HCI011	11067950	0	332735	3.00629
2028	micro	1680.4	194.73	HCI011	11067950	0	332735	3.00629
2028	micro	867.82	125.96	HCI011	11067950	0	332735	3.00629
2028	micro	961.81	146.14	HCI011	11067950	0	332735	3.00629
2028	micro	543.97	88.68	HCI011	11067950	0	332735	3.00629
2028	intermediate	3431.3	373.56	HCI011	11067950	0	332735	3.00629
2028	micro	563.83	104.92	HCI011	11067950	0	332735	3.00629
2028	micro	804.06	119.04	HCI011	11067950	0	332735	3.00629
2028	micro	1406.9	155.24	HCI011	11067950	0	332735	3.00629
2028	intermediate	6379.2	397.24	HCI011	11067950	0	332735	3.00629
2028	intermediate	16354	937.1	HCI011	11067950	0	332735	3.00629
2028	micro	505.51	94.78	HCI011	11067950	0	332735	3.00629
2028	micro	1586.5	165.28	HCI011	11067950	0	332735	3.00629
2028	micro	2264.2	187.26	HCI011	11067950	0	332735	3.00629
2028	micro	571.29	99.5	HCI011	11067950	0	332735	3.00629
2028	micro	1678.8	155.12	HCI011	11067950	0	332735	3.00629
2028	micro	350.8	71.36	HCI011	11067950	0	332735	3.00629
2028	micro	1647.7	232.52	HCI011	11067950	0	332735	3.00629
2028	micro	246.05	65.19	HCI011	11067950	0	332735	3.00629
2028	micro	1042.9	130.24	HCI011	11067950	0	332735	3.00629
2028	micro	621.9	97.94	HCI011	11067950	0	332735	3.00629
2028	micro	968.14	129.96	HCI011	11067950	0	332735	3.00629
2028	micro	1680.2	218.47	HCI011	11067950	0	332735	3.00629
2028	intermediate	15236.7	847.05	HCI011	11067950	0	332735	3.00629
2028	micro	763.83	108.49	HCI011	11067950	0	332735	3.00629
2028	intermediate	3602.7	377.54	HCI011	11067950	0	332735	3.00629
2028	intermediate	5282.8	400.02	HCI011	11067950	0	332735	3.00629
2028	micro	311.71	66.9	HCI011	11067950	0	332735	3.00629
2028	micro	316.77	70.62	HCI011	11067950	0	332735	3.00629
2028	micro	846.19	140.7	HCI011	11067950	0	332735	3.00629
2028	intermediate	12851.3	0	HCI011	11067950	0	332735	3.00629
2028	intermediate	8997.4	505.6	HCI011	11067950	0	332735	3.00629
2028	intermediate	4123.8	363.53	HCI011	11067950	0	332735	3.00629
2028	micro	383.06	80.55	HCI011	11067950	0	332735	3.00629
2028	micro	924.24	120.96	HCI011	11067950	0	332735	3.00629
2028	intermediate	6616.1	451.77	HCI011	11067950	0	332735	3.00629
2028	micro	2023.3	170.89	HCI011	11067950	0	332735	3.00629
2028	micro	2218	174.98	HCI011	11067950	0	332735	3.00629
2028	micro	544.85	96.6	HCI011	11067950	0	332735	3.00629
2028	micro	2337.8	194.61	HCI011	11067950	0	332735	3.00629
2028	micro	1314.3	180.81	HCI011	11067950	0	332735	3.00629
2028	micro	2874.3	217.7	HCI011	11067950	0	332735	3.00629
2028	micro	1535.9	237.14	HCI011	11067950	0	332735	3.00629
2028	micro	233.53	60.4	HCI011	11067950	0	332735	3.00629
2028	micro	927.15	137.78	HCI011	11067950	0	332735	3.00629
2028	micro	666.68	126.15	HCI011	11067950	0	332735	3.00629
2028	micro	290.96	70.52	HCI011	11067950	0	332735	3.00629
2028	micro	1439.5	173.7	HCI011	11067950	0	332735	3.00629
2028	micro	811.91	110.68	HCI011	11067950	0	332735	3.00629
2028	micro	266.8	64.7	HCI011	11067950	0	332735	3.00629
2028	micro	864.78	115.7	HCI011	11067950	0	332735	3.00629
2028	intermediate	4303.2	384.66	HCI011	11067950	0	332735	3.00629
2028	micro	376.98	75.41	HCI011	11067950	0	332735	3.00629
2028	micro	961.56	124.92	HCI011	11067950	0	332735	3.00629
2028	intermediate	10761.1	529.53	HCI011	11067950	0	332735	3.00629
2028	micro	814.31	106.96	HCI011	11067950	0	332735	3.00629
2028	micro	684.26	104.86	HCI011	11067950	0	332735	3.00629
2028	intermediate	35858	0	HCI011	11067950	0	332735	3.00629
2028	intermediate	8995.7	564.75	HCI011	11067950	0	332735	3.00629
2028	micro	912.6	143.3	HCI011	11067950	0	332735	3.00629
2028	intermediate	10945.3	568.16	HCI011	11067950	0	332735	3.00629
2028	intermediate	4224	399.58	HCI011	11067950	0	332735	3.00629
2028	micro	2547.5	206.59	HCI011	11067950	0	332735	3.00629
2028	intermediate	3309.7	316.41	HCI011	11067950	0	332735	3.00629
2028	micro	1339.6	152.21	HCI011	11067950	0	332735	3.00629
2028	micro	511.08	89.66	HCI011	11067950	0	332735	3.00629
2028	micro	1032.2	138.39	HCI011	11067950	0	332735	3.00629
2028	micro	3327.7	425.5	HCI011	11067950	0	332735	3.00629
2028	micro	1068	138.44	HCI011	11067950	0	332735	3.00629
2028	micro	181.15	53.86	HCI011	11067950	0	332735	3.00629
2028	intermediate	35570.2	1768.4	HCI011	11067950	0	332735	3.00629
2028	macro	54111.7	0	HCI011	11067950	0	332735	3.00629
2028	intermediate	3007.9	237.46	HCI011	11067950	0	332735	3.00629
2028	intermediate	3934.3	286.55	HCI011	11067950	0	332735	3.00629
2028	micro	1175.6	169.65	HCI011	11067950	0	332735	3.00629
2028	micro	1939.3	200.6	HCI011	11067950	0	332735	3.00629
2028	micro	818.1	108.74	HCI011	11067950	0	332735	3.00629
2028	micro	1435.4	149.78	HCI011	11067950	0	332735	3.00629
2028	micro	589.64	96.11	HCI011	11067950	0	332735	3.00629
2028	micro	425.31	80.62	HCI011	11067950	0	332735	3.00629
2028	micro	1123.1	155.53	HCI011	11067950	0	332735	3.00629
2028	micro	314.49	67.34	HCI011	11067950	0	332735	3.00629
2028	intermediate	4486.2	373	HCI011	11067950	0	332735	3.00629
2028	micro	846.82	111.72	HCI011	11067950	0	332735	3.00629
2035	micro	296.4	65.34	J2036	22942370	0	664490	2.89634
2035	micro	784.45	107.01	J2036	22942370	0	664490	2.89634
2035	micro	2143.9	172.83	J2036	22942370	0	664490	2.89634
2035	micro	1540.7	163.71	J2036	22942370	0	664490	2.89634
2035	micro	1492.2	158.59	J2036	22942370	0	664490	2.89634
2035	micro	595.96	90.91	J2036	22942370	0	664490	2.89634
2035	micro	1499.1	161.12	J2036	22942370	0	664490	2.89634
2035	intermediate	3565.8	270.11	J2036	22942370	0	664490	2.89634
2035	micro	311.96	68.07	J2036	22942370	0	664490	2.89634
2035	micro	2707.8	252.9	J2036	22942370	0	664490	2.89634
2035	micro	2931.1	210.08	J2036	22942370	0	664490	2.89634
2035	micro	757.64	115.46	J2036	22942370	0	664490	2.89634
2035	micro	1209.4	131.15	J2036	22942370	0	664490	2.89634
2035	micro	1437.9	138.84	J2036	22942370	0	664490	2.89634
2035	intermediate	8664.8	485.29	J2036	22942370	0	664490	2.89634
2035	intermediate	17313.5	1053.8	J2036	22942370	0	664490	2.89634
2035	micro	723.35	105.11	J2036	22942370	0	664490	2.89634
2035	micro	964.34	119.41	J2036	22942370	0	664490	2.89634
2035	micro	1194.3	137.08	J2036	22942370	0	664490	2.89634
2035	micro	730.06	103.1	J2036	22942370	0	664490	2.89634
2035	intermediate	7315	435.16	J2036	22942370	0	664490	2.89634
2035	micro	843.28	117.72	J2036	22942370	0	664490	2.89634
2035	micro	1673	164.52	J2036	22942370	0	664490	2.89634
2035	micro	6064.8	340.96	J2036	22942370	0	664490	2.89634
2035	micro	1113.1	128.73	J2036	22942370	0	664490	2.89634
2035	micro	1005.7	126.57	J2036	22942370	0	664490	2.89634
2035	micro	787.36	106.01	J2036	22942370	0	664490	2.89634
2035	intermediate	7441.5	498.27	J2036	22942370	0	664490	2.89634
2035	micro	829.11	117.93	J2036	22942370	0	664490	2.89634
2035	intermediate	4506.7	398.74	J2036	22942370	0	664490	2.89634
2035	micro	840.5	115.05	J2036	22942370	0	664490	2.89634
2035	micro	492.86	84.24	J2036	22942370	0	664490	2.89634
2035	micro	1964.7	232.72	J2036	22942370	0	664490	2.89634
2035	micro	586.1	93.57	J2036	22942370	0	664490	2.89634
2035	micro	1086.5	129.36	J2036	22942370	0	664490	2.89634
2035	micro	1185.9	131.42	J2036	22942370	0	664490	2.89634
2035	micro	326.26	68.19	J2036	22942370	0	664490	2.89634
2035	micro	565.98	91.18	J2036	22942370	0	664490	2.89634
2035	intermediate	3957.1	279.47	J2036	22942370	0	664490	2.89634
2035	micro	872.75	116.03	J2036	22942370	0	664490	2.89634
2035	micro	1244.9	136.25	J2036	22942370	0	664490	2.89634
2035	micro	522.59	86.31	J2036	22942370	0	664490	2.89634
2035	micro	2482.8	199.85	J2036	22942370	0	664490	2.89634
2035	micro	1950.8	189.4	J2036	22942370	0	664490	2.89634
2035	micro	588.75	91.07	J2036	22942370	0	664490	2.89634
2035	intermediate	19255.5	867.69	J2036	22942370	0	664490	2.89634
2035	micro	1145.2	127.46	J2036	22942370	0	664490	2.89634
2035	micro	1955.8	206.14	J2036	22942370	0	664490	2.89634
2035	micro	3105.9	260.03	J2036	22942370	0	664490	2.89634
2035	micro	1268.7	132.07	J2036	22942370	0	664490	2.89634
2035	micro	430.12	84.2	J2036	22942370	0	664490	2.89634
2035	micro	1010.9	120.23	J2036	22942370	0	664490	2.89634
2035	intermediate	5947.1	405.47	J2036	22942370	0	664490	2.89634
2035	intermediate	4056.5	345.68	J2036	22942370	0	664490	2.89634
2035	micro	3686.2	265.91	J2036	22942370	0	664490	2.89634
2035	intermediate	5443.2	377.81	J2036	22942370	0	664490	2.89634
2035	micro	447.7	78.83	J2036	22942370	0	664490	2.89634
2035	micro	2414.3	253.72	J2036	22942370	0	664490	2.89634
2035	micro	968.64	128.8	J2036	22942370	0	664490	2.89634
2035	micro	1910.7	210.83	J2036	22942370	0	664490	2.89634
2035	micro	714.75	102.62	J2036	22942370	0	664490	2.89634
2035	micro	908.05	148.51	J2036	22942370	0	664490	2.89634
2035	intermediate	10777.3	650.62	J2036	22942370	0	664490	2.89634
2035	micro	1023.8	124.44	J2036	22942370	0	664490	2.89634
2035	micro	975.6	121.62	J2036	22942370	0	664490	2.89634
2035	intermediate	9122.9	391.47	J2036	22942370	0	664490	2.89634
2035	micro	654.53	99.28	J2036	22942370	0	664490	2.89634
2035	intermediate	6405	304.66	J2036	22942370	0	664490	2.89634
2035	micro	542.96	91.89	J2036	22942370	0	664490	2.89634
2035	micro	1088.6	124.3	J2036	22942370	0	664490	2.89634
2035	intermediate	2610.3	218.5	J2036	22942370	0	664490	2.89634
2035	micro	402.92	78	J2036	22942370	0	664490	2.89634
2035	micro	522.97	88.94	J2036	22942370	0	664490	2.89634
2035	micro	633.79	104.68	J2036	22942370	0	664490	2.89634
2035	intermediate	19263.7	674.09	J2036	22942370	0	664490	2.89634
2035	micro	489.45	83.42	J2036	22942370	0	664490	2.89634
2035	micro	3578.3	286.83	J2036	22942370	0	664490	2.89634
2035	intermediate	5100.2	324.67	J2036	22942370	0	664490	2.89634
2035	micro	1656.8	186.29	J2036	22942370	0	664490	2.89634
2035	micro	938.79	115.19	J2036	22942370	0	664490	2.89634
2035	micro	731.83	101.27	J2036	22942370	0	664490	2.89634
2035	micro	521.45	92.35	J2036	22942370	0	664490	2.89634
2035	intermediate	4251.1	364.01	J2036	22942370	0	664490	2.89634
2035	micro	1218.2	130.63	J2036	22942370	0	664490	2.89634
2035	micro	1678.6	162.08	J2036	22942370	0	664490	2.89634
2035	micro	436.82	82.59	J2036	22942370	0	664490	2.89634
2035	micro	1931	175.18	J2036	22942370	0	664490	2.89634
2035	micro	2146.8	217.23	J2036	22942370	0	664490	2.89634
2035	micro	414.56	76.83	J2036	22942370	0	664490	2.89634
2035	micro	527.02	100.44	J2036	22942370	0	664490	2.89634
2035	micro	1040	184.03	J2036	22942370	0	664490	2.89634
2035	micro	2143.6	219.43	J2036	22942370	0	664490	2.89634
2035	intermediate	4152	251.44	J2036	22942370	0	664490	2.89634
2035	micro	872.5	117.53	J2036	22942370	0	664490	2.89634
2035	intermediate	5551.4	277.53	J2036	22942370	0	664490	2.89634
2035	intermediate	5593.5	417.33	J2036	22942370	0	664490	2.89634
2035	micro	820.13	124.39	J2036	22942370	0	664490	2.89634
2035	micro	2740.3	261.92	J2036	22942370	0	664490	2.89634
2035	micro	1731.1	167.27	J2036	22942370	0	664490	2.89634
2035	micro	444.03	80.17	J2036	22942370	0	664490	2.89634
2035	micro	1168.1	147.75	J2036	22942370	0	664490	2.89634
2035	micro	1839.6	163.15	J2036	22942370	0	664490	2.89634
2035	micro	377.49	91.75	J2036	22942370	0	664490	2.89634
2035	micro	680.09	101.72	J2036	22942370	0	664490	2.89634
2035	micro	2309.1	194.08	J2036	22942370	0	664490	2.89634
2035	intermediate	9858.5	623.21	J2036	22942370	0	664490	2.89634
2035	micro	2382.2	240.99	J2036	22942370	0	664490	2.89634
2035	micro	2932.6	253.44	J2036	22942370	0	664490	2.89634
2035	intermediate	6751	311.09	J2036	22942370	0	664490	2.89634
2035	intermediate	3730.9	355.74	J2036	22942370	0	664490	2.89634
2035	intermediate	8156.8	433	J2036	22942370	0	664490	2.89634
2035	micro	710.07	108.88	J2036	22942370	0	664490	2.89634
2035	micro	1209.8	155.56	J2036	22942370	0	664490	2.89634
2035	intermediate	4106.2	309.44	J2036	22942370	0	664490	2.89634
2035	micro	1237.5	134.91	J2036	22942370	0	664490	2.89634
2035	intermediate	3009.3	209.65	J2036	22942370	0	664490	2.89634
2035	micro	2972.1	262.54	J2036	22942370	0	664490	2.89634
2035	micro	1036.1	123.8	J2036	22942370	0	664490	2.89634
2035	intermediate	3146.2	327.34	J2036	22942370	0	664490	2.89634
2035	intermediate	5276.4	310.88	J2036	22942370	0	664490	2.89634
2035	intermediate	4901.8	280.45	J2036	22942370	0	664490	2.89634
2035	micro	471.36	82.77	J2036	22942370	0	664490	2.89634
2035	micro	944.48	116.32	J2036	22942370	0	664490	2.89634
2035	intermediate	4246.5	250.82	J2036	22942370	0	664490	2.89634
2035	micro	489.19	87.43	J2036	22942370	0	664490	2.89634
2035	micro	2285.8	233.73	J2036	22942370	0	664490	2.89634
2035	intermediate	4295.3	265.23	J2036	22942370	0	664490	2.89634
2035	micro	1267.4	136.08	J2036	22942370	0	664490	2.89634
2035	intermediate	47703.6	1439.6	J2036	22942370	0	664490	2.89634
2035	micro	749.79	105.16	J2036	22942370	0	664490	2.89634
2035	micro	1523	160.56	J2036	22942370	0	664490	2.89634
2035	micro	386.98	74.03	J2036	22942370	0	664490	2.89634
2035	micro	3449.1	312.81	J2036	22942370	0	664490	2.89634
2035	micro	3447.9	247.76	J2036	22942370	0	664490	2.89634
2035	micro	285.77	65.34	J2036	22942370	0	664490	2.89634
2035	micro	834.68	108.61	J2036	22942370	0	664490	2.89634
2035	micro	702.73	102.3	J2036	22942370	0	664490	2.89634
2035	micro	1411.7	137.9	J2036	22942370	0	664490	2.89634
2035	intermediate	7467.3	407.97	J2036	22942370	0	664490	2.89634
2035	micro	1637.2	152.75	J2036	22942370	0	664490	2.89634
2035	micro	1060.4	123.45	J2036	22942370	0	664490	2.89634
2035	micro	984.33	119.35	J2036	22942370	0	664490	2.89634
2035	micro	517.53	94.89	J2036	22942370	0	664490	2.89634
2035	intermediate	3579.6	279.01	J2036	22942370	0	664490	2.89634
2035	intermediate	3649.3	277.83	J2036	22942370	0	664490	2.89634
2035	micro	947.39	138.26	J2036	22942370	0	664490	2.89634
2035	micro	635.05	95.82	J2036	22942370	0	664490	2.89634
2035	micro	810.89	119.15	J2036	22942370	0	664490	2.89634
2035	micro	1371.4	154.39	J2036	22942370	0	664490	2.89634
2035	micro	1007.5	136.71	J2036	22942370	0	664490	2.89634
2035	micro	609.5	93.6	J2036	22942370	0	664490	2.89634
2035	intermediate	4061.3	313.19	J2036	22942370	0	664490	2.89634
2035	micro	2155.9	189.3	J2036	22942370	0	664490	2.89634
2035	micro	1544	167.57	J2036	22942370	0	664490	2.89634
2035	intermediate	10952.1	699.48	J2036	22942370	0	664490	2.89634
2035	micro	664.53	98.35	J2036	22942370	0	664490	2.89634
2035	intermediate	6802.7	386.36	J2036	22942370	0	664490	2.89634
2035	micro	612.28	103.48	J2036	22942370	0	664490	2.89634
2035	micro	874.4	120.72	J2036	22942370	0	664490	2.89634
2035	micro	2168.8	187.65	J2036	22942370	0	664490	2.89634
2035	micro	809	109.33	J2036	22942370	0	664490	2.89634
2035	micro	1343	148.07	J2036	22942370	0	664490	2.89634
2035	micro	1213.6	133.65	J2036	22942370	0	664490	2.89634
2035	micro	846.57	108.44	J2036	22942370	0	664490	2.89634
2035	micro	1509.5	151.23	J2036	22942370	0	664490	2.89634
2035	micro	1466.4	159.63	J2036	22942370	0	664490	2.89634
2035	micro	836.83	118.2	J2036	22942370	0	664490	2.89634
2035	micro	1174.8	134.88	J2036	22942370	0	664490	2.89634
2035	intermediate	19108.6	981.1	J2036	22942370	0	664490	2.89634
2035	intermediate	7675.5	397.05	J2036	22942370	0	664490	2.89634
2035	intermediate	44126.9	1478	J2036	22942370	0	664490	2.89634
2035	micro	1233	136	J2036	22942370	0	664490	2.89634
2035	micro	1525.3	182.86	J2036	22942370	0	664490	2.89634
2035	micro	1857	197.75	J2036	22942370	0	664490	2.89634
2035	micro	344.09	72.4	J2036	22942370	0	664490	2.89634
2035	intermediate	3174.5	226.99	J2036	22942370	0	664490	2.89634
2035	micro	566.74	96.6	J2036	22942370	0	664490	2.89634
2035	micro	1738.6	169.55	J2036	22942370	0	664490	2.89634
2035	intermediate	21107.8	748.03	J2036	22942370	0	664490	2.89634
2035	intermediate	10545.2	657.75	J2036	22942370	0	664490	2.89634
2035	intermediate	4016.1	240.78	J2036	22942370	0	664490	2.89634
2035	micro	1065.2	124.31	J2036	22942370	0	664490	2.89634
2035	micro	2583.3	193.14	J2036	22942370	0	664490	2.89634
2035	micro	479.96	80.52	J2036	22942370	0	664490	2.89634
2035	intermediate	5141	339.67	J2036	22942370	0	664490	2.89634
2035	micro	744.35	102.4	J2036	22942370	0	664490	2.89634
2035	intermediate	5693.8	515.87	J2036	22942370	0	664490	2.89634
2035	micro	1026.3	127.99	J2036	22942370	0	664490	2.89634
2035	micro	3299.4	259.83	J2036	22942370	0	664490	2.89634
2035	micro	589.76	92.2	J2036	22942370	0	664490	2.89634
2035	micro	417.84	75.91	J2036	22942370	0	664490	2.89634
2035	micro	2918	357.36	J2036	22942370	0	664490	2.89634
2035	micro	413.42	83.7	J2036	22942370	0	664490	2.89634
2035	intermediate	5615	349.56	J2036	22942370	0	664490	2.89634
2035	intermediate	10803.1	445.4	J2036	22942370	0	664490	2.89634
2035	micro	1055.6	121.3	J2036	22942370	0	664490	2.89634
2035	micro	717.66	99.06	J2036	22942370	0	664490	2.89634
2035	micro	1953.5	163.53	J2036	22942370	0	664490	2.89634
2035	intermediate	10487.3	702.17	J2036	22942370	0	664490	2.89634
2035	micro	1272	150.4	J2036	22942370	0	664490	2.89634
2035	micro	794.95	106.95	J2036	22942370	0	664490	2.89634
2035	micro	957.26	119.09	J2036	22942370	0	664490	2.89634
2035	micro	842.52	108.25	J2036	22942370	0	664490	2.89634
2035	intermediate	5640.8	298.98	J2036	22942370	0	664490	2.89634
2035	micro	690.71	110.05	J2036	22942370	0	664490	2.89634
2035	micro	1430.8	146.01	J2036	22942370	0	664490	2.89634
2035	micro	941.95	123.99	J2036	22942370	0	664490	2.89634
2035	micro	1814.1	178.38	J2036	22942370	0	664490	2.89634
2035	micro	815.19	111.93	J2036	22942370	0	664490	2.89634
2035	micro	1000.8	122.77	J2036	22942370	0	664490	2.89634
2035	intermediate	4685.5	273.12	J2036	22942370	0	664490	2.89634
2035	intermediate	4141.8	328.81	J2036	22942370	0	664490	2.89634
2035	micro	482.36	82.91	J2036	22942370	0	664490	2.89634
2035	micro	839.36	177.15	J2036	22942370	0	664490	2.89634
2036	micro	374.71	77.02	J2036	10459627	0	62691.3	0.599365
2036	micro	753.97	105.29	J2036	10459627	0	62691.3	0.599365
2036	micro	707.03	100.96	J2036	10459627	0	62691.3	0.599365
2036	micro	2240.4	196.78	J2036	10459627	0	62691.3	0.599365
2036	micro	1061.1	123.79	J2036	10459627	0	62691.3	0.599365
2036	micro	943.47	116.21	J2036	10459627	0	62691.3	0.599365
2036	intermediate	1359.2	157.91	J2036	10459627	0	62691.3	0.599365
2036	micro	695.52	99.53	J2036	10459627	0	62691.3	0.599365
2036	micro	1627.9	177.06	J2036	10459627	0	62691.3	0.599365
2036	micro	2235.3	191.3	J2036	10459627	0	62691.3	0.599365
2036	micro	2465.7	221.93	J2036	10459627	0	62691.3	0.599365
2036	micro	305.38	67.52	J2036	10459627	0	62691.3	0.599365
2036	intermediate	6532.1	868.27	J2036	10459627	0	62691.3	0.599365
2036	micro	1070.6	122.98	J2036	10459627	0	62691.3	0.599365
2036	micro	1908.2	184.42	J2036	10459627	0	62691.3	0.599365
2036	micro	526.89	87.46	J2036	10459627	0	62691.3	0.599365
2036	intermediate	4579.7	298.08	J2036	10459627	0	62691.3	0.599365
2036	micro	1338.5	160.28	J2036	10459627	0	62691.3	0.599365
2036	micro	440.87	82.8	J2036	10459627	0	62691.3	0.599365
2036	micro	214.68	73.14	J2036	10459627	0	62691.3	0.599365
2036	micro	763.33	103.62	J2036	10459627	0	62691.3	0.599365
2036	micro	340.8	73.86	J2036	10459627	0	62691.3	0.599365
2036	micro	367.24	72.92	J2036	10459627	0	62691.3	0.599365
2036	micro	390.14	79.07	J2036	10459627	0	62691.3	0.599365
2036	micro	992.55	121.38	J2036	10459627	0	62691.3	0.599365
2036	micro	640.62	96.06	J2036	10459627	0	62691.3	0.599365
2036	micro	598.24	95.47	J2036	10459627	0	62691.3	0.599365
2036	micro	817.73	112.81	J2036	10459627	0	62691.3	0.599365
2036	micro	465.28	84.85	J2036	10459627	0	62691.3	0.599365
2036	micro	531.95	91.09	J2036	10459627	0	62691.3	0.599365
2036	micro	688.44	106.53	J2036	10459627	0	62691.3	0.599365
2036	micro	323.47	69.54	J2036	10459627	0	62691.3	0.599365
2036	micro	305.76	66.23	J2036	10459627	0	62691.3	0.599365
2036	micro	1496.8	177.94	J2036	10459627	0	62691.3	0.599365
2036	micro	416.07	79.44	J2036	10459627	0	62691.3	0.599365
2036	micro	992.55	128.78	J2036	10459627	0	62691.3	0.599365
2036	micro	695.52	99.47	J2036	10459627	0	62691.3	0.599365
2036	micro	247.06	60.59	J2036	10459627	0	62691.3	0.599365
2036	micro	1680.1	253.65	J2036	10459627	0	62691.3	0.599365
2036	micro	898.31	112.23	J2036	10459627	0	62691.3	0.599365
2036	micro	1104.1	126.26	J2036	10459627	0	62691.3	0.599365
2036	micro	1342.5	169.16	J2036	10459627	0	62691.3	0.599365
2036	micro	661.62	107.94	J2036	10459627	0	62691.3	0.599365
2036	micro	749.03	103.9	J2036	10459627	0	62691.3	0.599365
2036	micro	959.03	123.22	J2036	10459627	0	62691.3	0.599365
2036	micro	1332.5	140.23	J2036	10459627	0	62691.3	0.599365
2036	micro	2240.3	241.19	J2036	10459627	0	62691.3	0.599365
2036	micro	188.74	54.53	J2036	10459627	0	62691.3	0.599365
2036	micro	414.56	86.09	J2036	10459627	0	62691.3	0.599365
2036	micro	1313.6	186.5	J2036	10459627	0	62691.3	0.599365
2036	micro	369.39	71.39	J2036	10459627	0	62691.3	0.599365
2036	micro	193.68	54.06	J2036	10459627	0	62691.3	0.599365
2036	micro	1503.9	146.94	J2036	10459627	0	62691.3	0.599365
2036	micro	513.99	88.77	J2036	10459627	0	62691.3	0.599365
2036	micro	468.19	91.1	J2036	10459627	0	62691.3	0.599365
2036	micro	917.28	124.72	J2036	10459627	0	62691.3	0.599365
2036	micro	281.6	67.43	J2036	10459627	0	62691.3	0.599365
2036	micro	804.06	107.69	J2036	10459627	0	62691.3	0.599365
2036	micro	820.38	110.53	J2036	10459627	0	62691.3	0.599365
2036	micro	311.83	68.24	J2036	10459627	0	62691.3	0.599365
2036	micro	836.07	115.97	J2036	10459627	0	62691.3	0.599365
2036	micro	331.82	68.51	J2036	10459627	0	62691.3	0.599365
2038	intermediate	1120.6	134.65	H5471	19068315	0	1.55831e+06	8.17227
2038	intermediate	7094.1	606.07	H5471	19068315	0	1.55831e+06	8.17227
2038	micro	778.76	142.98	H5471	19068315	0	1.55831e+06	8.17227
2038	intermediate	1877.2	293.37	H5471	19068315	0	1.55831e+06	8.17227
2038	micro	1424.7	346.79	H5471	19068315	0	1.55831e+06	8.17227
2038	intermediate	23498.7	1924.4	H5471	19068315	0	1.55831e+06	8.17227
2038	intermediate	9699	1151.7	H5471	19068315	0	1.55831e+06	8.17227
2038	micro	4209.7	451.5	H5471	19068315	0	1.55831e+06	8.17227
2038	intermediate	25385.8	1376.9	H5471	19068315	0	1.55831e+06	8.17227
2038	macro	82953.7	4428.2	H5471	19068315	0	1.55831e+06	8.17227
2038	intermediate	14725.9	1084.8	H5471	19068315	0	1.55831e+06	8.17227
2038	micro	1359.8	182.46	H5471	19068315	0	1.55831e+06	8.17227
2038	macro	718168	36783.9	H5471	19068315	0	1.55831e+06	8.17227
2038	intermediate	4938.4	898.82	H5471	19068315	0	1.55831e+06	8.17227
2038	intermediate	28868.2	2306	H5471	19068315	0	1.55831e+06	8.17227
2038	intermediate	3078.4	488.25	H5471	19068315	0	1.55831e+06	8.17227
2038	intermediate	37151.4	2955.5	H5471	19068315	0	1.55831e+06	8.17227
2038	intermediate	24038.1	3798.5	H5471	19068315	0	1.55831e+06	8.17227
2038	intermediate	23117.2	2787.7	H5471	19068315	0	1.55831e+06	8.17227
2038	intermediate	1743.7	264.86	H5471	19068315	0	1.55831e+06	8.17227
2038	macro	54673.6	2789.3	H5471	19068315	0	1.55831e+06	8.17227
2038	intermediate	36564.7	3355	H5471	19068315	0	1.55831e+06	8.17227
2038	intermediate	27403.9	4216.4	H5471	19068315	0	1.55831e+06	8.17227
2038	intermediate	34881.4	1710.8	H5471	19068315	0	1.55831e+06	8.17227
2038	intermediate	21028.5	1940.4	H5471	19068315	0	1.55831e+06	8.17227
2038	intermediate	34249.1	3737.9	H5471	19068315	0	1.55831e+06	8.17227
2038	macro	234295	13173.3	H5471	19068315	0	1.55831e+06	8.17227
2038	intermediate	14640.7	1223.7	H5471	19068315	0	1.55831e+06	8.17227
2038	intermediate	14173.2	2746.7	H5471	19068315	0	1.55831e+06	8.17227
2038	intermediate	71171.2	7193	H5471	19068315	0	1.55831e+06	8.17227
2041	micro	1556.3	151.52	HCI005	67670758	0	1556.3	0.00229981
2042	intermediate	25362.4	1525.6	HCI005	16126273	0	26722.8	0.16571
2042	micro	592.33	124.14	HCI005	16126273	0	26722.8	0.16571
2042	micro	768.1	138.6	HCI005	16126273	0	26722.8	0.16571
2043	micro	575.43	88.94	J53353	18501508	0	4.79659e+06	25.9254
2043	micro	1589.3	149.33	J53353	18501508	0	4.79659e+06	25.9254
2043	micro	1692.1	177.45	J53353	18501508	0	4.79659e+06	25.9254
2043	intermediate	5567	438.02	J53353	18501508	0	4.79659e+06	25.9254
2043	micro	500.01	93.25	J53353	18501508	0	4.79659e+06	25.9254
2043	micro	854.91	128.62	J53353	18501508	0	4.79659e+06	25.9254
2043	micro	354.17	76.81	J53353	18501508	0	4.79659e+06	25.9254
2043	intermediate	2400.7	186.25	J53353	18501508	0	4.79659e+06	25.9254
2043	micro	594.21	99.45	J53353	18501508	0	4.79659e+06	25.9254
2043	intermediate	15406.2	1378	J53353	18501508	0	4.79659e+06	25.9254
2043	micro	215.02	58.92	J53353	18501508	0	4.79659e+06	25.9254
2043	intermediate	75847.4	2085.1	J53353	18501508	0	4.79659e+06	25.9254
2043	micro	2373.2	208.16	J53353	18501508	0	4.79659e+06	25.9254
2043	micro	2113.9	167.81	J53353	18501508	0	4.79659e+06	25.9254
2043	intermediate	31108.2	1611.9	J53353	18501508	0	4.79659e+06	25.9254
2043	intermediate	14731	741.01	J53353	18501508	0	4.79659e+06	25.9254
2043	intermediate	3028.7	246.97	J53353	18501508	0	4.79659e+06	25.9254
2043	intermediate	9034.6	383.79	J53353	18501508	0	4.79659e+06	25.9254
2043	micro	638.46	98.51	J53353	18501508	0	4.79659e+06	25.9254
2043	macro	282995	2993.1	J53353	18501508	0	4.79659e+06	25.9254
2043	micro	661.25	99.16	J53353	18501508	0	4.79659e+06	25.9254
2043	intermediate	11268.7	1018	J53353	18501508	0	4.79659e+06	25.9254
2043	micro	1182.1	129.96	J53353	18501508	0	4.79659e+06	25.9254
2043	macro	754797	6262.9	J53353	18501508	0	4.79659e+06	25.9254
2043	micro	1654.4	171.13	J53353	18501508	0	4.79659e+06	25.9254
2043	intermediate	16587.1	1292.3	J53353	18501508	0	4.79659e+06	25.9254
2043	intermediate	60533.1	1455.8	J53353	18501508	0	4.79659e+06	25.9254
2043	micro	306.41	66.56	J53353	18501508	0	4.79659e+06	25.9254
2043	intermediate	4907.1	308.96	J53353	18501508	0	4.79659e+06	25.9254
2043	micro	2099.8	175.04	J53353	18501508	0	4.79659e+06	25.9254
2043	micro	419.68	87.12	J53353	18501508	0	4.79659e+06	25.9254
2043	macro	57922.8	0	J53353	18501508	0	4.79659e+06	25.9254
2043	intermediate	5643.5	278.5	J53353	18501508	0	4.79659e+06	25.9254
2043	intermediate	9503.4	0	J53353	18501508	0	4.79659e+06	25.9254
2043	intermediate	1624.1	175.97	J53353	18501508	0	4.79659e+06	25.9254
2043	micro	341.29	72.02	J53353	18501508	0	4.79659e+06	25.9254
2043	macro	175749	3187	J53353	18501508	0	4.79659e+06	25.9254
2043	macro	142559	3006.5	J53353	18501508	0	4.79659e+06	25.9254
2043	micro	1952.2	206.1	J53353	18501508	0	4.79659e+06	25.9254
2043	micro	1060.1	142.89	J53353	18501508	0	4.79659e+06	25.9254
2043	intermediate	14498.6	1105.1	J53353	18501508	0	4.79659e+06	25.9254
2043	intermediate	9277.5	540.02	J53353	18501508	0	4.79659e+06	25.9254
2043	intermediate	66494.7	1610.2	J53353	18501508	0	4.79659e+06	25.9254
2043	micro	1686.9	177.29	J53353	18501508	0	4.79659e+06	25.9254
2043	intermediate	10186.3	403.04	J53353	18501508	0	4.79659e+06	25.9254
2043	micro	672.41	106.82	J53353	18501508	0	4.79659e+06	25.9254
2043	intermediate	15035.3	0	J53353	18501508	0	4.79659e+06	25.9254
2043	micro	847.29	112.87	J53353	18501508	0	4.79659e+06	25.9254
2043	micro	353.91	71.25	J53353	18501508	0	4.79659e+06	25.9254
2043	intermediate	2009	183.36	J53353	18501508	0	4.79659e+06	25.9254
2043	intermediate	4949.2	361.88	J53353	18501508	0	4.79659e+06	25.9254
2043	macro	241615	17269.8	J53353	18501508	0	4.79659e+06	25.9254
2043	intermediate	11555.9	1645.9	J53353	18501508	0	4.79659e+06	25.9254
2043	intermediate	3993.9	340.24	J53353	18501508	0	4.79659e+06	25.9254
2043	intermediate	4080.2	261.66	J53353	18501508	0	4.79659e+06	25.9254
2043	intermediate	19770	0	J53353	18501508	0	4.79659e+06	25.9254
2043	intermediate	13565.2	1168.3	J53353	18501508	0	4.79659e+06	25.9254
2043	micro	1984.7	345.86	J53353	18501508	0	4.79659e+06	25.9254
2043	intermediate	9947.7	495.52	J53353	18501508	0	4.79659e+06	25.9254
2043	micro	1599.2	151.29	J53353	18501508	0	4.79659e+06	25.9254
2043	intermediate	3356.7	275.72	J53353	18501508	0	4.79659e+06	25.9254
2043	intermediate	15905.1	548.18	J53353	18501508	0	4.79659e+06	25.9254
2043	intermediate	6579.9	535.43	J53353	18501508	0	4.79659e+06	25.9254
2043	intermediate	31440	1987.2	J53353	18501508	0	4.79659e+06	25.9254
2043	micro	378.49	80.88	J53353	18501508	0	4.79659e+06	25.9254
2043	intermediate	8143.7	393.41	J53353	18501508	0	4.79659e+06	25.9254
2043	micro	627.46	97.53	J53353	18501508	0	4.79659e+06	25.9254
2043	intermediate	17703.6	917.72	J53353	18501508	0	4.79659e+06	25.9254
2043	intermediate	2500.6	199.1	J53353	18501508	0	4.79659e+06	25.9254
2043	micro	1355.8	183.83	J53353	18501508	0	4.79659e+06	25.9254
2043	micro	1443.4	160.19	J53353	18501508	0	4.79659e+06	25.9254
2043	intermediate	2405.7	197.22	J53353	18501508	0	4.79659e+06	25.9254
2043	micro	599.12	94.97	J53353	18501508	0	4.79659e+06	25.9254
2043	intermediate	2375.9	184.77	J53353	18501508	0	4.79659e+06	25.9254
2043	micro	2735.7	237.36	J53353	18501508	0	4.79659e+06	25.9254
2043	micro	231.53	58.8	J53353	18501508	0	4.79659e+06	25.9254
2043	micro	1150	130.39	J53353	18501508	0	4.79659e+06	25.9254
2043	micro	1479.8	280.15	J53353	18501508	0	4.79659e+06	25.9254
2043	intermediate	22697.9	0	J53353	18501508	0	4.79659e+06	25.9254
2043	intermediate	16511.6	634.61	J53353	18501508	0	4.79659e+06	25.9254
2043	intermediate	6681.5	506.2	J53353	18501508	0	4.79659e+06	25.9254
2043	micro	1673	204.61	J53353	18501508	0	4.79659e+06	25.9254
2043	micro	708.17	103.27	J53353	18501508	0	4.79659e+06	25.9254
2043	intermediate	28083.4	1889	J53353	18501508	0	4.79659e+06	25.9254
2043	intermediate	28104.5	1150.5	J53353	18501508	0	4.79659e+06	25.9254
2043	intermediate	43349.9	0	J53353	18501508	0	4.79659e+06	25.9254
2043	macro	455771	12077.3	J53353	18501508	0	4.79659e+06	25.9254
2043	micro	889.3	119.41	J53353	18501508	0	4.79659e+06	25.9254
2043	micro	2597.6	248.31	J53353	18501508	0	4.79659e+06	25.9254
2043	intermediate	6230.4	384.43	J53353	18501508	0	4.79659e+06	25.9254
2043	intermediate	4848.6	411.99	J53353	18501508	0	4.79659e+06	25.9254
2043	micro	2185.4	185.73	J53353	18501508	0	4.79659e+06	25.9254
2043	micro	1436	153.81	J53353	18501508	0	4.79659e+06	25.9254
2043	micro	1865.8	170.53	J53353	18501508	0	4.79659e+06	25.9254
2043	micro	623.79	96.75	J53353	18501508	0	4.79659e+06	25.9254
2043	micro	3624	311.51	J53353	18501508	0	4.79659e+06	25.9254
2043	micro	2599.7	209.6	J53353	18501508	0	4.79659e+06	25.9254
2043	intermediate	2769.2	243.39	J53353	18501508	0	4.79659e+06	25.9254
2043	micro	1336	141.16	J53353	18501508	0	4.79659e+06	25.9254
2043	micro	1088	126.62	J53353	18501508	0	4.79659e+06	25.9254
2043	intermediate	5254.3	522.85	J53353	18501508	0	4.79659e+06	25.9254
2043	intermediate	6253.6	388.11	J53353	18501508	0	4.79659e+06	25.9254
2043	intermediate	8107.7	589.05	J53353	18501508	0	4.79659e+06	25.9254
2043	micro	743.14	101.85	J53353	18501508	0	4.79659e+06	25.9254
2043	intermediate	6208	527.52	J53353	18501508	0	4.79659e+06	25.9254
2043	intermediate	4603.6	335.26	J53353	18501508	0	4.79659e+06	25.9254
2043	micro	679.51	105.44	J53353	18501508	0	4.79659e+06	25.9254
2043	intermediate	51202.2	1801	J53353	18501508	0	4.79659e+06	25.9254
2043	micro	365.29	90.73	J53353	18501508	0	4.79659e+06	25.9254
2043	intermediate	24896.2	1418.3	J53353	18501508	0	4.79659e+06	25.9254
2043	intermediate	1603.9	189.37	J53353	18501508	0	4.79659e+06	25.9254
2043	intermediate	3728.5	294.53	J53353	18501508	0	4.79659e+06	25.9254
2043	micro	982.8	118.01	J53353	18501508	0	4.79659e+06	25.9254
2043	micro	1681.6	163.09	J53353	18501508	0	4.79659e+06	25.9254
2043	micro	1005.7	118.8	J53353	18501508	0	4.79659e+06	25.9254
2043	intermediate	6114	334.99	J53353	18501508	0	4.79659e+06	25.9254
2043	micro	1275.1	135.59	J53353	18501508	0	4.79659e+06	25.9254
2043	intermediate	21457.5	921.5	J53353	18501508	0	4.79659e+06	25.9254
2043	micro	1294.7	145.39	J53353	18501508	0	4.79659e+06	25.9254
2043	intermediate	4619.7	317.1	J53353	18501508	0	4.79659e+06	25.9254
2043	micro	3401.5	217.91	J53353	18501508	0	4.79659e+06	25.9254
2043	micro	2022.8	186.54	J53353	18501508	0	4.79659e+06	25.9254
2043	macro	423463	3961.6	J53353	18501508	0	4.79659e+06	25.9254
2043	intermediate	4441.7	272.76	J53353	18501508	0	4.79659e+06	25.9254
2043	micro	2400.6	283.32	J53353	18501508	0	4.79659e+06	25.9254
2043	intermediate	7119.3	530.03	J53353	18501508	0	4.79659e+06	25.9254
2043	intermediate	8525.4	451.02	J53353	18501508	0	4.79659e+06	25.9254
2043	micro	273.2	66.59	J53353	18501508	0	4.79659e+06	25.9254
2043	intermediate	2319.6	258.14	J53353	18501508	0	4.79659e+06	25.9254
2043	micro	2939	0	J53353	18501508	0	4.79659e+06	25.9254
2043	macro	1.07089e+06	35283.3	J53353	18501508	0	4.79659e+06	25.9254
2043	micro	1766.9	179.38	J53353	18501508	0	4.79659e+06	25.9254
2043	intermediate	6887.7	643.78	J53353	18501508	0	4.79659e+06	25.9254
2043	intermediate	12161.5	476.55	J53353	18501508	0	4.79659e+06	25.9254
2043	micro	535.07	89.08	J53353	18501508	0	4.79659e+06	25.9254
2043	micro	678.37	105.26	J53353	18501508	0	4.79659e+06	25.9254
2043	intermediate	12897.8	703.74	J53353	18501508	0	4.79659e+06	25.9254
2043	macro	50320.6	1541.9	J53353	18501508	0	4.79659e+06	25.9254
2043	micro	1046.6	248.92	J53353	18501508	0	4.79659e+06	25.9254
2043	micro	729.18	119.92	J53353	18501508	0	4.79659e+06	25.9254
2043	intermediate	3583.7	281.95	J53353	18501508	0	4.79659e+06	25.9254
2043	micro	2260.5	430.78	J53353	18501508	0	4.79659e+06	25.9254
2043	micro	1694.1	156.56	J53353	18501508	0	4.79659e+06	25.9254
2043	intermediate	33566.5	2523.9	J53353	18501508	0	4.79659e+06	25.9254
2043	micro	343.42	69.83	J53353	18501508	0	4.79659e+06	25.9254
2043	micro	294.49	68.63	J53353	18501508	0	4.79659e+06	25.9254
2043	intermediate	25444.7	0	J53353	18501508	0	4.79659e+06	25.9254
2043	intermediate	2885.2	205.8	J53353	18501508	0	4.79659e+06	25.9254
2043	macro	86599.5	1987.4	J53353	18501508	0	4.79659e+06	25.9254
2043	micro	413.14	80.95	J53353	18501508	0	4.79659e+06	25.9254
2044	intermediate	15887.1	551.3	J53353	27455872	0	8.78231e+06	31.987
2044	intermediate	20127.6	1269.4	J53353	27455872	0	8.78231e+06	31.987
2044	intermediate	21639.5	1432.1	J53353	27455872	0	8.78231e+06	31.987
2044	micro	2336.5	284.73	J53353	27455872	0	8.78231e+06	31.987
2044	intermediate	46043.6	2061.1	J53353	27455872	0	8.78231e+06	31.987
2044	macro	1.43241e+06	9460.4	J53353	27455872	0	8.78231e+06	31.987
2044	intermediate	6336.4	366.73	J53353	27455872	0	8.78231e+06	31.987
2044	intermediate	9399	1225.6	J53353	27455872	0	8.78231e+06	31.987
2044	intermediate	2362.2	180.19	J53353	27455872	0	8.78231e+06	31.987
2044	micro	744.73	111.47	J53353	27455872	0	8.78231e+06	31.987
2044	intermediate	23630.4	776.48	J53353	27455872	0	8.78231e+06	31.987
2044	micro	2412.6	384.92	J53353	27455872	0	8.78231e+06	31.987
2044	intermediate	14709.4	773.08	J53353	27455872	0	8.78231e+06	31.987
2044	macro	1.57177e+06	19840.1	J53353	27455872	0	8.78231e+06	31.987
2044	micro	2071.1	174.51	J53353	27455872	0	8.78231e+06	31.987
2044	micro	545.23	91.73	J53353	27455872	0	8.78231e+06	31.987
2044	micro	965.48	119.25	J53353	27455872	0	8.78231e+06	31.987
2044	intermediate	35753.6	2951.3	J53353	27455872	0	8.78231e+06	31.987
2044	intermediate	5103.8	417.97	J53353	27455872	0	8.78231e+06	31.987
2044	micro	2002.8	178.25	J53353	27455872	0	8.78231e+06	31.987
2044	intermediate	3772.4	278.8	J53353	27455872	0	8.78231e+06	31.987
2044	intermediate	6132.8	636.72	J53353	27455872	0	8.78231e+06	31.987
2044	intermediate	4512.3	278.49	J53353	27455872	0	8.78231e+06	31.987
2044	macro	401743	4947	J53353	27455872	0	8.78231e+06	31.987
2044	intermediate	4559.1	283.52	J53353	27455872	0	8.78231e+06	31.987
2044	micro	2362.1	198.74	J53353	27455872	0	8.78231e+06	31.987
2044	micro	1284.7	160.54	J53353	27455872	0	8.78231e+06	31.987
2044	intermediate	7310.7	376.7	J53353	27455872	0	8.78231e+06	31.987
2044	intermediate	40807.8	1602.4	J53353	27455872	0	8.78231e+06	31.987
2044	intermediate	13345.5	671.59	J53353	27455872	0	8.78231e+06	31.987
2044	micro	1208.2	192.8	J53353	27455872	0	8.78231e+06	31.987
2044	intermediate	8486.7	475.89	J53353	27455872	0	8.78231e+06	31.987
2044	intermediate	10731.3	427.34	J53353	27455872	0	8.78231e+06	31.987
2044	intermediate	8173.5	453.72	J53353	27455872	0	8.78231e+06	31.987
2044	intermediate	32668.1	1753	J53353	27455872	0	8.78231e+06	31.987
2044	macro	539211	10686.1	J53353	27455872	0	8.78231e+06	31.987
2044	intermediate	29068.7	915.75	J53353	27455872	0	8.78231e+06	31.987
2044	intermediate	7341.7	493.83	J53353	27455872	0	8.78231e+06	31.987
2044	intermediate	17750	750.48	J53353	27455872	0	8.78231e+06	31.987
2044	intermediate	10914.7	462.76	J53353	27455872	0	8.78231e+06	31.987
2044	intermediate	40017.9	1072.5	J53353	27455872	0	8.78231e+06	31.987
2044	micro	1875.3	172.24	J53353	27455872	0	8.78231e+06	31.987
2044	micro	1147.5	150.84	J53353	27455872	0	8.78231e+06	31.987
2044	intermediate	26958.2	2109.1	J53353	27455872	0	8.78231e+06	31.987
2044	macro	123508	2416.1	J53353	27455872	0	8.78231e+06	31.987
2044	intermediate	3966.8	268.28	J53353	27455872	0	8.78231e+06	31.987
2044	intermediate	19962.4	1183.4	J53353	27455872	0	8.78231e+06	31.987
2044	intermediate	4292.4	625.36	J53353	27455872	0	8.78231e+06	31.987
2044	intermediate	5587.3	385.1	J53353	27455872	0	8.78231e+06	31.987
2044	macro	328059	15063.6	J53353	27455872	0	8.78231e+06	31.987
2044	macro	826149	15139.5	J53353	27455872	0	8.78231e+06	31.987
2044	macro	116727	2229.3	J53353	27455872	0	8.78231e+06	31.987
2044	micro	678.95	101.81	J53353	27455872	0	8.78231e+06	31.987
2044	intermediate	13835	710.51	J53353	27455872	0	8.78231e+06	31.987
2044	macro	1.20043e+06	8973.6	J53353	27455872	0	8.78231e+06	31.987
2044	intermediate	6225.9	307.18	J53353	27455872	0	8.78231e+06	31.987
2044	intermediate	59138	1487.1	J53353	27455872	0	8.78231e+06	31.987
2044	macro	363250	10170.6	J53353	27455872	0	8.78231e+06	31.987
2044	intermediate	5065	1228.4	J53353	27455872	0	8.78231e+06	31.987
2044	intermediate	5363.8	362.16	J53353	27455872	0	8.78231e+06	31.987
2044	micro	710.83	110.49	J53353	27455872	0	8.78231e+06	31.987
2044	intermediate	9853.9	952.99	J53353	27455872	0	8.78231e+06	31.987
2044	intermediate	4593.8	316.02	J53353	27455872	0	8.78231e+06	31.987
2044	intermediate	7174.9	1100.1	J53353	27455872	0	8.78231e+06	31.987
2044	intermediate	19420.8	1194.8	J53353	27455872	0	8.78231e+06	31.987
2044	intermediate	1963.3	215.68	J53353	27455872	0	8.78231e+06	31.987
2044	intermediate	6002.9	614.3	J53353	27455872	0	8.78231e+06	31.987
2044	intermediate	4222	261.33	J53353	27455872	0	8.78231e+06	31.987
2044	intermediate	16423.7	561.17	J53353	27455872	0	8.78231e+06	31.987
2044	intermediate	13479.8	449.36	J53353	27455872	0	8.78231e+06	31.987
2044	intermediate	5006.7	423.45	J53353	27455872	0	8.78231e+06	31.987
2044	intermediate	11364.8	1159.3	J53353	27455872	0	8.78231e+06	31.987
2044	intermediate	9981.1	489.39	J53353	27455872	0	8.78231e+06	31.987
2044	micro	1373	160.44	J53353	27455872	0	8.78231e+06	31.987
2044	intermediate	13246.2	990.53	J53353	27455872	0	8.78231e+06	31.987
2044	intermediate	24021	1771.8	J53353	27455872	0	8.78231e+06	31.987
2044	intermediate	1378	157.67	J53353	27455872	0	8.78231e+06	31.987
2044	intermediate	36392.8	1289.4	J53353	27455872	0	8.78231e+06	31.987
2044	intermediate	19688.1	631.56	J53353	27455872	0	8.78231e+06	31.987
2044	intermediate	14394.2	511.81	J53353	27455872	0	8.78231e+06	31.987
2044	intermediate	4378.6	253.24	J53353	27455872	0	8.78231e+06	31.987
2044	intermediate	2940.1	329.19	J53353	27455872	0	8.78231e+06	31.987
2044	micro	641.38	97.9	J53353	27455872	0	8.78231e+06	31.987
2044	micro	1432.3	168.54	J53353	27455872	0	8.78231e+06	31.987
2044	intermediate	5455	316.59	J53353	27455872	0	8.78231e+06	31.987
2044	intermediate	4958.8	269.05	J53353	27455872	0	8.78231e+06	31.987
2044	intermediate	24849.9	1907	J53353	27455872	0	8.78231e+06	31.987
2044	micro	1330.8	191.95	J53353	27455872	0	8.78231e+06	31.987
2044	intermediate	2393.3	218.74	J53353	27455872	0	8.78231e+06	31.987
2044	intermediate	4503.1	375.76	J53353	27455872	0	8.78231e+06	31.987
2044	micro	536.38	90.6	J53353	27455872	0	8.78231e+06	31.987
2044	intermediate	43182.9	939.41	J53353	27455872	0	8.78231e+06	31.987
2044	intermediate	18583.5	544.92	J53353	27455872	0	8.78231e+06	31.987
2044	intermediate	4339.2	254.74	J53353	27455872	0	8.78231e+06	31.987
2044	intermediate	6322.9	333.72	J53353	27455872	0	8.78231e+06	31.987
2044	micro	414.43	87.18	J53353	27455872	0	8.78231e+06	31.987
2044	micro	3553.4	229.36	J53353	27455872	0	8.78231e+06	31.987
2044	intermediate	7020.9	360.09	J53353	27455872	0	8.78231e+06	31.987
2044	intermediate	28064.8	2473.2	J53353	27455872	0	8.78231e+06	31.987
2044	intermediate	34202	944.64	J53353	27455872	0	8.78231e+06	31.987
2044	intermediate	5116.5	328.24	J53353	27455872	0	8.78231e+06	31.987
2044	micro	1067.4	133.25	J53353	27455872	0	8.78231e+06	31.987
2044	intermediate	8427	550.7	J53353	27455872	0	8.78231e+06	31.987
2044	intermediate	20879.8	590.33	J53353	27455872	0	8.78231e+06	31.987
2044	intermediate	6875.9	392.83	J53353	27455872	0	8.78231e+06	31.987
2044	intermediate	36715	1044.4	J53353	27455872	0	8.78231e+06	31.987
2044	intermediate	3656	239.51	J53353	27455872	0	8.78231e+06	31.987
2044	intermediate	34180.5	1643.8	J53353	27455872	0	8.78231e+06	31.987
2044	intermediate	10319	623.83	J53353	27455872	0	8.78231e+06	31.987
2044	intermediate	5981.1	313.88	J53353	27455872	0	8.78231e+06	31.987
2044	intermediate	46398.9	2221.4	J53353	27455872	0	8.78231e+06	31.987
2044	intermediate	6358.2	370.69	J53353	27455872	0	8.78231e+06	31.987
2044	micro	522.72	90.26	J53353	27455872	0	8.78231e+06	31.987
2044	intermediate	3712.1	242.97	J53353	27455872	0	8.78231e+06	31.987
2044	micro	523.22	93.01	J53353	27455872	0	8.78231e+06	31.987
2044	micro	1756	169.9	J53353	27455872	0	8.78231e+06	31.987
2044	micro	1422.8	140.58	J53353	27455872	0	8.78231e+06	31.987
2044	macro	295959	12336.9	J53353	27455872	0	8.78231e+06	31.987
2044	intermediate	21106	2109	J53353	27455872	0	8.78231e+06	31.987
2044	micro	4499.5	286.27	J53353	27455872	0	8.78231e+06	31.987
2044	intermediate	46704	2002.2	J53353	27455872	0	8.78231e+06	31.987
2044	intermediate	6556	362.44	J53353	27455872	0	8.78231e+06	31.987
2044	micro	1027	129.25	J53353	27455872	0	8.78231e+06	31.987
2044	micro	677.68	99.92	J53353	27455872	0	8.78231e+06	31.987
2044	intermediate	26816.7	2604.1	J53353	27455872	0	8.78231e+06	31.987
2044	intermediate	20557.2	736.12	J53353	27455872	0	8.78231e+06	31.987
2044	intermediate	14914.8	1067	J53353	27455872	0	8.78231e+06	31.987
2044	intermediate	30926.6	1055.7	J53353	27455872	0	8.78231e+06	31.987
2044	intermediate	5122.9	322.94	J53353	27455872	0	8.78231e+06	31.987
2044	intermediate	5338.7	428.32	J53353	27455872	0	8.78231e+06	31.987
2044	micro	1926.5	167.02	J53353	27455872	0	8.78231e+06	31.987
2044	intermediate	6101.6	312.35	J53353	27455872	0	8.78231e+06	31.987
2044	intermediate	21352.8	558.2	J53353	27455872	0	8.78231e+06	31.987
2044	micro	576.23	103.29	J53353	27455872	0	8.78231e+06	31.987
2044	intermediate	15589.9	757.73	J53353	27455872	0	8.78231e+06	31.987
2044	micro	1091	130.18	J53353	27455872	0	8.78231e+06	31.987
2044	micro	1725	163.35	J53353	27455872	0	8.78231e+06	31.987
2044	intermediate	56557.3	1672.5	J53353	27455872	0	8.78231e+06	31.987
2044	micro	1195.8	133.59	J53353	27455872	0	8.78231e+06	31.987
2044	micro	2726.8	225.51	J53353	27455872	0	8.78231e+06	31.987
2044	intermediate	29399.1	1223.4	J53353	27455872	0	8.78231e+06	31.987
2044	intermediate	12094.2	511.03	J53353	27455872	0	8.78231e+06	31.987
2044	intermediate	18189.2	978.21	J53353	27455872	0	8.78231e+06	31.987
2045	intermediate	17113.8	738.7	J53353	23012340	0	8.96161e+06	38.9426
2045	intermediate	9722.1	698.53	J53353	23012340	0	8.96161e+06	38.9426
2045	intermediate	27367.7	1119.3	J53353	23012340	0	8.96161e+06	38.9426
2045	macro	382468	4104.3	J53353	23012340	0	8.96161e+06	38.9426
2045	macro	187226	4154.3	J53353	23012340	0	8.96161e+06	38.9426
2045	micro	1066.9	122.21	J53353	23012340	0	8.96161e+06	38.9426
2045	intermediate	9419.7	411.37	J53353	23012340	0	8.96161e+06	38.9426
2045	intermediate	12569.4	1004.8	J53353	23012340	0	8.96161e+06	38.9426
2045	macro	102030	3016.9	J53353	23012340	0	8.96161e+06	38.9426
2045	macro	326103	5833.8	J53353	23012340	0	8.96161e+06	38.9426
2045	micro	1865.4	162.34	J53353	23012340	0	8.96161e+06	38.9426
2045	micro	2637.5	203.98	J53353	23012340	0	8.96161e+06	38.9426
2045	micro	2887.1	316.04	J53353	23012340	0	8.96161e+06	38.9426
2045	micro	1499.1	141	J53353	23012340	0	8.96161e+06	38.9426
2045	intermediate	25660.2	1315	J53353	23012340	0	8.96161e+06	38.9426
2045	macro	243507	2481	J53353	23012340	0	8.96161e+06	38.9426
2045	micro	2220.8	186.76	J53353	23012340	0	8.96161e+06	38.9426
2045	intermediate	8622.5	441.78	J53353	23012340	0	8.96161e+06	38.9426
2045	intermediate	5353.9	453.56	J53353	23012340	0	8.96161e+06	38.9426
2045	macro	432275	4415.7	J53353	23012340	0	8.96161e+06	38.9426
2045	intermediate	4440.7	301.46	J53353	23012340	0	8.96161e+06	38.9426
2045	micro	3227.5	242.85	J53353	23012340	0	8.96161e+06	38.9426
2045	intermediate	32937.6	1673.9	J53353	23012340	0	8.96161e+06	38.9426
2045	micro	1613.6	159.01	J53353	23012340	0	8.96161e+06	38.9426
2045	intermediate	12416.9	999.98	J53353	23012340	0	8.96161e+06	38.9426
2045	intermediate	7414	665.13	J53353	23012340	0	8.96161e+06	38.9426
2045	intermediate	7934.9	421.52	J53353	23012340	0	8.96161e+06	38.9426
2045	macro	4.57428e+06	14889.2	J53353	23012340	0	8.96161e+06	38.9426
2045	micro	1114.4	271	J53353	23012340	0	8.96161e+06	38.9426
2045	intermediate	14691	1053.1	J53353	23012340	0	8.96161e+06	38.9426
2045	micro	1236.5	134.84	J53353	23012340	0	8.96161e+06	38.9426
2045	intermediate	3303.9	293.45	J53353	23012340	0	8.96161e+06	38.9426
2045	intermediate	42894.4	1827.6	J53353	23012340	0	8.96161e+06	38.9426
2045	macro	59329.2	1722.6	J53353	23012340	0	8.96161e+06	38.9426
2045	macro	409613	4612.9	J53353	23012340	0	8.96161e+06	38.9426
2045	micro	1735.3	154.55	J53353	23012340	0	8.96161e+06	38.9426
2045	micro	659.85	98.68	J53353	23012340	0	8.96161e+06	38.9426
2045	intermediate	22279.6	1256	J53353	23012340	0	8.96161e+06	38.9426
2045	micro	834.17	110.24	J53353	23012340	0	8.96161e+06	38.9426
2045	intermediate	39712.5	2637.8	J53353	23012340	0	8.96161e+06	38.9426
2045	intermediate	6068.7	332.85	J53353	23012340	0	8.96161e+06	38.9426
2045	micro	2055.2	176.97	J53353	23012340	0	8.96161e+06	38.9426
2045	micro	4547.2	353.47	J53353	23012340	0	8.96161e+06	38.9426
2045	macro	1.61853e+06	7181.2	J53353	23012340	0	8.96161e+06	38.9426
2045	intermediate	4386.5	259.71	J53353	23012340	0	8.96161e+06	38.9426
2045	macro	117884	2448.2	J53353	23012340	0	8.96161e+06	38.9426
2045	micro	1824.1	173.04	J53353	23012340	0	8.96161e+06	38.9426
2045	intermediate	5653.9	510.04	J53353	23012340	0	8.96161e+06	38.9426
2045	intermediate	5860.7	390	J53353	23012340	0	8.96161e+06	38.9426
2045	intermediate	10567.1	606.75	J53353	23012340	0	8.96161e+06	38.9426
2045	micro	1270.4	155.64	J53353	23012340	0	8.96161e+06	38.9426
2045	micro	662.93	187.02	J53353	23012340	0	8.96161e+06	38.9426
2045	intermediate	3590.2	228.41	J53353	23012340	0	8.96161e+06	38.9426
2045	intermediate	1613.7	184.66	J53353	23012340	0	8.96161e+06	38.9426
2045	macro	41462.3	1136.8	J53353	23012340	0	8.96161e+06	38.9426
2045	micro	784.71	112.08	J53353	23012340	0	8.96161e+06	38.9426
2045	micro	1829.9	221.58	J53353	23012340	0	8.96161e+06	38.9426
2045	macro	73813.6	2200.8	J53353	23012340	0	8.96161e+06	38.9426
2045	intermediate	4616.7	412.51	J53353	23012340	0	8.96161e+06	38.9426
2045	micro	2209.1	288.48	J53353	23012340	0	8.96161e+06	38.9426
2045	intermediate	4231.8	435.36	J53353	23012340	0	8.96161e+06	38.9426
2045	intermediate	4864.9	271.75	J53353	23012340	0	8.96161e+06	38.9426
2046	micro	492.36	95.77	HCI009	14725632	0	34864.3	0.236759
2046	micro	681.1	119.48	HCI009	14725632	0	34864.3	0.236759
2046	micro	663.01	106.45	HCI009	14725632	0	34864.3	0.236759
2046	micro	1156.4	145.8	HCI009	14725632	0	34864.3	0.236759
2046	micro	432.14	107.88	HCI009	14725632	0	34864.3	0.236759
2046	micro	1140.3	139.87	HCI009	14725632	0	34864.3	0.236759
2046	micro	1043.3	166.18	HCI009	14725632	0	34864.3	0.236759
2046	micro	350.67	83.66	HCI009	14725632	0	34864.3	0.236759
2046	micro	253.64	64.42	HCI009	14725632	0	34864.3	0.236759
2046	micro	1039.7	145.22	HCI009	14725632	0	34864.3	0.236759
2046	micro	311.58	68.63	HCI009	14725632	0	34864.3	0.236759
2046	micro	303.99	73.44	HCI009	14725632	0	34864.3	0.236759
2046	micro	1280.1	158.94	HCI009	14725632	0	34864.3	0.236759
2046	micro	417.97	78.65	HCI009	14725632	0	34864.3	0.236759
2046	micro	352.69	73.41	HCI009	14725632	0	34864.3	0.236759
2046	micro	1120.6	154.31	HCI009	14725632	0	34864.3	0.236759
2046	micro	355.48	74.16	HCI009	14725632	0	34864.3	0.236759
2046	micro	275.02	63.33	HCI009	14725632	0	34864.3	0.236759
2046	micro	906.28	155.16	HCI009	14725632	0	34864.3	0.236759
2046	micro	318.54	82.3	HCI009	14725632	0	34864.3	0.236759
2046	micro	524.49	119.15	HCI009	14725632	0	34864.3	0.236759
2046	micro	1752.7	240.58	HCI009	14725632	0	34864.3	0.236759
2046	micro	1350.8	157.79	HCI009	14725632	0	34864.3	0.236759
2046	micro	899.83	154.14	HCI009	14725632	0	34864.3	0.236759
2046	micro	463.26	89.54	HCI009	14725632	0	34864.3	0.236759
2046	micro	720.44	113.1	HCI009	14725632	0	34864.3	0.236759
2046	micro	586.47	101.92	HCI009	14725632	0	34864.3	0.236759
2046	micro	540.81	106.21	HCI009	14725632	0	34864.3	0.236759
2046	micro	886.54	112.72	HCI009	14725632	0	34864.3	0.236759
2046	micro	1422.3	172.32	HCI009	14725632	0	34864.3	0.236759
2046	micro	1010.8	138.02	HCI009	14725632	0	34864.3	0.236759
2046	micro	630.88	105.52	HCI009	14725632	0	34864.3	0.236759
2046	micro	597.35	113.68	HCI009	14725632	0	34864.3	0.236759
2046	micro	612.79	97.08	HCI009	14725632	0	34864.3	0.236759
2046	micro	1066.1	131.54	HCI009	14725632	0	34864.3	0.236759
2046	micro	469.84	83.06	HCI009	14725632	0	34864.3	0.236759
2046	micro	1116.1	171.21	HCI009	14725632	0	34864.3	0.236759
2046	micro	2227.5	259.57	HCI009	14725632	0	34864.3	0.236759
2046	micro	171.03	52.89	HCI009	14725632	0	34864.3	0.236759
2046	micro	292.98	65.81	HCI009	14725632	0	34864.3	0.236759
2046	micro	1062.9	127.9	HCI009	14725632	0	34864.3	0.236759
2046	micro	315.76	70.31	HCI009	14725632	0	34864.3	0.236759
2046	micro	574.71	108.45	HCI009	14725632	0	34864.3	0.236759
2046	micro	336.75	74.94	HCI009	14725632	0	34864.3	0.236759
2046	micro	411.77	90.83	HCI009	14725632	0	34864.3	0.236759
2046	micro	489.57	94.04	HCI009	14725632	0	34864.3	0.236759
2046	micro	746.38	121.67	HCI009	14725632	0	34864.3	0.236759
2046	micro	361.42	75.75	HCI009	14725632	0	34864.3	0.236759
2046	micro	327.14	72.12	HCI009	14725632	0	34864.3	0.236759
2047	micro	293.74	73.8	HCI009	20124983	0	50398.2	0.250426
2047	micro	1409.8	170.98	HCI009	20124983	0	50398.2	0.250426
2047	micro	439.86	101.32	HCI009	20124983	0	50398.2	0.250426
2047	micro	1257.7	168.43	HCI009	20124983	0	50398.2	0.250426
2047	micro	298.3	70.86	HCI009	20124983	0	50398.2	0.250426
2047	micro	199.88	56.45	HCI009	20124983	0	50398.2	0.250426
2047	micro	898.56	0	HCI009	20124983	0	50398.2	0.250426
2047	micro	216.96	56.44	HCI009	20124983	0	50398.2	0.250426
2047	intermediate	2394.1	362.11	HCI009	20124983	0	50398.2	0.250426
2047	micro	173.18	54.7	HCI009	20124983	0	50398.2	0.250426
2047	micro	924.37	139.13	HCI009	20124983	0	50398.2	0.250426
2047	micro	983.95	159.99	HCI009	20124983	0	50398.2	0.250426
2047	micro	393.81	79.2	HCI009	20124983	0	50398.2	0.250426
2047	micro	1112.9	133.43	HCI009	20124983	0	50398.2	0.250426
2047	micro	459.84	104.78	HCI009	20124983	0	50398.2	0.250426
2047	micro	2894.3	352.85	HCI009	20124983	0	50398.2	0.250426
2047	micro	688.18	105.75	HCI009	20124983	0	50398.2	0.250426
2047	micro	768.01	124.6	HCI009	20124983	0	50398.2	0.250426
2047	micro	1263.3	144.47	HCI009	20124983	0	50398.2	0.250426
2047	micro	812.41	117.64	HCI009	20124983	0	50398.2	0.250426
2047	micro	1409.1	245.92	HCI009	20124983	0	50398.2	0.250426
2047	micro	306.9	68.63	HCI009	20124983	0	50398.2	0.250426
2047	micro	865.42	130.6	HCI009	20124983	0	50398.2	0.250426
2047	micro	400.64	83.71	HCI009	20124983	0	50398.2	0.250426
2047	micro	287.54	70.39	HCI009	20124983	0	50398.2	0.250426
2047	micro	594.95	111.42	HCI009	20124983	0	50398.2	0.250426
2047	micro	1643.5	232.93	HCI009	20124983	0	50398.2	0.250426
2047	micro	1036.1	134.13	HCI009	20124983	0	50398.2	0.250426
2047	micro	736.64	119.19	HCI009	20124983	0	50398.2	0.250426
2047	micro	563.83	98.67	HCI009	20124983	0	50398.2	0.250426
2047	micro	1654.7	191.82	HCI009	20124983	0	50398.2	0.250426
2047	micro	1004.3	167.29	HCI009	20124983	0	50398.2	0.250426
2047	micro	620	139.62	HCI009	20124983	0	50398.2	0.250426
2047	micro	948.53	115.68	HCI009	20124983	0	50398.2	0.250426
2047	micro	1178.1	162.23	HCI009	20124983	0	50398.2	0.250426
2047	micro	427.59	87.65	HCI009	20124983	0	50398.2	0.250426
2047	micro	1374.2	192.28	HCI009	20124983	0	50398.2	0.250426
2047	micro	1070.9	192.69	HCI009	20124983	0	50398.2	0.250426
2047	micro	367.5	77.58	HCI009	20124983	0	50398.2	0.250426
2047	micro	840.62	140.41	HCI009	20124983	0	50398.2	0.250426
2047	micro	412.91	78.69	HCI009	20124983	0	50398.2	0.250426
2047	micro	738.28	130.31	HCI009	20124983	0	50398.2	0.250426
2047	micro	399.63	106.2	HCI009	20124983	0	50398.2	0.250426
2047	micro	969.78	203.18	HCI009	20124983	0	50398.2	0.250426
2047	micro	1142	145.49	HCI009	20124983	0	50398.2	0.250426
2047	micro	1477.7	216.96	HCI009	20124983	0	50398.2	0.250426
2047	micro	265.03	63.39	HCI009	20124983	0	50398.2	0.250426
2047	micro	239.22	59.32	HCI009	20124983	0	50398.2	0.250426
2047	micro	494.63	88.5	HCI009	20124983	0	50398.2	0.250426
2047	micro	281.6	66.53	HCI009	20124983	0	50398.2	0.250426
2047	micro	621.39	147.01	HCI009	20124983	0	50398.2	0.250426
2047	micro	336.5	71.94	HCI009	20124983	0	50398.2	0.250426
2047	micro	1682.4	203.23	HCI009	20124983	0	50398.2	0.250426
2047	micro	314.74	74.31	HCI009	20124983	0	50398.2	0.250426
2047	micro	1183.8	224.81	HCI009	20124983	0	50398.2	0.250426
2047	micro	196.33	57.19	HCI009	20124983	0	50398.2	0.250426
2047	micro	1249.4	186.33	HCI009	20124983	0	50398.2	0.250426
2047	micro	1248	191.6	HCI009	20124983	0	50398.2	0.250426
2047	micro	469.58	108.6	HCI009	20124983	0	50398.2	0.250426
2047	micro	1461.1	153.84	HCI009	20124983	0	50398.2	0.250426
2050	micro	1343.7	151.61	H5097	15351080	0	758124	4.93857
2050	micro	529.04	90.42	H5097	15351080	0	758124	4.93857
2050	intermediate	2888.5	358.16	H5097	15351080	0	758124	4.93857
2050	intermediate	4587.4	277.03	H5097	15351080	0	758124	4.93857
2050	intermediate	2886.3	254.12	H5097	15351080	0	758124	4.93857
2050	micro	273	77.47	H5097	15351080	0	758124	4.93857
2050	micro	817.22	122.06	H5097	15351080	0	758124	4.93857
2050	micro	1277.1	137.34	H5097	15351080	0	758124	4.93857
2050	intermediate	21069.6	0	H5097	15351080	0	758124	4.93857
2050	micro	954.1	120.48	H5097	15351080	0	758124	4.93857
2050	intermediate	5514.7	0	H5097	15351080	0	758124	4.93857
2050	micro	1926.7	251.18	H5097	15351080	0	758124	4.93857
2050	micro	294.25	68.91	H5097	15351080	0	758124	4.93857
2050	micro	970.92	127.34	H5097	15351080	0	758124	4.93857
2050	micro	1665.6	213.51	H5097	15351080	0	758124	4.93857
2050	micro	594.32	109.1	H5097	15351080	0	758124	4.93857
2050	micro	707.41	109.65	H5097	15351080	0	758124	4.93857
2050	micro	1045.9	159.81	H5097	15351080	0	758124	4.93857
2050	micro	815.32	145.11	H5097	15351080	0	758124	4.93857
2050	micro	757.76	119.89	H5097	15351080	0	758124	4.93857
2050	micro	1024.4	159.08	H5097	15351080	0	758124	4.93857
2050	intermediate	20621.1	1120	H5097	15351080	0	758124	4.93857
2050	micro	2880.9	271.56	H5097	15351080	0	758124	4.93857
2050	micro	1222.7	141.69	H5097	15351080	0	758124	4.93857
2050	intermediate	3355.3	271.68	H5097	15351080	0	758124	4.93857
2050	micro	793.31	131.5	H5097	15351080	0	758124	4.93857
2050	intermediate	5233.9	0	H5097	15351080	0	758124	4.93857
2050	micro	1282.1	180.93	H5097	15351080	0	758124	4.93857
2050	micro	1576.1	191.43	H5097	15351080	0	758124	4.93857
2050	micro	1350.4	151.11	H5097	15351080	0	758124	4.93857
2050	intermediate	7999.9	723.79	H5097	15351080	0	758124	4.93857
2050	micro	461.11	88.12	H5097	15351080	0	758124	4.93857
2050	micro	966.75	165.07	H5097	15351080	0	758124	4.93857
2050	micro	756.88	108.86	H5097	15351080	0	758124	4.93857
2050	intermediate	7817.5	499.69	H5097	15351080	0	758124	4.93857
2050	intermediate	9540.5	555.55	H5097	15351080	0	758124	4.93857
2050	intermediate	9564.1	596.18	H5097	15351080	0	758124	4.93857
2050	micro	397.22	83.67	H5097	15351080	0	758124	4.93857
2050	intermediate	19862.3	826.31	H5097	15351080	0	758124	4.93857
2050	intermediate	5800	354.63	H5097	15351080	0	758124	4.93857
2050	micro	1289.8	155.52	H5097	15351080	0	758124	4.93857
2050	micro	547.64	88.83	H5097	15351080	0	758124	4.93857
2050	micro	383.56	76.82	H5097	15351080	0	758124	4.93857
2050	micro	2284.7	260.57	H5097	15351080	0	758124	4.93857
2050	micro	787.11	165	H5097	15351080	0	758124	4.93857
2050	micro	1844.3	187.09	H5097	15351080	0	758124	4.93857
2050	intermediate	5173	393.71	H5097	15351080	0	758124	4.93857
2050	micro	756.12	120	H5097	15351080	0	758124	4.93857
2050	intermediate	4525.7	366.22	H5097	15351080	0	758124	4.93857
2050	intermediate	23956.4	0	H5097	15351080	0	758124	4.93857
2050	intermediate	11536.8	711.26	H5097	15351080	0	758124	4.93857
2050	micro	1248.6	141.66	H5097	15351080	0	758124	4.93857
2050	macro	71944.6	1908.7	H5097	15351080	0	758124	4.93857
2050	micro	620.76	140.4	H5097	15351080	0	758124	4.93857
2050	micro	1641.6	198.33	H5097	15351080	0	758124	4.93857
2050	micro	1243.2	143.18	H5097	15351080	0	758124	4.93857
2050	intermediate	10920.9	570.95	H5097	15351080	0	758124	4.93857
2050	intermediate	3604.1	335.61	H5097	15351080	0	758124	4.93857
2050	micro	264.77	68.53	H5097	15351080	0	758124	4.93857
2050	micro	354.97	76.01	H5097	15351080	0	758124	4.93857
2050	micro	748.02	222.59	H5097	15351080	0	758124	4.93857
2050	micro	969.66	154.32	H5097	15351080	0	758124	4.93857
2050	micro	1531.5	192.59	H5097	15351080	0	758124	4.93857
2050	micro	936.39	139.31	H5097	15351080	0	758124	4.93857
2050	intermediate	17217.4	0	H5097	15351080	0	758124	4.93857
2050	micro	1839.8	191.41	H5097	15351080	0	758124	4.93857
2050	micro	784.58	107.33	H5097	15351080	0	758124	4.93857
2050	intermediate	10456.2	580.82	H5097	15351080	0	758124	4.93857
2050	micro	1100.8	142.1	H5097	15351080	0	758124	4.93857
2050	micro	1943.7	231.62	H5097	15351080	0	758124	4.93857
2050	intermediate	38564.9	1783.8	H5097	15351080	0	758124	4.93857
2050	micro	825.19	115.58	H5097	15351080	0	758124	4.93857
2050	intermediate	3712	281.37	H5097	15351080	0	758124	4.93857
2050	intermediate	7075.6	562.75	H5097	15351080	0	758124	4.93857
2050	micro	2153.1	243.02	H5097	15351080	0	758124	4.93857
2050	micro	2763.2	320.92	H5097	15351080	0	758124	4.93857
2050	micro	2020.4	180.63	H5097	15351080	0	758124	4.93857
2050	intermediate	5894.2	430.88	H5097	15351080	0	758124	4.93857
2050	intermediate	7025.3	519.31	H5097	15351080	0	758124	4.93857
2050	micro	1189.3	190.1	H5097	15351080	0	758124	4.93857
2050	intermediate	2432.2	0	H5097	15351080	0	758124	4.93857
2050	intermediate	3300.5	325.49	H5097	15351080	0	758124	4.93857
2050	micro	315.25	71.01	H5097	15351080	0	758124	4.93857
2050	intermediate	16183.3	709.18	H5097	15351080	0	758124	4.93857
2050	micro	825.06	134.02	H5097	15351080	0	758124	4.93857
2050	micro	2016.5	205.23	H5097	15351080	0	758124	4.93857
2050	micro	1084	128.16	H5097	15351080	0	758124	4.93857
2050	intermediate	3081.9	295.43	H5097	15351080	0	758124	4.93857
2050	intermediate	7985.1	604.42	H5097	15351080	0	758124	4.93857
2050	micro	694.51	116.8	H5097	15351080	0	758124	4.93857
2050	micro	935.12	122.3	H5097	15351080	0	758124	4.93857
2050	micro	1431	149.83	H5097	15351080	0	758124	4.93857
2050	intermediate	5787.6	606.03	H5097	15351080	0	758124	4.93857
2050	micro	611.78	116.26	H5097	15351080	0	758124	4.93857
2050	micro	762.57	108.99	H5097	15351080	0	758124	4.93857
2050	micro	445.3	80.89	H5097	15351080	0	758124	4.93857
2050	micro	877.06	0	H5097	15351080	0	758124	4.93857
2050	micro	909.69	115.99	H5097	15351080	0	758124	4.93857
2050	micro	737.77	104.37	H5097	15351080	0	758124	4.93857
2050	intermediate	19054	855.98	H5097	15351080	0	758124	4.93857
2050	micro	1921.1	194.96	H5097	15351080	0	758124	4.93857
2050	micro	3149.1	270.17	H5097	15351080	0	758124	4.93857
2050	intermediate	5605.7	504.26	H5097	15351080	0	758124	4.93857
2050	micro	436.19	89.91	H5097	15351080	0	758124	4.93857
2050	micro	874.27	138.88	H5097	15351080	0	758124	4.93857
2050	intermediate	7114.4	558.55	H5097	15351080	0	758124	4.93857
2050	intermediate	2430.7	225.41	H5097	15351080	0	758124	4.93857
2050	micro	904.63	114.06	H5097	15351080	0	758124	4.93857
2050	micro	390.39	79.83	H5097	15351080	0	758124	4.93857
2050	micro	615.82	104.38	H5097	15351080	0	758124	4.93857
2050	micro	1273.4	144.77	H5097	15351080	0	758124	4.93857
2050	micro	1550.6	205.61	H5097	15351080	0	758124	4.93857
2050	micro	1005.6	138.93	H5097	15351080	0	758124	4.93857
2050	intermediate	5569.2	413.54	H5097	15351080	0	758124	4.93857
2050	micro	2493.9	199.75	H5097	15351080	0	758124	4.93857
2050	intermediate	7841.4	683.98	H5097	15351080	0	758124	4.93857
2050	micro	1688.8	214.51	H5097	15351080	0	758124	4.93857
2050	intermediate	4018.2	309.64	H5097	15351080	0	758124	4.93857
2050	intermediate	5800.1	406.61	H5097	15351080	0	758124	4.93857
2050	micro	3625.5	263.28	H5097	15351080	0	758124	4.93857
2050	micro	558.77	104.53	H5097	15351080	0	758124	4.93857
2050	intermediate	5905.6	469.9	H5097	15351080	0	758124	4.93857
2050	intermediate	3873.3	377	H5097	15351080	0	758124	4.93857
2050	micro	355.6	82.65	H5097	15351080	0	758124	4.93857
2050	micro	1678.8	179.06	H5097	15351080	0	758124	4.93857
2050	micro	2654.2	270.85	H5097	15351080	0	758124	4.93857
2050	micro	1656.8	187.05	H5097	15351080	0	758124	4.93857
2050	intermediate	12160.8	538.22	H5097	15351080	0	758124	4.93857
2050	intermediate	3132.3	332.05	H5097	15351080	0	758124	4.93857
2050	intermediate	2717.4	229.83	H5097	15351080	0	758124	4.93857
2050	intermediate	7201.6	366.99	H5097	15351080	0	758124	4.93857
2050	intermediate	7899.1	487.69	H5097	15351080	0	758124	4.93857
2050	micro	686.29	107.07	H5097	15351080	0	758124	4.93857
2050	micro	1387.4	154.37	H5097	15351080	0	758124	4.93857
2050	micro	3200.2	246.99	H5097	15351080	0	758124	4.93857
2050	intermediate	4158.5	299.2	H5097	15351080	0	758124	4.93857
2050	micro	2078.7	291.88	H5097	15351080	0	758124	4.93857
2050	micro	1925.8	240.11	H5097	15351080	0	758124	4.93857
2050	micro	617.59	122.61	H5097	15351080	0	758124	4.93857
2050	micro	2369.2	262.96	H5097	15351080	0	758124	4.93857
2050	intermediate	12878.7	676.69	H5097	15351080	0	758124	4.93857
2050	micro	3419.8	261.66	H5097	15351080	0	758124	4.93857
2050	intermediate	16276.6	747.57	H5097	15351080	0	758124	4.93857
2050	micro	415.57	93.36	H5097	15351080	0	758124	4.93857
2050	intermediate	3314.3	311.09	H5097	15351080	0	758124	4.93857
2050	micro	1625.6	225.54	H5097	15351080	0	758124	4.93857
2050	micro	347.25	71.46	H5097	15351080	0	758124	4.93857
2050	micro	406.59	77.95	H5097	15351080	0	758124	4.93857
2050	intermediate	26946.6	0	H5097	15351080	0	758124	4.93857
2050	micro	506.14	99.28	H5097	15351080	0	758124	4.93857
2050	micro	1734.9	259.5	H5097	15351080	0	758124	4.93857
2050	intermediate	4434.5	369.21	H5097	15351080	0	758124	4.93857
2050	micro	1243.8	151	H5097	15351080	0	758124	4.93857
2050	intermediate	3892.3	364.7	H5097	15351080	0	758124	4.93857
2050	intermediate	3880.3	324.69	H5097	15351080	0	758124	4.93857
2050	micro	558.26	93.97	H5097	15351080	0	758124	4.93857
2050	intermediate	10327.8	583.05	H5097	15351080	0	758124	4.93857
2050	micro	509.43	91.71	H5097	15351080	0	758124	4.93857
2050	intermediate	6238.6	446.82	H5097	15351080	0	758124	4.93857
2050	intermediate	25997.8	1010.3	H5097	15351080	0	758124	4.93857
2050	intermediate	29573.8	1054.7	H5097	15351080	0	758124	4.93857
2050	micro	2492.8	259.14	H5097	15351080	0	758124	4.93857
2052	micro	425.18	77.62	H5097	10539424	0	160922	1.52686
2052	intermediate	8443.8	711.51	H5097	10539424	0	160922	1.52686
2052	micro	1332.7	150.08	H5097	10539424	0	160922	1.52686
2052	micro	750.93	101.51	H5097	10539424	0	160922	1.52686
2052	micro	234.29	59.38	H5097	10539424	0	160922	1.52686
2052	micro	632.14	95.45	H5097	10539424	0	160922	1.52686
2052	macro	66696.7	2408	H5097	10539424	0	160922	1.52686
2052	intermediate	3092.5	280.14	H5097	10539424	0	160922	1.52686
2052	intermediate	16472.9	0	H5097	10539424	0	160922	1.52686
2052	micro	1331.1	177.86	H5097	10539424	0	160922	1.52686
2052	micro	1298.1	199.56	H5097	10539424	0	160922	1.52686
2052	micro	794.2	120.37	H5097	10539424	0	160922	1.52686
2052	micro	437.71	81.7	H5097	10539424	0	160922	1.52686
2052	micro	3313.2	243.76	H5097	10539424	0	160922	1.52686
2052	micro	3071.1	280.51	H5097	10539424	0	160922	1.52686
2052	micro	995.34	124.78	H5097	10539424	0	160922	1.52686
2052	intermediate	8815.1	521.13	H5097	10539424	0	160922	1.52686
2052	intermediate	3305.4	286.23	H5097	10539424	0	160922	1.52686
2052	intermediate	1313.1	175.11	H5097	10539424	0	160922	1.52686
2052	micro	2115.7	284.4	H5097	10539424	0	160922	1.52686
2052	micro	2323.6	260.16	H5097	10539424	0	160922	1.52686
2052	micro	1160.3	151.76	H5097	10539424	0	160922	1.52686
2052	micro	794.83	123.7	H5097	10539424	0	160922	1.52686
2052	micro	1777.3	192.93	H5097	10539424	0	160922	1.52686
2052	micro	438.97	81.79	H5097	10539424	0	160922	1.52686
2052	micro	1365.1	180.93	H5097	10539424	0	160922	1.52686
2052	intermediate	15544.1	969.36	H5097	10539424	0	160922	1.52686
2052	intermediate	3745.4	361.29	H5097	10539424	0	160922	1.52686
2052	micro	983.19	119.16	H5097	10539424	0	160922	1.52686
2052	micro	465.54	80.44	H5097	10539424	0	160922	1.52686
2052	micro	1380.2	145.73	H5097	10539424	0	160922	1.52686
2052	intermediate	3426.8	314.6	H5097	10539424	0	160922	1.52686
2052	micro	1397	189.06	H5097	10539424	0	160922	1.52686
2052	micro	1248.3	173.39	H5097	10539424	0	160922	1.52686
2053	micro	1238.6	141.43	H5097	13325065	0	228996	1.71854
2053	micro	4939.7	580.77	H5097	13325065	0	228996	1.71854
2053	micro	862.13	135.5	H5097	13325065	0	228996	1.71854
2053	micro	357.63	75.71	H5097	13325065	0	228996	1.71854
2053	micro	258.95	76.97	H5097	13325065	0	228996	1.71854
2053	micro	1190.9	161.73	H5097	13325065	0	228996	1.71854
2053	micro	1820.5	215.24	H5097	13325065	0	228996	1.71854
2053	micro	205.19	59.73	H5097	13325065	0	228996	1.71854
2053	micro	415.44	89.69	H5097	13325065	0	228996	1.71854
2053	micro	287.92	66.39	H5097	13325065	0	228996	1.71854
2053	micro	2580.3	245.89	H5097	13325065	0	228996	1.71854
2053	intermediate	10649.1	706.76	H5097	13325065	0	228996	1.71854
2053	intermediate	2931.5	239.45	H5097	13325065	0	228996	1.71854
2053	micro	470.85	86.91	H5097	13325065	0	228996	1.71854
2053	micro	276.67	69.23	H5097	13325065	0	228996	1.71854
2053	micro	2062.8	202.3	H5097	13325065	0	228996	1.71854
2053	micro	380.53	76.2	H5097	13325065	0	228996	1.71854
2053	micro	402.03	82.77	H5097	13325065	0	228996	1.71854
2053	micro	1311.5	205.62	H5097	13325065	0	228996	1.71854
2053	intermediate	9328.7	830.69	H5097	13325065	0	228996	1.71854
2053	micro	770.16	201.22	H5097	13325065	0	228996	1.71854
2053	micro	2392.3	386.39	H5097	13325065	0	228996	1.71854
2053	micro	338.78	87.82	H5097	13325065	0	228996	1.71854
2053	micro	417.34	81.42	H5097	13325065	0	228996	1.71854
2053	micro	1557.5	267.57	H5097	13325065	0	228996	1.71854
2053	micro	1969.2	217.77	H5097	13325065	0	228996	1.71854
2053	intermediate	8561.1	476.74	H5097	13325065	0	228996	1.71854
2053	micro	915.64	135.05	H5097	13325065	0	228996	1.71854
2053	micro	718.67	123.6	H5097	13325065	0	228996	1.71854
2053	intermediate	3924.2	335.13	H5097	13325065	0	228996	1.71854
2053	intermediate	4797.2	440.11	H5097	13325065	0	228996	1.71854
2053	micro	443.15	91.55	H5097	13325065	0	228996	1.71854
2053	micro	2084.9	352.17	H5097	13325065	0	228996	1.71854
2053	intermediate	19420.7	717.3	H5097	13325065	0	228996	1.71854
2053	intermediate	4404.9	275.95	H5097	13325065	0	228996	1.71854
2053	micro	2031.3	252.49	H5097	13325065	0	228996	1.71854
2053	intermediate	12708.9	728.69	H5097	13325065	0	228996	1.71854
2053	micro	649.6	110.47	H5097	13325065	0	228996	1.71854
2053	intermediate	11321.9	0	H5097	13325065	0	228996	1.71854
2053	micro	605.45	95.62	H5097	13325065	0	228996	1.71854
2053	micro	2131.9	249.62	H5097	13325065	0	228996	1.71854
2053	micro	904.13	137.54	H5097	13325065	0	228996	1.71854
2053	micro	1377.1	197.99	H5097	13325065	0	228996	1.71854
2053	micro	462.25	88.46	H5097	13325065	0	228996	1.71854
2053	micro	656.05	100.64	H5097	13325065	0	228996	1.71854
2053	intermediate	5142	369.71	H5097	13325065	0	228996	1.71854
2053	intermediate	4704.8	319.68	H5097	13325065	0	228996	1.71854
2053	micro	726.01	150.08	H5097	13325065	0	228996	1.71854
2053	intermediate	17584.5	1157.7	H5097	13325065	0	228996	1.71854
2053	intermediate	73303.5	0	H5097	13325065	0	228996	1.71854
2054	micro	4252.4	320.03	J2036	23774457	0	2.10769e+06	8.86534
2054	micro	415.19	82.67	J2036	23774457	0	2.10769e+06	8.86534
2054	intermediate	6671.2	418.02	J2036	23774457	0	2.10769e+06	8.86534
2054	micro	3566.7	302.87	J2036	23774457	0	2.10769e+06	8.86534
2054	micro	2077.3	226.18	J2036	23774457	0	2.10769e+06	8.86534
2054	micro	1701	153.03	J2036	23774457	0	2.10769e+06	8.86534
2054	micro	4553.8	461.77	J2036	23774457	0	2.10769e+06	8.86534
2054	micro	2154.2	196.45	J2036	23774457	0	2.10769e+06	8.86534
2054	intermediate	6040.2	438.27	J2036	23774457	0	2.10769e+06	8.86534
2054	intermediate	40289.2	1196.7	J2036	23774457	0	2.10769e+06	8.86534
2054	micro	1631.3	203.72	J2036	23774457	0	2.10769e+06	8.86534
2054	intermediate	7348.3	538.31	J2036	23774457	0	2.10769e+06	8.86534
2054	micro	956.37	120.04	J2036	23774457	0	2.10769e+06	8.86534
2054	micro	1399.4	145.98	J2036	23774457	0	2.10769e+06	8.86534
2054	intermediate	12156.4	703.81	J2036	23774457	0	2.10769e+06	8.86534
2054	intermediate	8551.6	452.25	J2036	23774457	0	2.10769e+06	8.86534
2054	micro	1332.1	142.66	J2036	23774457	0	2.10769e+06	8.86534
2054	micro	1617.9	160.35	J2036	23774457	0	2.10769e+06	8.86534
2054	micro	2241.9	250.12	J2036	23774457	0	2.10769e+06	8.86534
2054	intermediate	4049.3	308.09	J2036	23774457	0	2.10769e+06	8.86534
2054	micro	617.22	96.86	J2036	23774457	0	2.10769e+06	8.86534
2054	micro	1213.4	130.89	J2036	23774457	0	2.10769e+06	8.86534
2054	intermediate	37291.5	1246.2	J2036	23774457	0	2.10769e+06	8.86534
2054	intermediate	4547.2	316.42	J2036	23774457	0	2.10769e+06	8.86534
2054	intermediate	14317.3	838.96	J2036	23774457	0	2.10769e+06	8.86534
2054	micro	1535	160.14	J2036	23774457	0	2.10769e+06	8.86534
2054	micro	1290.7	133.61	J2036	23774457	0	2.10769e+06	8.86534
2054	micro	971.68	119.58	J2036	23774457	0	2.10769e+06	8.86534
2054	micro	857.45	109.08	J2036	23774457	0	2.10769e+06	8.86534
2054	micro	4164.8	320.62	J2036	23774457	0	2.10769e+06	8.86534
2054	micro	2718.2	199.2	J2036	23774457	0	2.10769e+06	8.86534
2054	intermediate	19819.6	824.44	J2036	23774457	0	2.10769e+06	8.86534
2054	micro	1502.5	179.11	J2036	23774457	0	2.10769e+06	8.86534
2054	intermediate	7732.5	496.1	J2036	23774457	0	2.10769e+06	8.86534
2054	micro	542.07	88.73	J2036	23774457	0	2.10769e+06	8.86534
2054	micro	731.7	102.04	J2036	23774457	0	2.10769e+06	8.86534
2054	intermediate	7444.5	537.95	J2036	23774457	0	2.10769e+06	8.86534
2054	micro	2213.4	257.45	J2036	23774457	0	2.10769e+06	8.86534
2054	micro	520.06	85.29	J2036	23774457	0	2.10769e+06	8.86534
2054	intermediate	10638	480.59	J2036	23774457	0	2.10769e+06	8.86534
2054	micro	818.1	105.5	J2036	23774457	0	2.10769e+06	8.86534
2054	intermediate	7637.6	510.03	J2036	23774457	0	2.10769e+06	8.86534
2054	micro	1102	129.53	J2036	23774457	0	2.10769e+06	8.86534
2054	micro	1220.9	136.97	J2036	23774457	0	2.10769e+06	8.86534
2054	intermediate	18238.5	647.94	J2036	23774457	0	2.10769e+06	8.86534
2054	micro	4056.6	374.18	J2036	23774457	0	2.10769e+06	8.86534
2054	intermediate	43374.2	1470.6	J2036	23774457	0	2.10769e+06	8.86534
2054	micro	908.43	122.45	J2036	23774457	0	2.10769e+06	8.86534
2054	micro	1140.3	130.17	J2036	23774457	0	2.10769e+06	8.86534
2054	intermediate	15920.1	601.61	J2036	23774457	0	2.10769e+06	8.86534
2054	micro	830	108.23	J2036	23774457	0	2.10769e+06	8.86534
2054	intermediate	7387.9	570.21	J2036	23774457	0	2.10769e+06	8.86534
2054	micro	1109.8	125.49	J2036	23774457	0	2.10769e+06	8.86534
2054	intermediate	15601.2	771.63	J2036	23774457	0	2.10769e+06	8.86534
2054	micro	2284.3	240.96	J2036	23774457	0	2.10769e+06	8.86534
2054	micro	643.78	94.95	J2036	23774457	0	2.10769e+06	8.86534
2054	micro	710.2	101.34	J2036	23774457	0	2.10769e+06	8.86534
2054	micro	498.05	90.2	J2036	23774457	0	2.10769e+06	8.86534
2054	micro	2256.8	355.23	J2036	23774457	0	2.10769e+06	8.86534
2054	intermediate	13556	564.41	J2036	23774457	0	2.10769e+06	8.86534
2054	micro	2752.6	220.73	J2036	23774457	0	2.10769e+06	8.86534
2054	micro	876.68	111.82	J2036	23774457	0	2.10769e+06	8.86534
2054	intermediate	12685	605.78	J2036	23774457	0	2.10769e+06	8.86534
2054	micro	2109.2	172.63	J2036	23774457	0	2.10769e+06	8.86534
2054	micro	1110.6	128.1	J2036	23774457	0	2.10769e+06	8.86534
2054	micro	540.55	89.28	J2036	23774457	0	2.10769e+06	8.86534
2054	micro	3689.3	298.93	J2036	23774457	0	2.10769e+06	8.86534
2054	micro	650.11	98.26	J2036	23774457	0	2.10769e+06	8.86534
2054	intermediate	5113.7	278.84	J2036	23774457	0	2.10769e+06	8.86534
2054	micro	608.87	93.21	J2036	23774457	0	2.10769e+06	8.86534
2054	micro	705.52	101.76	J2036	23774457	0	2.10769e+06	8.86534
2054	intermediate	14881	851.4	J2036	23774457	0	2.10769e+06	8.86534
2054	intermediate	26702.8	1023.1	J2036	23774457	0	2.10769e+06	8.86534
2054	micro	785.34	107.3	J2036	23774457	0	2.10769e+06	8.86534
2054	intermediate	7613.9	389.49	J2036	23774457	0	2.10769e+06	8.86534
2054	micro	3414.9	338.38	J2036	23774457	0	2.10769e+06	8.86534
2054	micro	772.69	113	J2036	23774457	0	2.10769e+06	8.86534
2054	micro	566.49	90.16	J2036	23774457	0	2.10769e+06	8.86534
2054	micro	2847.1	228.05	J2036	23774457	0	2.10769e+06	8.86534
2054	micro	1527.4	161.1	J2036	23774457	0	2.10769e+06	8.86534
2054	intermediate	5468.7	306.13	J2036	23774457	0	2.10769e+06	8.86534
2054	micro	946.13	115.22	J2036	23774457	0	2.10769e+06	8.86534
2054	intermediate	52785.2	2380.9	J2036	23774457	0	2.10769e+06	8.86534
2054	micro	2881.4	234.73	J2036	23774457	0	2.10769e+06	8.86534
2054	micro	1003.6	119.21	J2036	23774457	0	2.10769e+06	8.86534
2054	micro	1432.2	237.47	J2036	23774457	0	2.10769e+06	8.86534
2054	intermediate	3729.9	247.46	J2036	23774457	0	2.10769e+06	8.86534
2054	intermediate	27253.2	827.26	J2036	23774457	0	2.10769e+06	8.86534
2054	intermediate	10826	600.13	J2036	23774457	0	2.10769e+06	8.86534
2054	micro	1241.9	138.51	J2036	23774457	0	2.10769e+06	8.86534
2054	micro	1332.7	142.74	J2036	23774457	0	2.10769e+06	8.86534
2054	micro	2437.4	215.22	J2036	23774457	0	2.10769e+06	8.86534
2054	micro	3153.1	314.84	J2036	23774457	0	2.10769e+06	8.86534
2054	micro	236.69	59.71	J2036	23774457	0	2.10769e+06	8.86534
2054	micro	336.75	78.51	J2036	23774457	0	2.10769e+06	8.86534
2054	micro	2874.6	260.6	J2036	23774457	0	2.10769e+06	8.86534
2054	micro	316.77	66.75	J2036	23774457	0	2.10769e+06	8.86534
2054	micro	600.26	97.41	J2036	23774457	0	2.10769e+06	8.86534
2054	intermediate	15870.1	588.2	J2036	23774457	0	2.10769e+06	8.86534
2054	micro	572.43	91.99	J2036	23774457	0	2.10769e+06	8.86534
2054	micro	708.17	100.26	J2036	23774457	0	2.10769e+06	8.86534
2054	micro	5250.3	308.21	J2036	23774457	0	2.10769e+06	8.86534
2054	intermediate	12377.1	550.03	J2036	23774457	0	2.10769e+06	8.86534
2054	intermediate	9882.4	568.51	J2036	23774457	0	2.10769e+06	8.86534
2054	micro	924.12	114	J2036	23774457	0	2.10769e+06	8.86534
2054	micro	2136.2	172.78	J2036	23774457	0	2.10769e+06	8.86534
2054	intermediate	12896	564	J2036	23774457	0	2.10769e+06	8.86534
2054	micro	1471.2	160.53	J2036	23774457	0	2.10769e+06	8.86534
2054	micro	952.83	114.11	J2036	23774457	0	2.10769e+06	8.86534
2054	intermediate	2948.3	217.92	J2036	23774457	0	2.10769e+06	8.86534
2054	intermediate	8828	518.97	J2036	23774457	0	2.10769e+06	8.86534
2054	intermediate	15991.8	807.42	J2036	23774457	0	2.10769e+06	8.86534
2054	micro	1795.2	211.44	J2036	23774457	0	2.10769e+06	8.86534
2054	micro	2156.5	174.88	J2036	23774457	0	2.10769e+06	8.86534
2054	intermediate	17615.8	720.84	J2036	23774457	0	2.10769e+06	8.86534
2054	micro	716.52	131.73	J2036	23774457	0	2.10769e+06	8.86534
2054	micro	835.82	108.79	J2036	23774457	0	2.10769e+06	8.86534
2054	micro	553.2	87.84	J2036	23774457	0	2.10769e+06	8.86534
2054	intermediate	15308.2	832.91	J2036	23774457	0	2.10769e+06	8.86534
2054	micro	2340.8	188.78	J2036	23774457	0	2.10769e+06	8.86534
2054	micro	2784.9	244.79	J2036	23774457	0	2.10769e+06	8.86534
2054	intermediate	7076.5	361.48	J2036	23774457	0	2.10769e+06	8.86534
2054	intermediate	18213.2	980.97	J2036	23774457	0	2.10769e+06	8.86534
2054	intermediate	19947.7	965.87	J2036	23774457	0	2.10769e+06	8.86534
2054	micro	426.32	86.11	J2036	23774457	0	2.10769e+06	8.86534
2054	micro	844.8	110.66	J2036	23774457	0	2.10769e+06	8.86534
2054	micro	2298.1	189.69	J2036	23774457	0	2.10769e+06	8.86534
2054	intermediate	21097.4	811.34	J2036	23774457	0	2.10769e+06	8.86534
2054	micro	4660.2	383.78	J2036	23774457	0	2.10769e+06	8.86534
2054	intermediate	11684.9	708.69	J2036	23774457	0	2.10769e+06	8.86534
2054	micro	2339.4	198.89	J2036	23774457	0	2.10769e+06	8.86534
2054	micro	590.52	91.6	J2036	23774457	0	2.10769e+06	8.86534
2054	intermediate	6456	420.18	J2036	23774457	0	2.10769e+06	8.86534
2054	intermediate	8779	389.89	J2036	23774457	0	2.10769e+06	8.86534
2054	intermediate	20114	729.13	J2036	23774457	0	2.10769e+06	8.86534
2054	micro	3419.2	222.03	J2036	23774457	0	2.10769e+06	8.86534
2054	intermediate	24143.4	1021.7	J2036	23774457	0	2.10769e+06	8.86534
2054	micro	841	108.71	J2036	23774457	0	2.10769e+06	8.86534
2054	micro	428.09	82.24	J2036	23774457	0	2.10769e+06	8.86534
2054	intermediate	11166.2	657.63	J2036	23774457	0	2.10769e+06	8.86534
2054	micro	432.52	80.97	J2036	23774457	0	2.10769e+06	8.86534
2054	micro	793.06	107.42	J2036	23774457	0	2.10769e+06	8.86534
2054	micro	1637.1	152.78	J2036	23774457	0	2.10769e+06	8.86534
2054	micro	2226.7	186.44	J2036	23774457	0	2.10769e+06	8.86534
2054	intermediate	13400.4	603.9	J2036	23774457	0	2.10769e+06	8.86534
2054	micro	5201.5	378.28	J2036	23774457	0	2.10769e+06	8.86534
2054	micro	2314.4	237.44	J2036	23774457	0	2.10769e+06	8.86534
2054	micro	3360.3	283.07	J2036	23774457	0	2.10769e+06	8.86534
2054	micro	3229.7	217.83	J2036	23774457	0	2.10769e+06	8.86534
2054	micro	1046.2	163.85	J2036	23774457	0	2.10769e+06	8.86534
2054	micro	645.81	97.29	J2036	23774457	0	2.10769e+06	8.86534
2054	intermediate	8448.9	416.56	J2036	23774457	0	2.10769e+06	8.86534
2054	micro	1713.9	172.46	J2036	23774457	0	2.10769e+06	8.86534
2054	micro	1523.2	162.11	J2036	23774457	0	2.10769e+06	8.86534
2054	intermediate	8868.5	583.44	J2036	23774457	0	2.10769e+06	8.86534
2054	micro	1453.3	146.12	J2036	23774457	0	2.10769e+06	8.86534
2054	micro	801.03	105.48	J2036	23774457	0	2.10769e+06	8.86534
2054	intermediate	13685.8	639.33	J2036	23774457	0	2.10769e+06	8.86534
2054	micro	704.5	98.51	J2036	23774457	0	2.10769e+06	8.86534
2054	intermediate	5874.9	435.41	J2036	23774457	0	2.10769e+06	8.86534
2054	micro	1048.1	130.95	J2036	23774457	0	2.10769e+06	8.86534
2054	micro	2353.1	218.14	J2036	23774457	0	2.10769e+06	8.86534
2054	micro	3463.1	348.33	J2036	23774457	0	2.10769e+06	8.86534
2054	micro	782.05	117.83	J2036	23774457	0	2.10769e+06	8.86534
2054	micro	478.82	84.41	J2036	23774457	0	2.10769e+06	8.86534
2054	intermediate	8458.2	444.76	J2036	23774457	0	2.10769e+06	8.86534
2054	micro	381.54	75.68	J2036	23774457	0	2.10769e+06	8.86534
2054	micro	6559.6	433.82	J2036	23774457	0	2.10769e+06	8.86534
2054	micro	801.66	108.87	J2036	23774457	0	2.10769e+06	8.86534
2054	intermediate	21799.8	959.58	J2036	23774457	0	2.10769e+06	8.86534
2054	micro	930.31	116.65	J2036	23774457	0	2.10769e+06	8.86534
2054	intermediate	11178.2	527.52	J2036	23774457	0	2.10769e+06	8.86534
2054	intermediate	11318.6	763	J2036	23774457	0	2.10769e+06	8.86534
2054	micro	1434.2	145.38	J2036	23774457	0	2.10769e+06	8.86534
2054	micro	2950.8	241.37	J2036	23774457	0	2.10769e+06	8.86534
2054	micro	2376.5	277.65	J2036	23774457	0	2.10769e+06	8.86534
2054	micro	1913.4	195.08	J2036	23774457	0	2.10769e+06	8.86534
2054	micro	1139.8	128.95	J2036	23774457	0	2.10769e+06	8.86534
2054	micro	4079.3	247.74	J2036	23774457	0	2.10769e+06	8.86534
2054	micro	2341.7	197.81	J2036	23774457	0	2.10769e+06	8.86534
2054	intermediate	12222.2	719.45	J2036	23774457	0	2.10769e+06	8.86534
2054	intermediate	3248.3	300.58	J2036	23774457	0	2.10769e+06	8.86534
2054	micro	1175.6	154.28	J2036	23774457	0	2.10769e+06	8.86534
2054	micro	1621.8	154.08	J2036	23774457	0	2.10769e+06	8.86534
2054	micro	1636.6	244.16	J2036	23774457	0	2.10769e+06	8.86534
2054	micro	1425.2	140.87	J2036	23774457	0	2.10769e+06	8.86534
2054	micro	2430.5	187.09	J2036	23774457	0	2.10769e+06	8.86534
2054	intermediate	19006.9	739.77	J2036	23774457	0	2.10769e+06	8.86534
2054	micro	625.06	95.9	J2036	23774457	0	2.10769e+06	8.86534
2054	intermediate	24982.7	842.57	J2036	23774457	0	2.10769e+06	8.86534
2054	micro	356.87	74.04	J2036	23774457	0	2.10769e+06	8.86534
2054	micro	1136.9	154.37	J2036	23774457	0	2.10769e+06	8.86534
[truncated: 4,135 more rows]

## Sheet: Figure_1Bup_SuppFigure_1A
MouseID	Class	n	TumorID	total_tissue_area	MetFoci.AreaUnits
1624	intermediate	11	J53353	10595385	1.03819
1624	macro	6	J53353	10595385	0.566284
1624	micro	3	J53353	10595385	0.283142
1699	intermediate	1	H3204	14231849	0.0702649
1699	micro	1	H3204	14231849	0.0702649
1700	micro	1	H3204	10595353	0.094381
1750	micro	3	HCI001	5283185	0.567839
1756	intermediate	28	HCI001	26253218	1.06654
1756	micro	27	HCI001	26253218	1.02845
1757	intermediate	5	HCI001	5246910	0.952942
1757	micro	9	HCI001	5246910	1.7153
1758	intermediate	5	HCI001	7821141	0.639293
1758	micro	10	HCI001	7821141	1.27859
1769	intermediate	33	HCI010	14363530	2.29749
1769	macro	6	HCI010	14363530	0.417725
1769	micro	19	HCI010	14363530	1.32279
1772	intermediate	17	HCI010	5667661	2.99947
1772	macro	3	HCI010	5667661	0.529319
1772	micro	9	HCI010	5667661	1.58796
1774	intermediate	40	HCI010	11075204	3.61167
1774	macro	3	HCI010	11075204	0.270875
1774	micro	112	HCI010	11075204	10.1127
2006	intermediate	10	H5097	18840386	0.530775
2006	micro	70	H5097	18840386	3.71542
2007	intermediate	16	H5097	2668537	5.99579
2007	micro	36	H5097	2668537	13.4905
2015	intermediate	2	J55454	19018238	0.105162
2015	micro	5	J55454	19018238	0.262906
2016	0	1	H3204	6542319	0
2017	intermediate	7	H3204	23200765	0.301714
2017	macro	3	H3204	23200765	0.129306
2017	micro	9	H3204	23200765	0.387918
2019	micro	35	HCI009	7675253	4.56011
2021	micro	29	HCI009	5101827	5.68424
2023	micro	1	HCI005	9363195	0.106801
2024	intermediate	9	HCI001	8845033	1.01752
2024	macro	1	HCI001	8845033	0.113058
2024	micro	20	HCI001	8845033	2.26116
2025	intermediate	1	HCI005	51540407	0.0194023
2027	intermediate	25	HCI011	14516920	1.72213
2027	macro	1	HCI011	14516920	0.0688851
2027	micro	69	HCI011	14516920	4.75307
2028	intermediate	22	HCI011	11067950	1.98772
2028	macro	1	HCI011	11067950	0.090351
2028	micro	62	HCI011	11067950	5.60176
2035	intermediate	54	J2036	22942370	2.35372
2035	micro	160	J2036	22942370	6.974
2036	intermediate	3	J2036	10459627	0.286817
2036	micro	59	J2036	10459627	5.64074
2038	intermediate	22	H5471	19068315	1.15375
2038	macro	4	H5471	19068315	0.209772
2038	micro	4	H5471	19068315	0.209772
2041	micro	1	HCI005	67670758	0.0147774
2042	intermediate	1	HCI005	16126273	0.0620106
2042	micro	2	HCI005	16126273	0.124021
2043	intermediate	69	J53353	18501508	3.72943
2043	macro	11	J53353	18501508	0.594546
2043	micro	70	J53353	18501508	3.78348
2044	intermediate	97	J53353	27455872	3.53294
2044	macro	11	J53353	27455872	0.400643
2044	micro	35	J53353	27455872	1.27477
2045	intermediate	28	J53353	23012340	1.21674
2045	macro	13	J53353	23012340	0.564914
2045	micro	21	J53353	23012340	0.912554
2046	micro	49	HCI009	14725632	3.32753
2047	intermediate	1	HCI009	20124983	0.0496895
2047	micro	59	HCI009	20124983	2.93168
2050	intermediate	60	H5097	15351080	3.90852
2050	macro	1	H5097	15351080	0.065142
2050	micro	101	H5097	15351080	6.57934
2052	intermediate	9	H5097	10539424	0.853937
2052	macro	1	H5097	10539424	0.0948818
2052	micro	24	H5097	10539424	2.27716
2053	intermediate	14	H5097	13325065	1.05065
2053	micro	36	H5097	13325065	2.70168
2054	intermediate	117	J2036	23774457	4.92125
2054	macro	2	J2036	23774457	0.0841239
2054	micro	215	J2036	23774457	9.04332
2055	intermediate	68	J2036	28711805	2.36836
2055	micro	156	J2036	28711805	5.43331
2058	intermediate	55	J2036	20700654	2.65692
2058	micro	117	J2036	20700654	5.652
2060	intermediate	33	J2036	18113899	1.82181
2060	micro	162	J2036	18113899	8.94341
2111	0	1	J55454	42535151	0
2118	0	1	J55454	19891580	0
2120	0	1	J55454	20208910	0
2124	0	1	J55454	15929997	0
2147	intermediate	22	J2036	20391863	1.07886
2147	micro	104	J2036	20391863	5.10007
2148	intermediate	4	H5471	20717170	0.193077
2148	micro	3	H5471	20717170	0.144807
2161	0	1	J55454	22540847	0
2171	intermediate	10	HCI005	15860090	0.630513
2171	macro	2	HCI005	15860090	0.126103
2171	micro	8	HCI005	15860090	0.504411
2176	intermediate	4	HCI005	23022990	0.173739
2176	micro	8	HCI005	23022990	0.347479
2195	micro	3	HCI005	22166988	0.135336
2196	0	1	HCI005	23024026	0
2198	intermediate	26	H5097	12616543	2.06079
2198	micro	61	H5097	12616543	4.83492
2200	intermediate	5	HCI011	13548912	0.369033
2200	micro	17	HCI011	13548912	1.25471
2205	micro	3	H4272	6477030	0.463175
2208	intermediate	4	H4272	21207352	0.188614
2208	macro	3	H4272	21207352	0.14146
2208	micro	3	H4272	21207352	0.14146
2209	intermediate	1	H4272	9080278	0.110129
2209	micro	7	H4272	9080278	0.770902
2210	intermediate	32	H5097	10370503	3.08567
2210	macro	1	H5097	10370503	0.0964273
2210	micro	107	H5097	10370503	10.3177
2211	intermediate	31	H5097	15102355	2.05266
2211	micro	215	H5097	15102355	14.2362
2212	intermediate	1	H5097	4550502	0.219756
2212	micro	35	H5097	4550502	7.69146
2213	intermediate	36	H5097	10851999	3.31736
2213	micro	63	H5097	10851999	5.80538
2214	intermediate	16	H5097	18636383	0.858536
2214	micro	52	H5097	18636383	2.79024
2310	0	1	H5471	20286766	0
2312	0	1	H5471	18760694	0
2324	0	1	H5471	9101628	0
2325	0	1	H5471	9803837	0
2401	intermediate	3	H5471	16908639	0.177424
2401	micro	24	H5471	16908639	1.41939
2411	micro	9	HCI009	19205436	0.468617
2413	0	1	HCI009	4631580	0
2414	micro	16	HCI009	12806903	1.24933
2429	micro	6	J53353	16031467	0.374264
2430	0	1	J53353	24422316	0
2438	intermediate	2	H5097	6458606	0.309664
2438	micro	42	H5097	6458606	6.50295
2445	0	1	HCI002	10358046	0
2446	0	1	HCI002	29885439	0
2447	0	1	HCI002	9943641	0
2448	intermediate	1	HCI002	9429968	0.106045
2448	micro	2	HCI002	9429968	0.21209
2449	0	1	HCI002	19964295	0
2455	intermediate	8	HCI011	9376772	0.853172
2455	micro	40	HCI011	9376772	4.26586
2466	0	1	J55454	15696186	0
2469	0	1	J55454	13692255	0
2470	intermediate	4	H5097	4226301	0.946454
2470	micro	17	H5097	4226301	4.02243
2481	intermediate	16	J2036	7625408	2.09825
2481	micro	91	J2036	7625408	11.9338
2482	intermediate	45	J2036	11037972	4.07684
2482	micro	127	J2036	11037972	11.5057
2483	intermediate	28	J2036	22285161	1.25644
2483	micro	184	J2036	22285161	8.25662
2484	intermediate	17	J2036	14404911	1.18015
2484	micro	93	J2036	14404911	6.45613
2490	intermediate	4	J53353	12975825	0.308266
2490	macro	2	J53353	12975825	0.154133
526	intermediate	1	J55454	15942846	0.0627241
526	micro	2	J55454	15942846	0.125448
823	intermediate	12	H3204	16733538	0.717123
823	micro	6	H3204	16733538	0.358561
824	intermediate	1	H4272	9211892	0.108555
824	micro	9	H4272	9211892	0.976998
825	micro	5	H4272	10968462	0.455852
826	intermediate	1	HCI002	84160527	0.0118821
826	micro	4	HCI002	84160527	0.0475282
827	0	1	HCI002	12659528	0
828	0	1	HCI002	12719851	0
829	micro	1	HCI002	13676379	0.0731188
830	0	1	HCI002	60587257	0
846	intermediate	82	HCI010	24992458	3.28099
846	macro	19	HCI010	24992458	0.760229
846	micro	106	HCI010	24992458	4.24128
847	intermediate	30	HCI010	11653473	2.57434
847	macro	9	HCI010	11653473	0.772302
847	micro	39	HCI010	11653473	3.34664
853	0	1	HCI002	15170864	0
854	0	1	HCI002	12677492	0
876	intermediate	2	H4272	12282060	0.162839
876	micro	6	H4272	12282060	0.488517
888	intermediate	7	J55454	24222022	0.288993
888	micro	6	J55454	24222022	0.247708
889	intermediate	3	J55454	11630191	0.257949
889	micro	4	J55454	11630191	0.343932
891	intermediate	11	HCI001	8029445	1.36996
891	micro	30	HCI001	8029445	3.73625
892	intermediate	38	HCI001	15813281	2.40304
892	macro	1	HCI001	15813281	0.063238
892	micro	26	HCI001	15813281	1.64419
893	intermediate	32	HCI001	9989568	3.20334
893	micro	49	HCI001	9989568	4.90512
928	intermediate	17	HCI011	18473530	0.920236
928	micro	31	HCI011	18473530	1.67808
929	intermediate	13	HCI011	43344352	0.299924
929	micro	11	HCI011	43344352	0.253782
931	intermediate	17	HCI011	14253614	1.19268
931	micro	16	HCI011	14253614	1.12252
932	intermediate	12	HCI011	17420599	0.68884
932	micro	33	HCI011	17420599	1.89431
A2870	intermediate	5	J53353	15519768	0.32217
A2870	micro	17	J53353	15519768	1.09538
A2871	intermediate	15	J53353	19477726	0.77011
A2871	macro	1	J53353	19477726	0.0513407
A2871	micro	19	J53353	19477726	0.975473
A2872	intermediate	11	J53353	25315530	0.434516
A2872	micro	19	J53353	25315530	0.750527
D0072	intermediate	27	HCI010	15296576	1.7651
D0072	macro	3	HCI010	15296576	0.196122
D0072	micro	95	HCI010	15296576	6.21054
D0073	intermediate	126	HCI010	29102849	4.32947
D0073	macro	18	HCI010	29102849	0.618496
D0073	micro	73	HCI010	29102849	2.50835
D0075	intermediate	24	HCI010	9660620	2.48431
D0075	macro	4	HCI010	9660620	0.414052
D0075	micro	74	HCI010	9660620	7.65996
D0093	intermediate	50	HCI010	13081737	3.82212
D0093	macro	6	HCI010	13081737	0.458655
D0093	micro	11	HCI010	13081737	0.840867
D0094	intermediate	55	HCI010	18007102	3.05435
D0094	macro	14	HCI010	18007102	0.777471
D0094	micro	128	HCI010	18007102	7.10831
D0095	micro	7	HCI010	2392874	2.92535
D0096	intermediate	42	HCI010	12812774	3.27798
D0096	macro	3	HCI010	12812774	0.234141
D0096	micro	19	HCI010	12812774	1.4829
D0098	intermediate	17	HCI010	8762012	1.94019
D0098	macro	1	HCI010	8762012	0.114129
D0098	micro	32	HCI010	8762012	3.65213
D0781	0	1	HCI002	13001554	0
NT	intermediate	67	HCI010	14966870	4.47655
NT	macro	4	HCI010	14966870	0.267257
NT	micro	31	HCI010	14966870	2.07124

## Sheet: Figure 1B_lower_panel
TumorID.y	MouseID	MetPercentage
J53353	1624	12.3119
H3204	1699	0.0475005
H3204	1700	0.00492631
HCI001	1750	0.14764
HCI001	1756	0.747927
HCI001	1757	0.480914
HCI001	1758	0.312399
HCI010	1769	28.8216
HCI010	1772	18.1038
HCI010	1774	6.72543
H5097	2006	0.514104
H5097	2007	6.62333
J55454	2015	0.0682
H3204	2016	0
H3204	2017	3.86506
HCI009	2019	0.244885
HCI009	2021	0.443396
HCI005	2023	0.00820916
HCI001	2024	1.43739
HCI005	2025	0.0429248
HCI011	2027	2.36717
HCI011	2028	3.00629
J2036	2035	2.89634
J2036	2036	0.599365
H5471	2038	8.17227
HCI005	2041	0.00229981
HCI005	2042	0.16571
J53353	2043	25.9254
J53353	2044	31.987
J53353	2045	38.9426
HCI009	2046	0.236759
HCI009	2047	0.250426
H5097	2050	4.93857
H5097	2052	1.52686
H5097	2053	1.71854
J2036	2054	8.86534
J2036	2055	3.13876
J2036	2058	3.90691
J2036	2060	2.38388
J55454	2111	0
J55454	2118	0
J55454	2120	0
J55454	2124	0
J2036	2147	1.18212
H5471	2148	0.210567
J55454	2161	0
HCI005	2171	1.51337
HCI005	2176	0.145602
HCI005	2195	0.0279563
HCI005	2196	0
H5097	2198	1.97572
HCI011	2200	0.293488
H4272	2205	0.0232753
H4272	2208	1.3748
H4272	2209	0.0495102
H5097	2210	3.79735
H5097	2211	2.92988
H5097	2212	0.626995
H5097	2213	3.97114
H5097	2214	0.973416
H5471	2310	0
H5471	2312	0
H5471	2324	0
H5471	2325	0
H5471	2401	0.192811
HCI009	2411	0.0574053
HCI009	2413	0
HCI009	2414	0.139927
J53353	2429	0.040094
J53353	2430	0
H5097	2438	0.574606
HCI002	2445	0
HCI002	2446	0
HCI002	2447	0
HCI002	2448	0.100361
HCI002	2449	0
HCI011	2455	1.00303
J55454	2466	0
J55454	2469	0
H5097	2470	1.39189
J2036	2481	3.77452
J2036	2482	4.28653
J2036	2483	2.07138
J2036	2484	1.67717
J53353	2490	16.0693
J55454	526	0.102281
H3204	823	0.510284
H4272	824	0.10494
H4272	825	0.0353114
HCI002	826	0.0211658
HCI002	827	0
HCI002	828	0
HCI002	829	0.00538249
HCI002	830	0
HCI010	846	25.0823
HCI010	847	23.9883
HCI002	853	0
HCI002	854	0
H4272	876	0.105072
J55454	888	0.128532
J55454	889	0.065489
HCI001	891	1.68275
HCI001	892	1.96601
HCI001	893	1.84228
HCI011	928	0.832552
HCI011	929	0.268568
HCI011	931	0.727188
HCI011	932	0.4046
J53353	A2870	0.085292
J53353	A2871	0.868541
J53353	A2872	0.247609
HCI010	D0072	17.6161
HCI010	D0073	37.1734
HCI010	D0075	20.2182
HCI010	D0093	24.7764
HCI010	D0094	26.4302
HCI010	D0095	0.245242
HCI010	D0096	21.2492
HCI010	D0098	3.29835
HCI002	D0781	0
HCI010	NT	18.0189

## Sheet: Supplementary_Figure_1B
tumor	TumorCell_count	TumorCells_ofLive	Live_count
H3204	1481	0.97	153133
H3204	2	0.00139	143772
H3204	361	0.096	374394
H4272	252	0.059	427000
H4272	707	0.6	117994
H5097	3	0.14	2075
H5097	1207	0.95	127511
H5097	230	0.27	83645
H5097	254	0.48	52476
H5471	40	0.00866	462000
H5471	35	0.00662	528000
HCI001	640	0.097	662000
HCI001	26	0.12	22583
HCI002	4	0.00108	368836
HCI002	30	0.025	117712
HCI005	0	0	4229
HCI005	83	0.091	90845
HCI005	18	0.016	114358
HCI005	544	0.295	185541
HCI009	3	0.013	23311
HCI009	57	0.019	303534
HCI009	113	0.011	1070000
HCI010	4408	4.59	96025
HCI010	10747	1.05	1020000
HCI010	28208	4.53	623000
HCI010	4125	0.49	850000
HCI011	2850	1.97	144948
HCI011	89	1.59	5606
HCI011	143	3.53	4049
J2036	186	0.11	167964
J2036	686	0.91	75741
J2036	90	0.098	91572
J2036	176	0.19	93339
J2036	3	0.04	7430
J2036	100	0.039	255472
J53353	221	11.3	1964
J53353	44	0.049	89745
J53353	49138	5.15	953000
J53353	1205	0.18	671000
J55454	22	0.043	50699
J55454	40	0.046	86239
J55454	4	0.00449	89027
J55454	2	0.00314	63687

## Sheet: Supplementary_Figure_1D
animal_ID	max_diff_in_days	Tumor
1699	171	H3204
1700	241	H3204
2016	255	H3204
2017	248	H3204
823	171	H3204
2038	167	H5471
2148	370	H5471
2310	253	H5471
2311	134	H5471
2312	242	H5471
2324	169	H5471
2325	208	H5471
2401	223	H5471
2205	111	H4272
2206	76	H4272
2208	118	H4272
2209	76	H4272
2404	76	H4272
824	111	H4272
825	108	H4272
876	108	H4272
2006	137	H5097
2007	137	H5097
2049	231	H5097
2050	246	H5097
2052	246	H5097
2053	131	H5097
2198	207	H5097
2210	140	H5097
2211	132	H5097
2212	140	H5097
2213	132	H5097
2214	111	H5097
2436	211	H5097
2437	211	H5097
2438	151	H5097
2470	137	H5097
2471	211	H5097
1624	327	J53353
2043	273	J53353
2044	319	J53353
2045	319	J53353
2317	156	J53353
2318	202	J53353
2319	202	J53353
2320	202	J53353
2321	202	J53353
2322	173	J53353
2323	163	J53353
2353	202	J53353
2429	108	J53353
2430	178	J53353
2473	307	J53353
2475	398	J53353
2489	398	J53353
2490	335	J53353
A2870	257	J53353
A2871	268	J53353
A2872	243	J53353
2015	248	J55454
2111	263	J55454
2117	375	J55454
2118	323	J55454
2120	298	J55454
2121	375	J55454
2124	323	J55454
2125	176	J55454
2161	278	J55454
2465	452	J55454
2466	354	J55454
2469	246	J55454
526	248	J55454
888	436	J55454
889	67	J55454
2035	326	J2036
2036	151	J2036
2054	160	J2036
2055	168	J2036
2058	227	J2036
2059	168	J2036
2060	135	J2036
2147	135	J2036
2431	304	J2036
2432	280	J2036
2433	269	J2036
2434	175	J2036
2481	182	J2036
2482	245	J2036
2483	378	J2036
2484	192	J2036
1748	63	HCI001
1749	63	HCI001
1750	89	HCI001
1752	89	HCI001
1753	70	HCI001
1754	70	HCI001
1755	70	HCI001
1756	74	HCI001
1757	89	HCI001
1758	89	HCI001
2024	85	HCI001
891	88	HCI001
892	71	HCI001
893	81	HCI001
2445	60	HCI002
2446	60	HCI002
2447	78	HCI002
2448	78	HCI002
2449	63	HCI002
826	77	HCI002
827	59	HCI002
828	70	HCI002
829	63	HCI002
830	63	HCI002
853	84	HCI002
854	84	HCI002
D0781	103	HCI002
2023	214	HCI005
2025	221	HCI005
2026	235	HCI005
2041	288	HCI005
2042	224	HCI005
2094	133	HCI005
2171	292	HCI005
2195	292	HCI005
2196	264	HCI005
2019	112	HCI009
2021	129	HCI009
2046	90	HCI009
2047	125	HCI009
2411	77	HCI009
2412	83	HCI009
2413	90	HCI009
2414	83	HCI009
1751	101	HCI010
1772	140	HCI010
1773	105	HCI010
1774	133	HCI010
1796	136	HCI010
2172	169	HCI010
2174	153	HCI010
2177	163	HCI010
2178	163	HCI010
2179	216	HCI010
2180	158	HCI010
2181	160	HCI010
2183	142	HCI010
2185	167	HCI010
2186	169	HCI010
2188	174	HCI010
2190	174	HCI010
2192	167	HCI010
D0073	136	HCI010
D0074	136	HCI010
D0075	126	HCI010
D0091	101	HCI010
D0092	105	HCI010
D0093	136	HCI010
D0094	126	HCI010
D0095	140	HCI010
D0096	136	HCI010
D0098	112	HCI010
NT	126	HCI010
2027	109	HCI011
2028	102	HCI011
2200	89	HCI011
2454	106	HCI011
2455	112	HCI011
928	104	HCI011
929	82	HCI011
931	113	HCI011
932	99	HCI011

## Sheet: Supplementary_Figure_1E
animal_ID	height	width	volume	PDX_line	diff_in_days
2101	15	17	2.13211	HCI002	68
2101	19	20	3.87859	HCI002	75
2101	13	14	1.2856	HCI002	62
2101	15	16	1.94677	HCI002	65
2101	10	11	0.604071	HCI002	51
2101	18	19	3.3116	HCI002	72
2101	7	8	0.219422	HCI002	44
2101	10	11	0.604071	HCI002	54
2101	12	13	1.0202	HCI002	58
2101	7	8	0.219422	HCI002	40
2101	8	9	0.319888	HCI002	51
2102	12	14	1.14015	HCI002	54
2102	19	21	4.17309	HCI002	72
2102	14	15	1.59341	HCI002	58
2102	17	19	3.0395	HCI002	65
2102	19	20	3.87859	HCI002	68
2102	19	20	3.87859	HCI002	75
2102	15	16	1.94677	HCI002	62
2102	6	7	0.142519	HCI002	37
2102	12	14	1.14015	HCI002	51
2102	10	12	0.688288	HCI002	47
2102	7	8	0.219422	HCI002	40
2102	8	0	0	HCI002	44
2102	5	6	0.0860361	HCI002	33
2103	17	19	3.0395	HCI002	62
2103	11	13	0.89537	HCI002	51
2103	22	23	5.9597	HCI002	75
2103	21	23	5.55801	HCI002	72
2103	5	6	0.0860361	HCI002	33
2103	19	20	3.87859	HCI002	65
2103	19	20	3.87859	HCI002	68
2103	8	9	0.319888	HCI002	44
2103	14	16	1.75538	HCI002	58
2103	12	13	1.0202	HCI002	54
2103	8	9	0.319888	HCI002	40
2103	11	13	0.89537	HCI002	47
2103	6	7	0.142519	HCI002	37
2104	22	24	6.35257	HCI002	75
2104	17	18	2.80273	HCI002	62
2104	20	22	4.83256	HCI002	72
2104	7	8	0.219422	HCI002	30
2104	18	20	3.57645	HCI002	68
2104	10	11	0.604071	HCI002	40
2104	6	7	0.142519	HCI002	26
2104	14	16	1.75538	HCI002	51
2104	8	9	0.319888	HCI002	37
2104	10	11	0.604071	HCI002	44
2104	19	20	3.87859	HCI002	65
2104	8	9	0.319888	HCI002	33
2104	15	16	1.94677	HCI002	54
2104	12	14	1.14015	HCI002	47
2104	16	17	2.34883	HCI002	58
2105	15	16	1.94677	HCI002	51
2105	10	11	0.604071	HCI002	44
2105	8	8	0.268083	HCI002	30
2105	17	18	2.80273	HCI002	58
2105	18	20	3.57645	HCI002	68
2105	12	14	1.14015	HCI002	47
2105	21	22	5.1995	HCI002	72
2105	9	10	0.447056	HCI002	33
2105	16	17	2.34883	HCI002	54
2105	9	10	0.447056	HCI002	37
2105	18	20	3.57645	HCI002	62
2105	8	9	0.319888	HCI002	26
2105	22	23	5.9597	HCI002	75
2105	10	11	0.604071	HCI002	40
2105	18	20	3.57645	HCI002	65
2115	5	6	0.0860361	HCI002	39
2115	6	7	0.142519	HCI002	46
2115	12	13	1.0202	HCI002	63
2115	7	8	0.219422	HCI002	49
2115	8	9	0.319888	HCI002	53
2115	5	6	0.0860361	HCI002	42
2115	10	11	0.604071	HCI002	56
2115	4	5	0.0468321	HCI002	35
2115	12	13	1.0202	HCI002	65
2108	4	5	0.0468321	HCI002_res	26
2108	9	10	0.447056	HCI002_res	47
2108	8	9	0.319888	HCI002_res	135
2108	16	18	2.5591	HCI002_res	65
2108	11	12	0.794071	HCI002_res	54
2108	11	13	0.89537	HCI002_res	152
2108	18	20	3.57645	HCI002_res	72
2108	8	9	0.319888	HCI002_res	40
2108	10	12	0.688288	HCI002_res	51
2108	5	6	0.0860361	HCI002_res	33
2108	5	6	0.0860361	HCI002_res	30
2108	8	9	0.319888	HCI002_res	138
2108	9	10	0.447056	HCI002_res	44
2108	11	13	0.89537	HCI002_res	159
2108	11	13	0.89537	HCI002_res	156
2108	14	15	1.59341	HCI002_res	62
2108	12	14	1.14015	HCI002_res	58
2108	18	20	3.57645	HCI002_res	75
2108	9	10	0.447056	HCI002_res	145
2108	16	18	2.5591	HCI002_res	68
2108	10	11	0.604071	HCI002_res	149
2110	19	20	3.87859	HCI002_res	75
2110	12	15	1.26447	HCI002_res	138
2110	19	21	4.17309	HCI002_res	152
2110	16	17	2.34883	HCI002_res	65
2110	14	15	1.59341	HCI002_res	62
2110	8	9	0.319888	HCI002_res	40
2110	11	12	0.794071	HCI002_res	47
2110	6	7	0.142519	HCI002_res	33
2110	19	22	4.47469	HCI002_res	156
2110	17	19	3.0395	HCI002_res	72
2110	17	18	2.80273	HCI002_res	68
2110	9	10	0.447056	HCI002_res	44
2110	16	20	2.99725	HCI002_res	149
2110	13	15	1.42577	HCI002_res	58
2110	16	18	2.5591	HCI002_res	145
2110	23	24	6.79059	HCI002_res	159
2110	12	13	1.0202	HCI002_res	54
2110	7	8	0.219422	HCI002_res	37
2110	11	13	0.89537	HCI002_res	135
2110	8	9	0.319888	HCI002_res	131
2110	11	12	0.794071	HCI002_res	51
2112	14	16	1.75538	HCI002_res	63
2112	13	14	1.2856	HCI002_res	119
2112	13	14	1.2856	HCI002_res	123
2112	7	8	0.219422	HCI002_res	46
2112	11	12	0.794071	HCI002_res	112
2112	7	8	0.219422	HCI002_res	42
2112	10	11	0.604071	HCI002_res	53
2112	8	9	0.319888	HCI002_res	105
2112	12	13	1.0202	HCI002_res	56
2112	15	16	1.94677	HCI002_res	130
2112	9	11	0.515764	HCI002_res	49
2112	14	15	1.59341	HCI002_res	126
2112	12	13	1.0202	HCI002_res	116
2112	8	9	0.319888	HCI002_res	101
2112	14	16	1.75538	HCI002_res	65
2112	7	8	0.219422	HCI002_res	39
2112	7	8	0.219422	HCI002_res	98
2113	9	10	0.447056	HCI002_res	101
2113	16	17	2.34883	HCI002_res	123
2113	17	18	2.80273	HCI002_res	126
2113	14	15	1.59341	HCI002_res	116
2113	15	16	1.94677	HCI002_res	119
2113	14	17	1.92249	HCI002_res	65
2113	13	15	1.42577	HCI002_res	112
2113	8	9	0.319888	HCI002_res	98
2113	13	14	1.2856	HCI002_res	56
2113	11	12	0.794071	HCI002_res	105
2113	12	13	1.0202	HCI002_res	109
2113	14	17	1.92249	HCI002_res	63
2113	17	18	2.80273	HCI002_res	130
2116	5	6	0.0860361	HCI002_res	46
2116	11	12	0.794071	HCI002_res	63
2116	10	11	0.604071	HCI002_res	56
2116	17	19	3.0395	HCI002_res	162
2116	8	9	0.319888	HCI002_res	134
2116	9	10	0.447056	HCI002_res	53
2116	12	13	1.0202	HCI002_res	65
2116	9	11	0.515764	HCI002_res	140
2116	5	6	0.0860361	HCI002_res	42
2116	9	10	0.447056	HCI002_res	137
2116	4	5	0.0468321	HCI002_res	39
2116	10	12	0.688288	HCI002_res	144
2116	14	16	1.75538	HCI002_res	154
2116	12	14	1.14015	HCI002_res	151
2116	11	14	1.00064	HCI002_res	147
2116	7	8	0.219422	HCI002_res	49
2116	15	16	1.94677	HCI002_res	158
2460	14	15	1.59341	HCI002_res	135
2460	10	11	0.604071	HCI002_res	121
2460	18	19	3.3116	HCI002_res	145
2460	10	11	0.604071	HCI002_res	117
2460	9	10	0.447056	HCI002_res	51
2460	9	10	0.447056	HCI002_res	40
2460	16	17	2.34883	HCI002_res	138
2460	20	22	4.83256	HCI002_res	149
2460	9	10	0.447056	HCI002_res	44
2460	9	10	0.447056	HCI002_res	47
2460	16	18	2.5591	HCI002_res	142
2460	12	14	1.14015	HCI002_res	131
2460	12	14	1.14015	HCI002_res	128
2461	8	9	0.319888	HCI002_res	40
2461	9	10	0.447056	HCI002_res	121
2461	9	10	0.447056	HCI002_res	117
2461	13	14	1.2856	HCI002_res	138
2461	9	10	0.447056	HCI002_res	124
2461	16	17	2.34883	HCI002_res	149
2461	11	12	0.794071	HCI002_res	131
2461	8	9	0.319888	HCI002_res	47
2461	15	16	1.94677	HCI002_res	145
2461	13	14	1.2856	HCI002_res	135
2461	11	12	0.794071	HCI002_res	128
2461	8	9	0.319888	HCI002_res	44
2461	13	14	1.2856	HCI002_res	142
2462	13	14	1.2856	HCI002_res	121
2462	7	8	0.219422	HCI002_res	40
2462	9	10	0.447056	HCI002_res	107
2462	12	13	1.0202	HCI002_res	117
2462	5	6	0.0860361	HCI002_res	28
2462	17	18	2.80273	HCI002_res	138
2462	6	6	0.113097	HCI002_res	33
2462	13	14	1.2856	HCI002_res	124
2462	9	11	0.515764	HCI002_res	51
2462	8	9	0.319888	HCI002_res	93
2462	16	18	2.5591	HCI002_res	135
2462	10	11	0.604071	HCI002_res	100
2462	14	15	1.59341	HCI002_res	128
2462	11	13	0.89537	HCI002_res	114
2462	14	15	1.59341	HCI002_res	131
2462	4	5	0.0468321	HCI002_res	75
2462	20	22	4.83256	HCI002_res	145
2462	7	8	0.219422	HCI002_res	44
2462	6	7	0.142519	HCI002_res	86
2462	7	8	0.219422	HCI002_res	47
2462	9	10	0.447056	HCI002_res	97
2462	6	7	0.142519	HCI002_res	37
2462	10	11	0.604071	HCI002_res	110
2462	10	11	0.604071	HCI002_res	103
2462	8	9	0.319888	HCI002_res	82
2462	5	6	0.0860361	HCI002_res	79
2462	7	8	0.219422	HCI002_res	89
2462	18	20	3.57645	HCI002_res	142
2462	22	24	6.35257	HCI002_res	149

## Sheet: Supplementary_Figure_1F
MouseID	Class	n	TumorID	total_tissue_area	MetFoci.AreaUnits	res
2101_ctrl	micro	1	HCI002	22748658	0.0439586	ctrl
2102_ctrl	0	1	HCI002	14061385	0	ctrl
2103_ctrl	0	1	HCI002	12184531	0	ctrl
2104_ctrl	0	1	HCI002	14263511	0	ctrl
2105_ctrl	0	1	HCI002	15092910	0	ctrl
2108_res	intermediate	1	HCI002	21689448	0.0461054	resected
2108_res	macro	2	HCI002	21689448	0.0922107	resected
2110_res	0	1	HCI002	71533366	0	resected
2112_res	0	1	HCI002	16031584	0	resected
2113_res	0	1	HCI002	28165055	0	resected
2115_ctrl	micro	1	HCI002	58409302	0.0171206	ctrl
2116_res	0	1	HCI002	13749987	0	resected
2460_res	micro	1	HCI002	23736642	0.042129	resected
2461_res	0	1	HCI002	20670980	0	resected
2462_res	intermediate	1	HCI002	19568489	0.0511026	resected
2462_res	macro	1	HCI002	19568489	0.0511026	resected

## Sheet: Supplementary_Figure_1G
animal_ID	max_diff_in_days	Tumor
2101	75	HCI002
2102	75	HCI002
2103	75	HCI002
2104	75	HCI002
2105	75	HCI002
2115	65	HCI002
2108	159	HCI002_res
2110	159	HCI002_res
2112	130	HCI002_res
2113	130	HCI002_res
2116	162	HCI002_res
2460	149	HCI002_res
2461	149	HCI002_res
2462	149	HCI002_res

## Sheet: Figure 2C
pathway	pval	NES
MYC_TARGETS_V1	0.000139043	1.82425
E2F_TARGETS	0.000139043	1.81686
OXIDATIVE_PHOSPHORYLATION	0.000139043	1.67496
PI3K_AKT_MTOR_SIGNALING	0.00136075	1.67203
G2M_CHECKPOINT	0.000421822	1.62853
ADIPOGENESIS	0.00439218	1.50799
IL6_JAK_STAT3_SIGNALING	0.0291293	1.49232
DNA_REPAIR	0.0110465	1.4613
UV_RESPONSE_UP	0.0234845	1.40551
ESTROGEN_RESPONSE_LATE	0.0342466	1.34115
ESTROGEN_RESPONSE_EARLY	0.0353501	-1.30906
INTERFERON_ALPHA_RESPONSE	0.0468097	-1.41295
GLYCOLYSIS	0.00602611	-1.50406
ANGIOGENESIS	0.00804627	-1.78952
EPITHELIAL_MESENCHYMAL_TRANSITION	0.000315457	-2.08914
HYPOXIA	0.000330907	-2.09979

## Sheet: Figure 2H
pathway	pval	NES	Tumor
APICAL_JUNCTION	0.181363	1.1646	global
E2F_TARGETS	0.000139043	1.81686	global
EPITHELIAL_MESENCHYMAL_TRANSITION	0.000315457	-2.08914	global
ESTROGEN_RESPONSE_LATE	0.0342466	1.34115	global
G2M_CHECKPOINT	0.000421822	1.62853	global
GLYCOLYSIS	0.00602611	-1.50406	global
HYPOXIA	0.000330907	-2.09979	global
MTORC1_SIGNALING	0.250666	1.1031	global
MYC_TARGETS_V1	0.000139043	1.82425	global
TNFA_SIGNALING_VIA_NFKB	0.118698	1.21137	global
UV_RESPONSE_UP	0.0234845	1.40551	global
APICAL_JUNCTION	0.0242851	1.38822	H3204
E2F_TARGETS	0.000137061	2.31351	H3204
EPITHELIAL_MESENCHYMAL_TRANSITION	0.000325309	-1.78493	H3204
ESTROGEN_RESPONSE_LATE	0.0530405	-1.28483	H3204
G2M_CHECKPOINT	0.000137779	1.9713	H3204
GLYCOLYSIS	0.0059691	-1.49595	H3204
HYPOXIA	0.000348068	-2.45517	H3204
MTORC1_SIGNALING	0.0115942	-1.39205	H3204
MYC_TARGETS_V1	0.000136166	1.72352	H3204
TNFA_SIGNALING_VIA_NFKB	0.000332226	-2.15813	H3204
UV_RESPONSE_UP	0.0210043	-1.39973	H3204
APICAL_JUNCTION	0.536495	0.963783	H4272
E2F_TARGETS	0.000261506	1.56999	H4272
EPITHELIAL_MESENCHYMAL_TRANSITION	0.00083724	-1.71281	H4272
ESTROGEN_RESPONSE_LATE	0.0571862	1.25504	H4272
G2M_CHECKPOINT	0.000523423	1.56547	H4272
GLYCOLYSIS	0.00725354	-1.43739	H4272
HYPOXIA	0.000164366	-1.82419	H4272
MTORC1_SIGNALING	0.00162417	-1.53215	H4272
MYC_TARGETS_V1	0.000789266	1.49139	H4272
TNFA_SIGNALING_VIA_NFKB	0.000254065	1.93298	H4272
UV_RESPONSE_UP	0.0949195	1.22405	H4272
APICAL_JUNCTION	0.0103728	1.50783	H5097
E2F_TARGETS	0.000133815	-2.51705	H5097
EPITHELIAL_MESENCHYMAL_TRANSITION	0.414449	-1.02556	H5097
ESTROGEN_RESPONSE_LATE	0.0285912	-1.35835	H5097
G2M_CHECKPOINT	0.000134771	-2.34013	H5097
GLYCOLYSIS	0.0159868	-1.41087	H5097
HYPOXIA	0.470132	-0.99494	H5097
MTORC1_SIGNALING	0.190102	-1.13689	H5097
MYC_TARGETS_V1	0.00026154	-1.60507	H5097
TNFA_SIGNALING_VIA_NFKB	0.0630691	1.27596	H5097
UV_RESPONSE_UP	0.0360955	-1.35986	H5097
APICAL_JUNCTION	0.055435	-1.29355	HCI001
E2F_TARGETS	0.000517866	-1.53378	HCI001
EPITHELIAL_MESENCHYMAL_TRANSITION	0.0243271	1.3802	HCI001
ESTROGEN_RESPONSE_LATE	0.330707	1.05444	HCI001
G2M_CHECKPOINT	0.00102907	-1.4924	HCI001
GLYCOLYSIS	0.400268	1.02178	HCI001
HYPOXIA	0.000333667	1.6494	HCI001
MTORC1_SIGNALING	0.0371319	-1.26669	HCI001
MYC_TARGETS_V1	0.000259605	-1.80585	HCI001
TNFA_SIGNALING_VIA_NFKB	0.0906339	1.23385	HCI001
UV_RESPONSE_UP	0.574681	0.948151	HCI001
APICAL_JUNCTION	0.436612	1.03099	HCI005
E2F_TARGETS	0.704576	0.913216	HCI005
EPITHELIAL_MESENCHYMAL_TRANSITION	0.477013	1.00676	HCI005
ESTROGEN_RESPONSE_LATE	0.00831025	-1.4295	HCI005
G2M_CHECKPOINT	0.0447455	1.26757	HCI005
GLYCOLYSIS	0.0140449	-1.32884	HCI005
HYPOXIA	0.00230415	-1.96181	HCI005
MTORC1_SIGNALING	0.322968	1.07488	HCI005
MYC_TARGETS_V1	0.000510308	1.48503	HCI005
TNFA_SIGNALING_VIA_NFKB	0.81152	0.83547	HCI005
UV_RESPONSE_UP	0.0584932	1.29099	HCI005
APICAL_JUNCTION	0.00472407	1.5127	HCI009
E2F_TARGETS	0.00260756	1.51497	HCI009
EPITHELIAL_MESENCHYMAL_TRANSITION	0.188127	1.1566	HCI009
ESTROGEN_RESPONSE_LATE	0.00475676	1.48895	HCI009
G2M_CHECKPOINT	0.275255	1.07019	HCI009
GLYCOLYSIS	0.196494	1.12008	HCI009
HYPOXIA	0.000186359	-1.91643	HCI009
MTORC1_SIGNALING	0.123716	1.16065	HCI009
MYC_TARGETS_V1	0.000218436	1.84349	HCI009
TNFA_SIGNALING_VIA_NFKB	0.000185943	-2.49945	HCI009
UV_RESPONSE_UP	0.00915033	-1.47002	HCI009
APICAL_JUNCTION	0.000142146	-2.00694	HCI010
E2F_TARGETS	0.000390168	2.44385	HCI010
EPITHELIAL_MESENCHYMAL_TRANSITION	0.000140017	-2.18772	HCI010
ESTROGEN_RESPONSE_LATE	0.000417246	-1.68977	HCI010
G2M_CHECKPOINT	0.000384172	2.20509	HCI010
GLYCOLYSIS	0.000138007	-2.00913	HCI010
HYPOXIA	0.000138658	-2.31075	HCI010
MTORC1_SIGNALING	0.00013552	-1.92333	HCI010
MYC_TARGETS_V1	0.000388651	2.26305	HCI010
TNFA_SIGNALING_VIA_NFKB	0.00152524	-1.62387	HCI010
UV_RESPONSE_UP	0.0448746	-1.34403	HCI010
APICAL_JUNCTION	0.00563813	1.51252	HCI011
E2F_TARGETS	0.00776398	-1.44797	HCI011
EPITHELIAL_MESENCHYMAL_TRANSITION	0.00268949	1.67591	HCI011
ESTROGEN_RESPONSE_LATE	0.00449078	-1.51685	HCI011
G2M_CHECKPOINT	0.00202398	-1.55616	HCI011
GLYCOLYSIS	0.00015873	-1.8139	HCI011
HYPOXIA	0.00016218	-2.06832	HCI011
MTORC1_SIGNALING	0.000155618	-1.77572	HCI011
MYC_TARGETS_V1	0.02598	-1.3316	HCI011
TNFA_SIGNALING_VIA_NFKB	0.499755	-0.978178	HCI011
UV_RESPONSE_UP	0.0401751	1.33303	HCI011
APICAL_JUNCTION	0.0651969	1.27836	J2036
E2F_TARGETS	0.545983	-0.964268	J2036
EPITHELIAL_MESENCHYMAL_TRANSITION	0.0912898	-1.25821	J2036
ESTROGEN_RESPONSE_LATE	0.00467814	1.50158	J2036
G2M_CHECKPOINT	0.284195	1.07056	J2036
GLYCOLYSIS	0.0496825	1.27721	J2036
HYPOXIA	0.0247469	1.35234	J2036
MTORC1_SIGNALING	0.00669269	1.42845	J2036
MYC_TARGETS_V1	0.0422977	1.26361	J2036
TNFA_SIGNALING_VIA_NFKB	0.000187266	1.83108	J2036
UV_RESPONSE_UP	0.0054686	1.49486	J2036
APICAL_JUNCTION	0.54981	-0.9579	J53353
E2F_TARGETS	0.00180628	1.52004	J53353
EPITHELIAL_MESENCHYMAL_TRANSITION	0.000181225	-2.00027	J53353
ESTROGEN_RESPONSE_LATE	0.0611393	-1.26363	J53353
G2M_CHECKPOINT	0.0305568	1.29382	J53353
GLYCOLYSIS	0.000179437	-1.8635	J53353
HYPOXIA	0.000180148	-2.49563	J53353
MTORC1_SIGNALING	0.000179083	-1.9588	J53353
MYC_TARGETS_V1	0.000452284	1.593	J53353
TNFA_SIGNALING_VIA_NFKB	0.000360166	-1.72641	J53353
UV_RESPONSE_UP	0.0757138	-1.25166	J53353

[truncated: 7 more sheets: Supplementary Figure 2G, Supplementary_Figure_2O, Figure 3E, Supplementary Figure 4A, Supplementary Figure 4B, Figure 5D, Supplementary_Figure_6D]
